# Supplementary material for: The transcription factor Rpn4 activates its own transcription and induces efflux pump expression to confer fluconazole resistance in Candida auris
Source: mBio. 2023 Nov 28;14(6):e02688-23. doi: 10.1128/mbio.02688-23 (PMC10746192; doi:10.1128/mbio.02688-23)
Supplement: Data S1 — Differentially expressed genes in ubr2Δ and mub1Δ cells. [file mbio.02688-23-s0001.xlsx]

## Sheet: Legend
Supplementary Data 1. Differentially expressed genes in ubr2Δ and mub1Δ cells.
The raw read counts were normalized by size factors and analysis of differentially expressed genes (DEGs) was performed using DESeq2. Statistical analysis was performed using the two-sided Wald’s test based on the negative binomial GLM and adjusted by the procedure of Benjamini-Hochberg for multiple comparisons.

## Sheet: ubr2Δ vs WT
Gene expression profiles of ubr2Δ cells versus WT cells.
GeneID	Orthologs	Descriptions	ubr2Δ_Rep1	ubr2Δ_Rep2	ubr2Δ_Rep3	WT_Rep1	WT_Rep2	WT_Rep3	log2FoldChange	pvalue	padj
B9J08_000001	B9J08_000001	Protein of unknown function	560	598	651	343	360	300	0.792352	5.32916e-07	1.80377e-06
B9J08_000002	B9J08_000002	Ortholog(s) have heme binding, heme transmembrane transporter activity, role in heme import across plasma membrane and integral component of membrane, plasma membrane localization	265	324	471	81	69	98	2.01945	7.30791e-14	4.87374e-13
B9J08_000003	B9J08_000003	Has domain(s) with predicted metal ion transmembrane transporter activity, role in metal ion transport, transmembrane transport and membrane localization	2188	2440	2538	1902	3135	2115	-0.0517348	0.765246	0.810084
B9J08_000004	B9J08_000004	Protein of unknown function	794	937	904	631	706	747	0.269969	0.0746541	0.110488
B9J08_000005	B9J08_000005	Protein of unknown function	252	300	347	238	289	282	0.0850516	0.666843	0.723642
B9J08_000006	B9J08_000006	Protein of unknown function	2210	2420	1634	1495	1032	1264	0.658921	0.000766615	0.00166382
B9J08_000007	B9J08_000007	Ortholog of Candida lusitaniae ATCC 42720 : CLUG_01211	8882	10163	10791	16880	22413	17176	-0.979244	3.15607e-13	1.98686e-12
B9J08_000008	B9J08_000008	Has domain(s) with predicted oxidoreductase activity and role in oxidation-reduction process	2384	2730	2968	14498	15529	13647	-2.49627	1.72175e-99	2.163e-97
B9J08_000009	B9J08_000009	Ortholog of C. albicans SC5314 : C4_02010C_A/HSX11, C. dubliniensis CD36 : Cd36_41900, C. parapsilosis CDC317 : CPAR2_401310/HSX11 and Candida tenuis NRRL Y-1498 : CANTEDRAFT_127098	349	366	335	672	441	437	-0.621082	0.00257047	0.00511632
B9J08_000010	CAT2	Ortholog(s) have carnitine O-acetyltransferase activity, role in acetate catabolic process, carbon utilization, carnitine metabolic process, fatty acid catabolic process and mitochondrion, peroxisome localization	4492	5026	5032	9045	11272	9527	-1.09696	3.37237e-19	3.19606e-18
B9J08_000011	ATG11	Ortholog(s) have SNARE binding, molecular adaptor activity	10712	13121	14474	7662	10750	7162	0.52545	0.000802849	0.00173549
B9J08_000012	PRS4	Ortholog(s) have ribose phosphate diphosphokinase activity, role in 5-phosphoribose 1-diphosphate biosynthetic process, fungal-type cell wall organization and ribose phosphate diphosphokinase complex localization	346	454	326	313	209	244	0.484832	0.0249598	0.0411452
B9J08_000013	ILV3	Ortholog(s) have dihydroxy-acid dehydratase activity and role in branched-chain amino acid biosynthetic process	1484	1962	1541	2017	2465	2080	-0.461971	0.000748087	0.00162753
B9J08_000014	B9J08_000014	Ortholog of C. albicans SC5314 : C1_04350C_A, C. dubliniensis CD36 : Cd36_04100, C. parapsilosis CDC317 : CPAR2_105150, Debaryomyces hansenii CBS767 : DEHA2D13200g and Pichia stipitis Pignal : PICST_32772	2602	2860	2412	1805	1825	1846	0.460415	0.000474493	0.00107292
B9J08_000015	LYS21	Ortholog(s) have homocitrate synthase activity, role in lysine biosynthetic process, lysine biosynthetic process via aminoadipic acid and nucleus localization	3577	3960	3897	6352	6055	6840	-0.818936	5.37773e-10	2.5385e-09
B9J08_000016	SYG1	Ortholog(s) have role in signal transduction and plasma membrane localization	7787	9012	8104	2509	2991	2331	1.61015	2.41382e-41	6.48728e-40
B9J08_000017	LDH1	Ortholog(s) have hydrolase activity, acting on ester bonds, triglyceride lipase activity, role in lipid homeostasis and lipid droplet localization	919	985	1040	1191	1279	947	-0.270065	0.0585711	0.0888019
B9J08_000018	NEO1	Ortholog(s) have role in endocytosis, phospholipid translocation, retrograde vesicle-mediated transport, Golgi to endoplasmic reticulum, vacuole organization	2268	2557	2525	3571	5012	3107	-0.721446	5.13856e-06	1.54043e-05
B9J08_000019	B9J08_000019	Ortholog of C. albicans SC5314 : C1_04600C_A, C. dubliniensis CD36 : Cd36_04350, C. parapsilosis CDC317 : CPAR2_105350 and Candida tenuis NRRL Y-1498 : CANTEDRAFT_114893	746	902	550	783	543	659	0.0778888	0.713999	0.766042
B9J08_000020	ATP1	Ortholog(s) have ATPase activity, proton-transporting ATP synthase activity, rotational mechanism activity and role in ATP synthesis coupled proton transport	14901	17516	16411	29114	34482	29650	-0.995828	5.52187e-19	5.16969e-18
B9J08_000021	B9J08_000021	Ortholog of C. albicans SC5314 : C1_04620W_A, C. dubliniensis CD36 : Cd36_04370, C. parapsilosis CDC317 : CPAR2_105410 and Candida tenuis NRRL Y-1498 : CANTEDRAFT_114891	604	886	793	926	927	740	-0.251096	0.104364	0.14891
B9J08_000022	RMD6	Ortholog of S. cerevisiae : RMD6, C. albicans SC5314 : C1_04580C_A, C. dubliniensis CD36 : Cd36_04330, C. parapsilosis CDC317 : CPAR2_105370 and Candida tenuis NRRL Y-1498 : CANTEDRAFT_94317	742	870	680	197	196	219	1.8373	2.16817e-25	2.80874e-24
B9J08_000023	APE2	Ortholog(s) have metalloaminopeptidase activity and role in cytoplasm to vacuole transport by the NVT pathway, peptide catabolic process	10019	12890	13685	6637	7793	6166	0.765524	6.53822e-09	2.76149e-08
B9J08_000024	B9J08_000024	Protein of unknown function	64	43	83	109	195	152	-1.31083	9.10631e-05	0.000231602
B9J08_000025	ESS1	Ortholog(s) have RNA polymerase II complex binding, peptidyl-prolyl cis-trans isomerase activity	328	391	318	127	130	121	1.392	9.9464e-13	5.94363e-12
B9J08_000026	URA6	Ortholog(s) have adenylate kinase activity, uridylate kinase activity, role in 'de novo' pyrimidine nucleobase biosynthetic process, nucleobase-containing compound metabolic process and cytoplasm, nucleus localization	902	1114	731	1356	889	1218	-0.407562	0.0489977	0.0755166
B9J08_000027	YIR035C	Has domain(s) with predicted oxidoreductase activity and role in metabolic process, oxidation-reduction process	1006	1203	768	1184	899	1010	-0.122498	0.520792	0.594279
B9J08_000028	PAN3	Ortholog(s) have RNA binding, poly(A) binding, poly(A)-specific ribonuclease activity, role in DNA repair, nuclear-transcribed mRNA poly(A) tail shortening, postreplication repair and PAN complex localization	1242	1503	1837	1466	1670	1390	-0.0455698	0.768723	0.81282
B9J08_000029	PCL5	Ortholog(s) have cyclin-dependent protein serine/threonine kinase regulator activity and role in negative regulation of DNA-binding transcription factor activity, negative regulation of macroautophagy, regulation of protein stability	5470	5753	3989	7138	5119	6600	-0.375802	0.0475996	0.073677
B9J08_000030	B9J08_000030	Ortholog of C. albicans SC5314 : CR_00310C_A, C. dubliniensis CD36 : Cd36_25350, C. parapsilosis CDC317 : CPAR2_800410 and Candida tenuis NRRL Y-1498 : CANTEDRAFT_114085	3309	3587	2368	3068	2164	2732	0.15193	0.437654	0.513734
B9J08_000031	NAP1	Ortholog(s) have cyclin binding, enzyme activator activity, histone binding, unfolded protein binding activity	3406	4229	3025	2060	1664	1901	0.852112	1.00004e-07	3.69005e-07
B9J08_000032	PXA1	Ortholog(s) have ATPase-coupled transmembrane transporter activity, role in fatty acid transport and integral component of peroxisomal membrane, peroxisome localization	5947	5715	7162	12569	15496	11351	-1.11775	5.92984e-14	3.96448e-13
B9J08_000033	B9J08_000033	Has domain(s) with predicted transmembrane transporter activity, role in transmembrane transport and integral component of membrane localization	1546	1826	1781	1779	1961	1674	-0.133589	0.261761	0.333106
B9J08_000034	OAC1	Ortholog(s) have isopropylmalate transmembrane transporter activity, malonate(1-) transmembrane transporter activity, oxaloacetate transmembrane transporter activity, sulfate transmembrane transporter activity	105	105	77	52	21	35	1.34594	0.000585121	0.00130343
B9J08_000035	B9J08_000035	Has domain(s) with predicted hydrolase activity	216	213	184	219	268	204	-0.225964	0.275487	0.347706
B9J08_000036	B9J08_000036	Has domain(s) with predicted hydrolase activity	3739	4174	2752	402	526	337	3.02417	7.75957e-58	3.43584e-56
B9J08_000037	CYM1	Ortholog(s) have metalloendopeptidase activity, role in proteolysis, proteolysis involved in cellular protein catabolic process and mitochondrial intermembrane space, mitochondrion localization	7551	8665	9229	2059	2352	1553	2.03854	9.91444e-45	2.94274e-43
B9J08_000038	MRPL39	Ortholog(s) have structural constituent of ribosome activity and mitochondrial large ribosomal subunit localization	9	18	3	7	9	3	0.595812	0.526383	0.599015
B9J08_000039	ERV25	Ortholog(s) have role in endoplasmic reticulum to Golgi vesicle-mediated transport and COPII-coated ER to Golgi transport vesicle localization	283	269	239	433	324	337	-0.525502	0.0100217	0.0179483
B9J08_000040	B9J08_000040	Ortholog of C. albicans SC5314 : C3_06260C_A, C. dubliniensis CD36 : Cd36_86220, C. parapsilosis CDC317 : CPAR2_404490 and Candida tenuis NRRL Y-1498 : CANTEDRAFT_94473	890	1024	1062	700	768	826	0.30726	0.0436782	0.068312
B9J08_000041	RAD33	Ortholog(s) have role in nucleotide-excision repair	129	136	104	58	51	63	1.03602	0.000430931	0.000982231
B9J08_000042	CHA1	Ortholog(s) have L-serine ammonia-lyase activity, L-threonine ammonia-lyase activity, role in L-serine catabolic process, threonine catabolic process and mitochondrial nucleoid localization	182	316	240	161	146	186	0.497394	0.03784	0.0601211
B9J08_000043	YML020W	Ortholog of S. cerevisiae : YML020W, C. albicans SC5314 : C3_06290W_A, C. glabrata CBS138 : CAGL0G07062g, C. dubliniensis CD36 : Cd36_86190 and C. parapsilosis CDC317 : CPAR2_404740	3076	3665	3988	3169	3780	2918	0.0604799	0.6493	0.707446
B9J08_000044	DOT1	Ortholog(s) have histone methyltransferase activity (H3-K79 specific), nucleosomal histone binding activity	1398	1522	2055	2854	3815	3032	-1.0227	2.15987e-09	9.55579e-09
B9J08_000045	ISW2	Ortholog(s) have DNA translocase activity, centromeric DNA binding, chromatin binding, single-stranded DNA binding activity	995	993	1332	1053	1239	894	0.00628322	0.970653	0.977165
B9J08_000046	UNG1	Ortholog(s) have uracil DNA N-glycosylase activity, role in DNA repair, base-excision repair and cytoplasm, mitochondrion, nucleus localization	1526	1760	1316	148	126	93	3.59129	8.41374e-81	6.40155e-79
B9J08_000047	OST6	Ortholog(s) have protein disulfide oxidoreductase activity, role in cellular protein-containing complex assembly, protein N-linked glycosylation and oligosaccharyltransferase complex localization	2096	2506	1890	1693	1063	1500	0.536212	0.00598694	0.0112688
B9J08_000048	YML018C	Has domain(s) with predicted integral component of membrane localization	867	830	836	509	376	452	0.860094	1.7305e-06	5.54458e-06
B9J08_000049	KRE9	Ortholog(s) have role in (1->6)-beta-D-glucan metabolic process, fungal-type cell wall organization and extracellular region localization	537	553	350	1500	967	1117	-1.37629	8.00832e-10	3.69752e-09
B9J08_000050	B9J08_000050	Has domain(s) with predicted role in (1->6)-beta-D-glucan biosynthetic process, cell wall biogenesis and extracellular region localization	4	10	3	9	55	23	-2.41863	0.00236684	0.00473368
B9J08_000051	MGM101	Ortholog(s) have single-stranded DNA binding activity, role in DNA repair, DNA strand renaturation, interstrand cross-link repair, mitochondrial genome maintenance, recombinational repair and mitochondrial nucleoid localization	499	598	364	121	89	101	2.16548	8.08454e-20	7.85479e-19
B9J08_000052	B9J08_000052	Ortholog of C. albicans SC5314 : C1_02650W_A, C. dubliniensis CD36 : Cd36_02470, C. parapsilosis CDC317 : CPAR2_106600 and Candida tenuis NRRL Y-1498 : CANTEDRAFT_97530	186	248	220	642	727	630	-1.67805	2.84893e-25	3.65556e-24
B9J08_000053	TOM20	Ortholog(s) have mitochondrion targeting sequence binding, protein transmembrane transporter activity	332	320	312	274	269	213	0.297598	0.113208	0.160134
B9J08_000054	EXG2	Ortholog(s) have glucan exo-1,3-beta-glucosidase activity and fungal-type cell wall localization	918	1096	1020	733	578	554	0.637904	4.25914e-05	0.000113844
B9J08_000055	HOM6	Ortholog(s) have homoserine dehydrogenase activity and role in homoserine biosynthetic process, methionine biosynthetic process, threonine biosynthetic process	1108	1086	806	1868	1185	1536	-0.67557	0.00119052	0.00250143
B9J08_000056	IML1	Ortholog(s) have GTPase activator activity	2783	3083	3403	3757	4180	3326	-0.339487	0.00724	0.0133757
B9J08_000057	SNO1	Ortholog(s) have glutaminase activity and role in 'de novo' pyridoxal 5'-phosphate biosynthetic process, negative regulation of apoptotic process, pyridoxine biosynthetic process, vitamin B6 biosynthetic process	1329	1609	1224	133	96	109	3.55523	4.10332e-82	3.3585e-80
B9J08_000058	SNZ1	Ortholog(s) have glutaminase activity, pyridoxal 5'-phosphate synthase (glutamine hydrolysing) activity	5453	6284	3932	1409	1077	1190	2.02644	2.37198e-27	3.38086e-26
B9J08_000059	B9J08_000059	Ortholog of C. albicans SC5314 : C2_06690C_A/PEX22, C. dubliniensis CD36 : Cd36_20990, C. parapsilosis CDC317 : CPAR2_104440 and Candida tenuis NRRL Y-1498 : CANTEDRAFT_113444	234	237	258	205	300	235	-0.0777878	0.70838	0.761678
B9J08_000060	LTE1	Ortholog(s) have role in asymmetric protein localization to new mitotic spindle pole body, positive regulation of exit from mitosis, vesicle-mediated transport and cellular bud localization	959	1147	1144	655	832	499	0.656769	0.00012579	0.000311992
B9J08_000061	SLX9	Ortholog(s) have G-quadruplex DNA binding activity and role in maturation of SSU-rRNA from tricistronic rRNA transcript (SSU-rRNA, 5.8S rRNA, LSU-rRNA), ribosomal small subunit export from nucleus	119	121	69	135	119	117	-0.321795	0.273626	0.345761
B9J08_000062	FHL1	Ortholog(s) have RNA polymerase II cis-regulatory region sequence-specific DNA binding, RNA polymerase II transcription coactivator binding, RNA polymerase II transcription corepressor binding activity	1106	1197	1604	1710	1542	1429	-0.322644	0.0518488	0.0793223
B9J08_000063	PRE2	Ortholog(s) have endopeptidase activity and role in proteasomal ubiquitin-independent protein catabolic process, proteasome core complex assembly, proteasome-mediated ubiquitin-dependent protein catabolic process	6162	6564	4115	2201	1395	1674	1.61328	3.01798e-14	2.06108e-13
B9J08_000064	RPL11B	Ortholog(s) have role in ribosomal large subunit assembly and cytosolic large ribosomal subunit localization	158	170	163	353	549	398	-1.46041	2.21871e-12	1.29154e-11
B9J08_000065	B9J08_000065	Has domain(s) with predicted role in mRNA processing	4535	4700	4030	2041	1543	1931	1.20056	2.33451e-13	1.4819e-12
B9J08_000066	ASR1	Ortholog(s) have ubiquitin-protein transferase activity, role in protein ubiquitination, response to ethanol, septin ring assembly and cytoplasm, nucleus localization	5440	6854	4755	1305	974	877	2.36997	9.22171e-42	2.52871e-40
B9J08_000067	TWF1	Ortholog(s) have actin filament binding, actin monomer binding activity	424	559	367	1022	693	797	-0.966951	1.98209e-06	6.29839e-06
B9J08_000068	B9J08_000068	Ortholog of C. albicans SC5314 : C2_06760C_A, C. dubliniensis CD36 : Cd36_21060, C. parapsilosis CDC317 : CPAR2_104320, Debaryomyces hansenii CBS767 : DEHA2F01628g and Pichia stipitis Pignal : PICST_60357	1253	1366	1355	586	589	578	1.11794	7.35379e-17	6.07419e-16
B9J08_000069	B9J08_000069	Ortholog of C. albicans SC5314 : C2_06750C_A, C. dubliniensis CD36 : Cd36_21050, C. parapsilosis CDC317 : CPAR2_104310 and Candida tenuis NRRL Y-1498 : CANTEDRAFT_104515	321	322	329	485	506	432	-0.606792	0.000184839	0.000447358
B9J08_000070	B9J08_000070	Ortholog of C. albicans SC5314 : C2_06740W_A, C. dubliniensis CD36 : Cd36_21040, C. parapsilosis CDC317 : CPAR2_104300 and Candida tenuis NRRL Y-1498 : cten_CGOB_00225	239	239	300	153	179	168	0.577378	0.00650822	0.0121442
B9J08_000071	PIL1	Ortholog(s) have lipid binding activity	12739	14298	9007	30439	20175	26651	-1.16849	7.64806e-09	3.19774e-08
B9J08_000072	B9J08_000072	Has domain(s) with predicted integral component of membrane localization	476	382	297	282	221	295	0.476882	0.0526818	0.0804599
B9J08_000073	SYM1	Ortholog(s) have role in ethanol metabolic process and mitochondrial inner membrane localization	189	176	148	55	36	63	1.66922	7.25444e-08	2.73472e-07
B9J08_000074	RTS1	Ortholog(s) have DNA binding, protein phosphatase regulator activity	2737	2914	3369	2610	3579	2710	-0.0368556	0.806138	0.844273
B9J08_000075	IMD4	Ortholog(s) have IMP dehydrogenase activity and cytoplasm localization	6205	6880	7200	12484	14967	13410	-1.07233	1.53449e-18	1.41214e-17
B9J08_000076	SCP1	Ortholog(s) have actin filament binding, protein-macromolecule adaptor activity, role in actin crosslink formation, actin cytoskeleton organization, actin filament organization, mitotic cytokinesis and actin cortical patch localization	46	45	24	130	68	96	-1.417	0.000301612	0.000705328
B9J08_000077	MAK16	Ortholog(s) have role in maturation of 5.8S rRNA from tricistronic rRNA transcript (SSU-rRNA, 5.8S rRNA, LSU-rRNA), maturation of LSU-rRNA from tricistronic rRNA transcript (SSU-rRNA, 5.8S rRNA and LSU-rRNA), more	101	92	50	232	104	187	-1.17005	0.0013034	0.00272062
B9J08_000078	RSB1	Ortholog(s) have role in phospholipid translocation, sphingoid long-chain base transport and cell periphery, endoplasmic reticulum, integral component of membrane, plasma membrane localization	2144	2223	2231	1106	1031	1220	0.908689	9.69814e-10	4.43977e-09
B9J08_000079	B9J08_000079	Has domain(s) with predicted DNA binding, DNA-binding transcription factor activity and role in regulation of transcription, DNA-templated	22	31	6	1	4	0	3.52077	0.00117609	0.00247399
B9J08_000080	B9J08_000080	Ortholog of C. albicans SC5314 : C2_06330C_A/AVT1, C. dubliniensis CD36 : Cd36_20720, C. parapsilosis CDC317 : CPAR2_104670 and Candida tenuis NRRL Y-1498 : CANTEDRAFT_113420	1984	2178	2261	2595	2700	2063	-0.25253	0.0513035	0.078644
B9J08_000081	B9J08_000081	Has domain(s) with predicted nucleic acid binding, nucleotide binding activity	2457	2962	3356	4693	6371	4752	-0.910164	1.77184e-09	7.9038e-09
B9J08_000082	GSP1	Ortholog(s) have GTPase activity, Ran guanyl-nucleotide exchange factor activity	797	882	732	1086	979	1049	-0.433981	0.0037722	0.00732384
B9J08_000083	YHC1	Ortholog(s) have mRNA binding, pre-mRNA 5'-splice site binding activity and role in mRNA 5'-splice site recognition, mRNA splicing, via spliceosome, positive regulation of RNA binding	33	31	52	25	49	40	-0.0331183	0.940889	0.953957
B9J08_000084	ATP14	Ortholog(s) have ATPase activity, proton-transporting ATP synthase activity, rotational mechanism activity	140	192	178	297	451	286	-1.07928	8.65424e-07	2.86635e-06
B9J08_000085	B9J08_000085	Ortholog of C. albicans SC5314 : C2_06280C_A, C. dubliniensis CD36 : Cd36_20670, C. parapsilosis CDC317 : CPAR2_104720 and Candida tenuis NRRL Y-1498 : CANTEDRAFT_103989	64	104	79	59	59	42	0.558574	0.0845816	0.123556
B9J08_000086	B9J08_000086	Protein of unknown function	324	377	320	207	141	136	1.01459	3.63711e-06	1.11634e-05
B9J08_000087	MCM5	Ortholog(s) have DNA replication origin binding, chromatin binding, single-stranded DNA binding, single-stranded DNA helicase activity	624	606	675	638	654	723	-0.143946	0.381279	0.459004
B9J08_000088	PAC10	Ortholog(s) have tubulin binding activity, role in tubulin complex assembly and cytoplasm, polysome, prefoldin complex localization	125	131	83	160	185	177	-0.682991	0.0084665	0.0154514
B9J08_000089	DSC2	Ortholog(s) have Dsc E3 ubiquitin ligase complex localization	1411	1674	1096	498	280	365	1.80238	1.39267e-15	1.04489e-14
B9J08_000090	RPL18A	Ortholog(s) have cytosolic large ribosomal subunit localization	179	219	190	505	671	530	-1.59827	2.85778e-19	2.7227e-18
B9J08_000091	RPS19A	Ortholog(s) have structural constituent of ribosome activity, role in rRNA export from nucleus, ribosomal small subunit biogenesis and cytosolic small ribosomal subunit localization	137	179	165	455	639	439	-1.73211	1.03676e-18	9.62298e-18
B9J08_000092	DYN1	Ortholog(s) have ATP binding, ATP-dependent microtubule motor activity, minus-end-directed, ATPase activity, microtubule binding activity	2180	2366	3808	2221	2267	1859	0.336451	0.086074	0.1256
B9J08_000093	SAL1	Ortholog(s) have ATP:ADP antiporter activity, calcium ion binding activity and role in ADP transport, ATP transport, mitochondrial transport	1553	1811	1630	2961	3407	2311	-0.852491	1.53341e-09	6.87428e-09
B9J08_000094	PMS1	Ortholog(s) have ATP binding, ATPase activity, DNA insertion or deletion binding, dinucleotide insertion or deletion binding, double-stranded DNA binding, heteroduplex DNA loop binding, single-stranded DNA binding activity	902	1106	1195	617	515	565	0.846962	1.14975e-07	4.20798e-07
B9J08_000095	B9J08_000095	Has domain(s) with predicted DNA-binding transcription factor activity, RNA polymerase II-specific, zinc ion binding activity, role in regulation of transcription, DNA-templated and nucleus localization	2352	2589	2450	2497	3145	2824	-0.257526	0.0517522	0.0791971
B9J08_000096	B9J08_000096	Has domain(s) with predicted DNA-binding transcription factor activity, RNA polymerase II-specific, zinc ion binding activity, role in regulation of transcription, DNA-templated and nucleus localization	23498	28792	30650	3342	4022	2928	2.95087	2.12604e-107	3.48026e-105
B9J08_000097	YNL092W	Ortholog(s) have S-adenosylmethionine-dependent methyltransferase activity and role in protein methylation	814	1152	1270	1188	1017	795	0.043752	0.810119	0.847646
B9J08_000098	VPS21	Ortholog(s) have GTP binding, GTPase activity	1469	1567	1144	823	630	586	0.977792	9.547e-08	3.52997e-07
B9J08_000099	B9J08_000099	Has domain(s) with predicted transporter activity, role in transport and outer membrane-bounded periplasmic space localization	1055	1163	837	906	760	640	0.348733	0.0508663	0.0780403
B9J08_000100	PTP1	Ortholog(s) have protein tyrosine phosphatase activity	270	287	188	322	292	258	-0.284377	0.193444	0.256438
B9J08_000101	B9J08_000101	Has domain(s) with predicted RNA binding activity	155	122	136	54	73	89	0.876273	0.00421652	0.0081296
B9J08_000102	SSB2	Ortholog(s) have ATPase activity, unfolded protein binding activity	2898	3740	3415	8412	9469	8695	-1.47019	4.37032e-36	9.22206e-35
B9J08_000103	RIO2	Ortholog(s) have protein kinase activity and role in maturation of SSU-rRNA from tricistronic rRNA transcript (SSU-rRNA, 5.8S rRNA, LSU-rRNA), positive regulation of RNA import into nucleus	328	299	452	120	247	152	1.00809	0.000215664	0.000517326
B9J08_000104	B9J08_000104	Ortholog of C. albicans SC5314 : CR_08110W_A, C. dubliniensis CD36 : Cd36_33750, C. parapsilosis CDC317 : CPAR2_205650 and Candida tenuis NRRL Y-1498 : cten_CGOB_00253	589	720	814	349	410	402	0.802664	2.82178e-06	8.81112e-06
B9J08_000105	DCP2	Ortholog(s) have chromatin binding, hydrolase activity, m7G(5')pppN diphosphatase activity, mRNA binding activity	3281	3624	4010	2421	3385	2281	0.378521	0.0142688	0.024729
B9J08_000106	ATP10	Ortholog(s) have unfolded protein binding activity, role in mitochondrial proton-transporting ATP synthase complex assembly and integral component of mitochondrial membrane, mitochondrial inner membrane localization	950	1274	863	216	180	154	2.42324	1.6427e-37	3.80853e-36
B9J08_000107	RPS20	Ortholog(s) have role in maturation of SSU-rRNA from tricistronic rRNA transcript (SSU-rRNA, 5.8S rRNA, LSU-rRNA) and cytosolic small ribosomal subunit localization	178	229	176	784	1028	863	-2.26251	8.69151e-39	2.18379e-37
B9J08_000108	PTC5	Ortholog(s) have [pyruvate dehydrogenase (lipoamide)] phosphatase activity, protein serine/threonine phosphatase activity	2437	3190	3321	3663	3977	3086	-0.324867	0.0162646	0.0278306
B9J08_000109	SKI2	Ortholog(s) have role in endoplasmic reticulum unfolded protein response, nuclear-transcribed mRNA catabolic process and 3'-5' exonucleolytic nonsense-mediated decay, more	2666	3713	3984	3213	4456	2643	-0.0515387	0.773944	0.816731
B9J08_000110	B9J08_000110	Ortholog of C. albicans SC5314 : CR_08580C_A, C. dubliniensis CD36 : Cd36_34170, C. parapsilosis CDC317 : CPAR2_205760 and Candida tenuis NRRL Y-1498 : CANTEDRAFT_91501	461	457	397	167	119	107	1.68749	1.71694e-14	1.19522e-13
B9J08_000111	AFG2	Ortholog(s) have ATPase activity, role in response to drug, ribosomal large subunit biogenesis and preribosome, large subunit precursor localization	1470	1907	1963	999	1281	840	0.716301	7.53947e-06	2.21469e-05
B9J08_000112	PEX19	Ortholog(s) have peroxisome membrane targeting sequence binding activity	452	489	325	534	311	436	-0.0843528	0.727655	0.77699
B9J08_000113	UBC9	Ortholog(s) have SUMO conjugating enzyme activity, SUMO transferase activity and role in DNA repair, mitotic spindle elongation, protein sumoylation, regulation of mitotic chromosome condensation	76	62	64	55	50	57	0.261782	0.435923	0.512259
B9J08_000114	FBP26	Ortholog(s) have fructose-2,6-bisphosphate 2-phosphatase activity and role in glucose metabolic process	2042	2651	2039	2347	2633	2497	-0.219881	0.102874	0.147133
B9J08_000115	SSY5	Ortholog(s) have serine-type endopeptidase activity, role in protein autoprocessing, protein processing, response to amino acid and extrinsic component of plasma membrane localization	1374	1871	2017	3254	3747	2357	-0.889752	1.67807e-07	6.0272e-07
B9J08_000116	B9J08_000116	Protein of unknown function	18	14	9	16	13	7	0.150738	0.829989	0.864392
B9J08_000117	B9J08_000117	Ortholog of C. albicans SC5314 : C4_04080C_A/PGA31, C. dubliniensis CD36 : Cd36_43780, Candida tenuis NRRL Y-1498 : CANTEDRAFT_115824 and Pichia stipitis Pignal : PICST_43383	20	28	17	37	7	3	0.412833	0.601984	0.668783
B9J08_000118	SYO1	Ortholog(s) have unfolded protein binding activity and role in protein import into nucleus, ribosomal large subunit biogenesis	750	764	1060	848	1095	714	-0.0972803	0.608403	0.673897
B9J08_000119	B9J08_000119	Ortholog of C. albicans SC5314 : CR_08520C_A, C. parapsilosis CDC317 : CPAR2_205710, Candida tenuis NRRL Y-1498 : CANTEDRAFT_117073 and Debaryomyces hansenii CBS767 : DEHA2A11462g	143	141	139	95	130	68	0.484405	0.0797389	0.117115
B9J08_000120	TSR1	Ortholog(s) have ribonucleoprotein complex binding activity	422	586	562	248	242	271	0.970409	8.59575e-08	3.20015e-07
B9J08_000121	REH1	Ortholog(s) have role in ribosomal large subunit biogenesis	2386	2808	2858	2640	3188	2530	-0.114342	0.362681	0.440567
B9J08_000122	B9J08_000122	Has domain(s) with predicted heat shock protein binding, unfolded protein binding activity	3426	4154	4327	1690	1970	1759	1.07065	4.01277e-17	3.39764e-16
B9J08_000123	VAC14	Ortholog(s) have molecular adaptor activity, protein-macromolecule adaptor activity and role in phosphatidylinositol biosynthetic process, positive regulation of lipid kinase activity, protein localization to vacuolar membrane	1286	1641	2097	2352	3334	2331	-0.734978	6.40702e-05	0.000166879
B9J08_000124	B9J08_000124	Ortholog of C. albicans SC5314 : CR_08450C_A, C. dubliniensis CD36 : Cd36_34040, C. parapsilosis CDC317 : CPAR2_205850 and Candida tenuis NRRL Y-1498 : CANTEDRAFT_132607	356	461	445	496	731	612	-0.609122	0.000789628	0.00170896
B9J08_000125	B9J08_000125		0	0	0	0	2	0	-1.85353	0.646697	0.705463
B9J08_000127	ARH1	Ortholog(s) have FAD binding, NADPH-adrenodoxin reductase activity, ferredoxin-NAD+ reductase activity, ferredoxin-NADP+ reductase activity and role in cellular iron ion homeostasis, ubiquinone biosynthetic process	819	1040	1197	1057	1570	1121	-0.355551	0.0464798	0.0721298
B9J08_000128	LIH1	Has domain(s) with predicted triglyceride lipase activity and role in lipid metabolic process	737	960	1012	659	856	585	0.307017	0.0663562	0.0995435
B9J08_000129	MDM35	Ortholog(s) have role in mitochondrial respiratory chain complex assembly, mitochondrion organization, phospholipid translocation, phospholipid transport and mitochondrial intermembrane space localization	298	365	369	231	343	246	0.27181	0.167935	0.227137
B9J08_000130	B9J08_000130	Has domain(s) with predicted role in attachment of spindle microtubules to kinetochore and DASH complex, mitotic spindle localization	567	584	618	367	452	402	0.475507	0.0032863	0.00643442
B9J08_000131	RGA2	Ortholog(s) have GTPase activator activity, role in positive regulation of GTPase activity, septin ring organization, small GTPase mediated signal transduction and cellular bud neck split septin rings localization	3377	3512	3693	4768	6453	4732	-0.646162	4.81057e-06	1.44531e-05
B9J08_000132	ANP1	Ortholog(s) have alpha-1,6-mannosyltransferase activity, role in protein N-linked glycosylation and Golgi cis cisterna, mannan polymerase complex localization	939	1224	951	1195	1218	989	-0.191243	0.176904	0.237425
B9J08_000133	SMC2	Ortholog(s) have ATP binding, ATPase activity, DNA secondary structure binding, DNA/DNA annealing activity, chromatin binding, double-stranded DNA binding and minor groove of adenine-thymine-rich DNA binding, more	297	326	330	306	387	185	0.0725967	0.756045	0.801286
B9J08_000134	PEX30	Ortholog(s) have role in ER-dependent peroxisome organization, membrane tubulation, peroxisome organization, regulation of peroxisome organization	2424	2707	2281	2607	2646	2551	-0.137171	0.272854	0.344866
B9J08_000135	PRP18	Ortholog(s) have second spliceosomal transesterification activity	451	624	476	367	332	256	0.635395	0.000543607	0.00121799
B9J08_000136	RPL38	Ortholog(s) have cytosolic large ribosomal subunit localization	169	207	182	145	166	118	0.320154	0.142927	0.196399
B9J08_000137	TFG2	Ortholog(s) have RNA polymerase II complex binding activity	1293	1385	1003	1344	946	1333	-0.0463805	0.816613	0.853093
B9J08_000138	ATE1	Ortholog(s) have arginyltransferase activity and role in protein arginylation	1458	1858	1455	1414	1407	1331	0.133479	0.314739	0.38969
B9J08_000139	B9J08_000139	Ortholog of C. albicans SC5314 : C2_03690C_A/MNN42, C. dubliniensis CD36 : Cd36_18380, C. parapsilosis CDC317 : CPAR2_207770 and Candida tenuis NRRL Y-1498 : CANTEDRAFT_137250	5255	5892	5355	3330	2760	3127	0.773446	1.63929e-08	6.64323e-08
B9J08_000140	COX13	Ortholog(s) have cytochrome-c oxidase activity, enzyme regulator activity, role in aerobic respiration, mitochondrial respirasome assembly and mitochondrial respiratory chain complex IV, mitochondrion localization	1164	1268	1229	1946	2866	2021	-0.954823	1.26302e-09	5.69042e-09
B9J08_000141	CDC55	Ortholog(s) have protein phosphatase regulator activity, protein serine/threonine phosphatase activity	3343	3982	4533	5965	6826	5554	-0.69139	2.23947e-07	7.90695e-07
B9J08_000142	RPS26A	Ortholog(s) have role in rRNA export from nucleus, ribosome assembly	148	166	150	120	255	162	-0.264414	0.339409	0.415286
B9J08_000143	COX4	Ortholog(s) have cytochrome-c oxidase activity, zinc ion binding activity, role in mitochondrial electron transport, cytochrome c to oxygen and mitochondrial respiratory chain complex IV, mitochondrion localization	1833	1890	1621	2341	2828	2360	-0.550782	7.12401e-05	0.000184487
B9J08_000144	YPL113C	Ortholog(s) have oxidoreductase activity, acting on the CH-OH group of donors, NAD or NADP as acceptor activity	3600	3668	2459	6069	4161	5357	-0.744238	0.000220876	0.000528888
B9J08_000145	SLA1	Ortholog(s) have cargo adaptor activity, ubiquitin binding activity and role in actin cortical patch assembly, endocytosis, negative regulation of Arp2/3 complex-mediated actin nucleation	3168	3925	4261	5444	7386	4733	-0.685995	1.61557e-05	4.58609e-05
B9J08_000146	IME4	Ortholog(s) have mRNA (N6-adenosine)-methyltransferase activity and role in mRNA methylation, meiotic DNA replication initiation, meiotic cell cycle, negative regulation of pseudohyphal growth	855	958	975	115	146	150	2.69659	3.22373e-52	1.18467e-50
B9J08_000147	MPO1	Ortholog(s) have fatty acid alpha-oxygenase activity and role in fatty acid alpha-oxidation, sphingoid catabolic process	2144	2183	2161	529	466	426	2.13321	3.39788e-51	1.20759e-49
B9J08_000148	STT3	Ortholog(s) have dolichyl-diphosphooligosaccharide-protein glycotransferase activity, role in protein N-linked glycosylation and oligosaccharyltransferase complex localization	4414	4919	5305	5400	8058	6499	-0.507076	0.00109025	0.002306
B9J08_000149	PIB2	Has domain(s) with predicted metal ion binding activity	1040	1286	1206	2057	2015	1961	-0.839425	9.98932e-12	5.52326e-11
B9J08_000150	SHH3	Has domain(s) with predicted oxidoreductase activity, acting on the CH-CH group of donors, succinate dehydrogenase activity, role in tricarboxylic acid cycle and succinate dehydrogenase complex localization	313	367	333	753	902	696	-1.27398	8.88593e-17	7.28404e-16
B9J08_000151	B9J08_000151	Ortholog of C. albicans SC5314 : C1_12070C_A, C. dubliniensis CD36 : Cd36_11300, Candida tenuis NRRL Y-1498 : CANTEDRAFT_136211 and Debaryomyces hansenii CBS767 : DEHA2C12496g	1104	1275	1423	1138	1289	1009	0.0863751	0.541338	0.61242
B9J08_000152	B9J08_000152	Has domain(s) with predicted DNA binding activity, role in regulation of transcription, DNA-templated and nucleus localization	7137	7630	7820	4950	5066	3997	0.632616	1.73678e-07	6.21743e-07
B9J08_000153	B9J08_000153	Ortholog of C. albicans SC5314 : C2_01710W_A/HSK3, C. dubliniensis CD36 : Cd36_16570, C. parapsilosis CDC317 : CPAR2_210345 and Candida tenuis NRRL Y-1498 : CANTEDRAFT_110218	57	52	37	149	126	163	-1.64843	8.47552e-08	3.15757e-07
B9J08_000154	CMC1	Ortholog(s) have copper ion binding activity, role in mitochondrial cytochrome c oxidase assembly and extrinsic component of mitochondrial inner membrane, mitochondrial intermembrane space localization	161	206	168	273	319	350	-0.888003	1.82464e-05	5.14712e-05
B9J08_000155	SPC24	Ortholog(s) have microtubule binding activity, role in centromere clustering, chromosome segregation and NMS complex, Ndc80 complex, chromosome, centromeric region, condensed nuclear chromosome kinetochore localization	172	162	173	50	93	41	1.42159	5.04029e-06	1.51265e-05
B9J08_000156	MRPL31	Ortholog(s) have structural constituent of ribosome activity and mitochondrial large ribosomal subunit localization	64	76	89	34	81	40	0.512367	0.180125	0.241329
B9J08_000157	B9J08_000157	Ortholog of C. albicans SC5314 : C2_01750C_A, C. dubliniensis CD36 : Cd36_16610, C. parapsilosis CDC317 : CPAR2_210310 and Candida tenuis NRRL Y-1498 : CANTEDRAFT_116868	1021	1138	1078	971	1063	870	0.0976541	0.450537	0.526797
B9J08_000158	B9J08_000158	Ortholog of C. albicans SC5314 : C2_01760C_A, C. dubliniensis CD36 : Cd36_16630, C. parapsilosis CDC317 : CPAR2_210300 and Candida tenuis NRRL Y-1498 : CANTEDRAFT_116870	559	614	579	521	650	451	0.0567377	0.725661	0.775628
B9J08_000159	MSB2	Ortholog(s) have osmosensor activity and role in establishment of cell polarity, hyperosmotic response, osmosensory signaling pathway via Sho1 osmosensor, response to osmotic stress, signal transduction involved in filamentous growth	1274	1475	1564	1829	2518	1741	-0.55372	0.000304026	0.000710052
B9J08_000160	SNU71	Ortholog(s) have RNA binding activity, role in mRNA splicing, via spliceosome and U1 snRNP, U2-type prespliceosome localization	525	688	623	607	682	658	-0.153881	0.304128	0.378026
B9J08_000161	PRP39	Ortholog(s) have pre-mRNA 5'-splice site binding activity, role in mRNA 5'-splice site recognition and U1 snRNP, U2-type prespliceosome, commitment complex localization	1497	1542	1856	859	694	632	1.10511	1.51719e-11	8.23704e-11
B9J08_000162	RAD7	Ortholog(s) have DNA-dependent ATPase activity, damaged DNA binding, ubiquitin-protein transferase activity	7274	8400	9189	1596	2071	1535	2.19847	4.59879e-56	1.88202e-54
B9J08_000163	THG1	Ortholog(s) have tRNA guanylyltransferase activity and role in tRNA modification	1619	1808	1235	550	775	581	1.23442	1.93661e-11	1.03943e-10
B9J08_000164	PDR5	Ortholog(s) have ATPase-coupled xenobiotic transmembrane transporter activity and role in cellular cation homeostasis, response to drug, xenobiotic detoxification by transmembrane export across the plasma membrane	30115	34308	43576	12158	15438	11732	1.39836	1.48539e-19	1.43032e-18
B9J08_000165	RUB1	Ortholog(s) have protein tag activity, role in protein neddylation and SCF ubiquitin ligase complex localization	190	206	217	183	214	186	0.0118603	0.952709	0.964131
B9J08_000166	CLF1	Ortholog(s) have DNA replication origin binding, chromatin binding activity and role in DNA replication initiation, cis assembly of pre-catalytic spliceosome	812	893	1075	757	1210	834	-0.0662867	0.723972	0.774435
B9J08_000167	B9J08_000167		8	10	8	1	1	0	3.64938	0.0120695	0.0212792
B9J08_000168	B9J08_000168	Has domain(s) with predicted oxidoreductase activity and role in oxidation-reduction process	1196	1326	1152	1240	1268	1271	-0.104486	0.435663	0.512176
B9J08_000169	SRX1	Ortholog(s) have sulfiredoxin activity and role in cellular protein localization, cellular response to oxidative stress	134	132	151	126	242	175	-0.434707	0.106852	0.152078
B9J08_000170	FTH1	Ortholog(s) have role in endocytosis, iron ion transmembrane transport and fungal-type vacuole membrane localization	4121	5121	3430	1916	1617	1835	1.16903	1.88755e-12	1.10352e-11
B9J08_000171	SGV1	Ortholog(s) have ATP binding, RNA polymerase II CTD heptapeptide repeat kinase activity, cyclin-dependent protein serine/threonine kinase activity, protein serine/threonine kinase activity	623	750	555	549	511	516	0.224787	0.169934	0.229153
B9J08_000172	ITR2	Ortholog(s) have myo-inositol transmembrane transporter activity, role in myo-inositol import across plasma membrane, myo-inositol transport and plasma membrane localization	6666	7668	7486	9023	9687	8848	-0.400023	0.000198796	0.000478778
B9J08_000173	CYT1	Ortholog(s) have electron transporter, transferring electrons within CoQH2-cytochrome c reductase complex activity and role in mitochondrial electron transport, ubiquinol to cytochrome c	4510	4830	3730	8620	6097	8215	-0.879488	1.02265e-06	3.36645e-06
B9J08_000174	CYS3	Ortholog(s) have cystathionine gamma-lyase activity, cysteine-S-conjugate beta-lyase activity	9091	10823	10112	3717	2911	3580	1.48516	5.39363e-24	6.38956e-23
B9J08_000175	PMC1	Ortholog(s) have calcium transmembrane transporter activity, phosphorylative mechanism activity and role in calcium ion transport, cellular calcium ion homeostasis, transmembrane transport	18334	22084	25296	2512	3864	2574	2.81899	2.0332e-62	9.98488e-61
B9J08_000176	COG7	Ortholog(s) have role in cytoplasm to vacuole transport by the Cvt pathway, intra-Golgi vesicle-mediated transport and Golgi transport complex localization	165	197	130	213	170	155	-0.19098	0.430296	0.50697
B9J08_000177	RPN14	Ortholog(s) have role in proteasome regulatory particle assembly, ubiquitin-dependent protein catabolic process and cytosol, nucleus localization	10287	11641	7841	3657	2743	3352	1.5424	1.13676e-17	1.00339e-16
B9J08_000178	B9J08_000178	Has domain(s) with predicted sterol binding activity	599	640	693	417	597	398	0.399178	0.0250641	0.041261
B9J08_000179	RRT14	Ortholog of S. cerevisiae : RRT14, C. albicans SC5314 : C3_01430W_A, C. glabrata CBS138 : CAGL0G08778g, C. dubliniensis CD36 : Cd36_81360 and C. parapsilosis CDC317 : CPAR2_503790	81	155	90	125	108	127	-0.228008	0.43457	0.511076
B9J08_000180	MET18	Ortholog(s) have role in protein maturation by iron-sulfur cluster transfer and CIA complex, nucleus localization	929	1037	976	951	1172	879	-0.086052	0.540589	0.611892
B9J08_000181	TAO3	Ortholog(s) have role in budding cell apical bud growth, cell budding, cell morphogenesis, regulation of establishment or maintenance of bipolar cell polarity regulating cell shape	1531	2024	2360	3015	3907	2835	-0.784628	1.72683e-06	5.53609e-06
B9J08_000182	TMA46	Ortholog(s) have role in cytoplasmic translation and cytoplasm localization	1756	2072	1835	2123	1848	1997	-0.143266	0.28446	0.357528
B9J08_000183	APP1	Ortholog(s) have phosphatidate phosphatase activity, role in cellular lipid metabolic process and actin cortical patch localization	4202	4814	4953	2132	2442	1499	1.14941	2.36075e-13	1.4968e-12
B9J08_000184	BZZ1	Ortholog(s) have enzyme activator activity, phospholipid binding activity and role in actin filament organization, actin nucleation, clathrin-dependent endocytosis, endocytosis, response to salt stress	838	1290	1360	1823	1821	1547	-0.644581	9.31738e-05	0.000236636
B9J08_000185	RPS7A	Ortholog(s) have role in ribosome biogenesis and small-subunit processome localization	434	496	399	771	752	764	-0.848017	4.81914e-08	1.8595e-07
B9J08_000186	RKI1	Ortholog(s) have ribose-5-phosphate isomerase activity and role in pentose-phosphate shunt, pyridoxine biosynthetic process	545	641	543	978	899	882	-0.738975	2.63868e-07	9.27401e-07
B9J08_000187	B9J08_000187	Has domain(s) with predicted GTP binding activity, role in intracellular protein transport, protein transport, small GTPase mediated signal transduction and intracellular anatomical structure localization	331	249	285	96	106	100	1.46895	7.43821e-10	3.46091e-09
B9J08_000188	PRP43	Ortholog(s) have RNA helicase activity	779	954	988	762	960	731	0.088534	0.553818	0.623666
B9J08_000189	COQ8	Ortholog(s) have ATPase activity, lipid binding, protein kinase activity	4149	4617	4664	5346	5726	5000	-0.319816	0.00378986	0.00735375
B9J08_000190	BRE4	Ortholog(s) have role in endocytosis	4887	5224	6506	5007	6280	4605	0.00877661	0.953627	0.964879
B9J08_000192	RPA135	Ortholog(s) have RNA polymerase I activity, role in nucleolar large rRNA transcription by RNA polymerase I, transcription by RNA polymerase I and RNA polymerase I complex localization	1819	2487	2517	2835	3568	2839	-0.503882	0.000442514	0.00100651
B9J08_000193	MTQ2	Ortholog(s) have S-adenosylmethionine-dependent methyltransferase activity, protein methyltransferase activity, role in peptidyl-glutamine methylation, regulation of translation and eRF1 methyltransferase complex localization	158	175	105	181	144	118	-0.0727174	0.791071	0.83107
B9J08_000194	MSL5	Ortholog(s) have pre-mRNA branch point binding activity, role in mRNA splicing, via spliceosome and commitment complex, cytosol, nucleus localization	327	394	510	430	627	309	-0.199943	0.401143	0.477939
B9J08_000195	B9J08_000195	Protein of unknown function	3985	4813	3427	5903	4313	5121	-0.396716	0.0197644	0.0332091
B9J08_000196	NUP82	Ortholog(s) have role in mRNA export from nucleus, protein export from nucleus, protein import into nucleus, ribosomal large subunit export from nucleus, ribosomal small subunit export from nucleus	1954	2536	2481	2101	3083	2188	-0.141935	0.366708	0.444659
B9J08_000197	B9J08_000197	Ortholog of Debaryomyces hansenii CBS767 : DEHA2B11110g and Candida lusitaniae ATCC 42720 : CLUG_02771	19	10	8	35	29	2	-0.834256	0.314167	0.389071
B9J08_000198	SKI8	Ortholog(s) have role in cellular protein-containing complex assembly, nuclear-transcribed mRNA catabolic process, 3'-5' exonucleolytic nonsense-mediated decay and nuclear-transcribed mRNA catabolic process, more	1428	1483	1186	1456	1377	1238	-0.0481713	0.746068	0.79333
B9J08_000199	CTF3	Ortholog(s) have role in DNA replication initiation, chromosome segregation, establishment of mitotic sister chromatid cohesion, mitotic spindle assembly checkpoint and condensed nuclear chromosome kinetochore localization	96	115	126	50	29	106	0.766142	0.0730047	0.108433
B9J08_000200	NAM2	Ortholog(s) have leucine-tRNA ligase activity, pre-mRNA intronic binding activity, role in Group I intron splicing, leucyl-tRNA aminoacylation, mitochondrial translation and mitochondrion localization	1030	1150	1249	745	971	789	0.393068	0.00848369	0.0154771
B9J08_000201	CCM1	Ortholog(s) have rRNA binding activity, role in RNA splicing, mitochondrial RNA processing, mitochondrial genome maintenance, positive regulation of rRNA processing, rRNA metabolic process and mitochondrion localization	1198	1399	1412	901	1086	836	0.44652	0.00105791	0.00224024
B9J08_000202	DPH6	Ortholog(s) have diphthine-ammonia ligase activity and role in peptidyl-diphthamide biosynthetic process from peptidyl-histidine	564	792	866	825	803	743	-0.163773	0.319321	0.39428
B9J08_000203	RPS9B	Ortholog(s) have structural constituent of ribosome activity and role in maturation of SSU-rRNA from tricistronic rRNA transcript (SSU-rRNA, 5.8S rRNA, LSU-rRNA), positive regulation of translational fidelity	230	307	271	691	746	570	-1.37539	2.95874e-17	2.52498e-16
B9J08_000204	COY1	Ortholog(s) have SNARE binding activity, role in Golgi vesicle docking, Golgi vesicle transport and Golgi membrane localization	2130	2846	2894	3037	4056	3125	-0.44122	0.00272532	0.00540066
B9J08_000205	B9J08_000205	Ortholog of C. albicans SC5314 : C3_02090C_A, C. dubliniensis CD36 : Cd36_82070, C. parapsilosis CDC317 : CPAR2_202790 and Candida tenuis NRRL Y-1498 : CANTEDRAFT_114065	536	613	560	744	475	493	-0.0658691	0.738663	0.786878
B9J08_000206	B9J08_000206	Has domain(s) with predicted role in endoplasmic reticulum to Golgi vesicle-mediated transport, intracellular protein transport and COPII vesicle coat localization	491	633	902	850	1071	877	-0.5314	0.00900288	0.01632
B9J08_000207	LOC1	Ortholog(s) have mRNA binding activity	27	41	24	11	16	4	1.51868	0.0136412	0.023762
B9J08_000208	PCP1	Ortholog(s) have serine-type endopeptidase activity, role in regulation of mitochondrion organization, signal peptide processing and mitochondrial inner membrane localization	1728	2091	1334	394	299	281	2.34053	2.81255e-33	5.20321e-32
B9J08_000209	RPP1B	Ortholog(s) have structural constituent of ribosome activity, role in cytoplasmic translation and cytosolic large ribosomal subunit localization	33	46	33	58	92	44	-0.845952	0.0301443	0.0487397
B9J08_000210	B9J08_000210	Ortholog of C. albicans SC5314 : C7_01430C_A, C. dubliniensis CD36 : Cd36_71260, C. parapsilosis CDC317 : CPAR2_702640 and Candida tenuis NRRL Y-1498 : CANTEDRAFT_116608	1933	2177	1432	2220	1385	1775	-0.0244232	0.906616	0.926337
B9J08_000211	B9J08_000211	Protein of unknown function	2425	2476	2218	3753	4041	3613	-0.737772	4.71338e-09	2.02077e-08
B9J08_000213	MGM1	Ortholog(s) have role in membrane fusion, mitochondrial fusion, mitochondrial genome maintenance, mitochondrion organization	11742	13825	14846	5768	7107	5747	1.05646	1.22896e-16	9.9832e-16
B9J08_000214	NAN1	Ortholog(s) have U3 snoRNA binding activity and role in maturation of SSU-rRNA from tricistronic rRNA transcript (SSU-rRNA, 5.8S rRNA, LSU-rRNA), positive regulation of transcription by RNA polymerase I	2429	2706	2304	619	613	564	1.98913	7.08031e-52	2.56697e-50
B9J08_000215	RPB10	Ortholog(s) have DNA-directed 5'-3' RNA polymerase activity, RNA polymerase I activity, RNA polymerase II activity, RNA polymerase III activity, RNA-directed 5'-3' RNA polymerase activity, zinc ion binding activity	42	40	31	17	34	17	0.689467	0.154165	0.210143
B9J08_000216	CPS1	Ortholog(s) have carboxypeptidase activity, role in nitrogen compound metabolic process, proteolysis involved in cellular protein catabolic process and fungal-type vacuole lumen localization	1384	1229	1433	2636	2823	2512	-1.0319	5.19946e-13	3.20633e-12
B9J08_000217	MRP7	Ortholog(s) have structural constituent of ribosome activity and mitochondrial large ribosomal subunit localization	1188	1303	833	1013	801	861	0.250673	0.19615	0.259388
B9J08_000220	SNG1	Ortholog(s) have role in nucleobase-containing compound transport, regulation of fungal-type cell wall organization, regulation of phospholipid translocation and plasma membrane localization	647	803	778	1826	1607	1581	-1.23713	1.68841e-19	1.62291e-18
B9J08_000221	B9J08_000221	Protein of unknown function	1542	1755	1678	665	966	699	1.03727	3.07099e-11	1.61849e-10
B9J08_000222	PGS1	Ortholog(s) have CDP-diacylglycerol-glycerol-3-phosphate 3-phosphatidyltransferase activity, role in cardiolipin biosynthetic process and mitochondrial membrane, mitochondrion localization	4524	5072	5453	2703	4081	3054	0.555401	0.000392047	0.000900823
B9J08_000223	YLF2	Has domain(s) with predicted GTP binding activity	714	935	903	790	747	690	0.129167	0.364011	0.441985
B9J08_000224	YCL002C	Ortholog of S. cerevisiae : YCL002C, C. albicans SC5314 : C7_00460W_A, C. dubliniensis CD36 : Cd36_70180, C. parapsilosis CDC317 : CPAR2_805360 and Candida tenuis NRRL Y-1498 : cten_CGOB_00114	256	481	374	289	340	240	0.281602	0.19382	0.256686
B9J08_000225	SGF29	Ortholog(s) have methylated histone binding activity	102	141	106	162	107	156	-0.362328	0.18719	0.249445
B9J08_000226	GBP2	Ortholog(s) have chromatin binding, mRNA binding, single-stranded telomeric DNA binding activity and role in nuclear mRNA surveillance, poly(A)+ mRNA export from nucleus, telomere maintenance	995	1145	1028	1030	823	1070	0.0446643	0.788941	0.829316
B9J08_000227	YCL012C	Ortholog of S. cerevisiae : YCL012C, C. albicans SC5314 : C7_00420C_A, C. dubliniensis CD36 : Cd36_65270, C. parapsilosis CDC317 : CPAR2_805430 and Candida tenuis NRRL Y-1498 : CANTEDRAFT_96597	192	206	192	320	248	266	-0.562619	0.00557079	0.0105301
B9J08_000228	BUD3	Ortholog(s) have Rho guanyl-nucleotide exchange factor activity, role in axial cellular bud site selection, cytogamy, positive regulation of GTPase activity and cellular bud neck, cellular bud neck contractile ring localization	372	343	450	508	968	549	-0.841835	0.000350898	0.000812495
B9J08_000229	LEU2	Ortholog(s) have 3-isopropylmalate dehydrogenase activity, role in glyoxylate cycle, leucine biosynthetic process and cytosol localization	514	471	323	655	601	734	-0.665873	0.00229713	0.00460619
B9J08_000230	NFS1	Ortholog(s) have cysteine desulfurase activity	12039	13355	13253	8168	9128	8178	0.539862	9.25272e-07	3.05334e-06
B9J08_000231	PET8	Ortholog(s) have S-adenosyl-L-methionine transmembrane transporter activity, role in S-adenosyl-L-methionine transport and mitochondrion localization	250	266	181	221	217	163	0.160007	0.484559	0.559362
B9J08_000232	DCC1	Ortholog(s) have role in maintenance of DNA trinucleotide repeats, mitotic sister chromatid cohesion and Ctf18 RFC-like complex localization	177	187	190	267	166	133	-0.0857718	0.747722	0.794565
B9J08_000233	RLP7	Ortholog(s) have rRNA primary transcript binding activity	227	250	130	348	270	306	-0.670003	0.0099564	0.0178508
B9J08_000234	RFX1	Ortholog(s) have DNA-binding transcription activator activity, RNA polymerase II-specific, RNA polymerase II cis-regulatory region sequence-specific DNA binding activity	833	982	1289	2305	3134	2520	-1.42071	5.97841e-16	4.59393e-15
B9J08_000235	LST8	Ortholog(s) have protein kinase activator activity	460	399	450	361	375	311	0.271123	0.130114	0.180874
B9J08_000236	SIS1	Ortholog(s) have misfolded protein binding activity	2504	2500	2466	2642	2453	2381	-0.0599963	0.640846	0.701323
B9J08_000237	GUP1	Ortholog(s) have O-acyltransferase activity, role in GPI anchor biosynthetic process, glycerol catabolic process, glycerol transport and endoplasmic reticulum, plasma membrane localization	3827	4214	4921	3410	4246	3349	0.177603	0.203567	0.267885
B9J08_000238	HNT1	Ortholog(s) have adenosine 5'-monophosphoramidase activity and role in nucleotide metabolic process, response to zinc ion	976	943	874	1331	1540	1266	-0.620475	1.73559e-05	4.90616e-05
B9J08_000239	SFT2	Ortholog(s) have role in retrograde transport, endosome to Golgi and Golgi membrane, Golgi trans cisterna localization	320	327	268	403	290	299	-0.175926	0.396658	0.47364
B9J08_000240	ESC2	Ortholog(s) have role in double-strand break repair via homologous recombination, intra-S DNA damage checkpoint, mitotic sister chromatid cohesion and positive regulation of protein sumoylation, more	1231	1377	854	1654	986	1291	-0.250236	0.265607	0.337307
B9J08_000241	TFC6	Ortholog(s) have RNA polymerase III type 1 promoter sequence-specific DNA binding, RNA polymerase III type 2 promoter sequence-specific DNA binding activity	982	1044	1315	1114	1217	1119	-0.108019	0.481978	0.557049
B9J08_000242	UBA4	Ortholog(s) have URM1 activating enzyme activity, nitrate reductase (NADPH) activity, protein adenylyltransferase activity, sulfurtransferase activity, thiosulfate sulfurtransferase activity	688	746	639	594	491	689	0.153278	0.419904	0.496185
B9J08_000243	ERP5	Has domain(s) with predicted role in transport and integral component of membrane localization	239	253	215	236	298	300	-0.301588	0.140417	0.193355
B9J08_000244	B9J08_000244	Has domain(s) with predicted phosphoprotein phosphatase activity	614	518	1016	324	329	274	1.15878	1.69257e-06	5.43271e-06
B9J08_000245	ESF1	Ortholog(s) have RNA binding activity and role in rRNA processing	890	1007	1200	220	243	257	2.03766	1.91373e-31	3.36742e-30
B9J08_000246	RTC5	Ortholog of S. cerevisiae : RTC5, C. glabrata CBS138 : CAGL0L11616g, C. parapsilosis CDC317 : CPAR2_803280, Candida tenuis NRRL Y-1498 : cten_CGOB_00108 and Debaryomyces hansenii CBS767 : DEHA2G15092g	4073	4742	4975	5307	6657	5938	-0.440422	0.000812141	0.00175277
B9J08_000247	KEI1	Ortholog(s) have inositol phosphoceramide synthase regulator activity, role in inositol phosphoceramide metabolic process and inositol phosphoceramide synthase complex, integral component of Golgi membrane localization	252	363	232	494	336	366	-0.570433	0.0104809	0.0186858
B9J08_000248	RIO1	Ortholog(s) have protein kinase activity	207	315	191	445	267	284	-0.55549	0.0282765	0.0460783
B9J08_000249	B9J08_000249	Protein of unknown function	29	52	39	0	0	0	7.68618	3.84041e-09	1.66233e-08
B9J08_000250	RTG3	Ortholog(s) have DNA-binding transcription factor activity, RNA polymerase II-specific, RNA polymerase II transcription factor binding activity	495	557	731	828	1164	672	-0.630691	0.0020487	0.00414597
B9J08_000251	APE4	Ortholog(s) have aminopeptidase activity, metalloaminopeptidase activity, role in chaperone-mediated protein folding, proteolysis and extracellular region, fungal-type vacuole lumen localization	2174	2399	2382	3292	3825	2915	-0.585216	2.38177e-06	7.49351e-06
B9J08_000252	BIG1	Ortholog(s) have role in fungal-type cell wall biogenesis and integral component of endoplasmic reticulum membrane localization	779	945	1197	1080	1196	917	-0.189514	0.263444	0.334853
B9J08_000253	TDA3	Ortholog(s) have role in retrograde transport, endosome to Golgi and cytoplasm, late endosome localization	3506	3492	3586	8408	7931	7818	-1.25006	4.93976e-24	5.87766e-23
B9J08_000254	RPS17B	Ortholog(s) have role in ribosomal small subunit assembly	46	74	60	275	371	256	-2.38957	1.70146e-22	1.89511e-21
B9J08_000255	ADA2	Ortholog(s) have chromatin binding, histone acetyltransferase activity, phosphatidylserine binding, transcription coactivator activity	562	621	517	469	788	545	-0.138507	0.481975	0.557049
B9J08_000256	B9J08_000256	Ortholog of C. albicans SC5314 : C1_10890C_A, C. dubliniensis CD36 : Cd36_10220, C. parapsilosis CDC317 : CPAR2_210530 and Candida tenuis NRRL Y-1498 : CANTEDRAFT_105553	984	1052	1009	944	1152	989	-0.078017	0.572132	0.640551
B9J08_000257	UTP6	Ortholog(s) have U3 snoRNA binding activity	575	648	450	59	123	74	2.65585	4.82505e-25	6.06161e-24
B9J08_000258	CTR2	Ortholog(s) have copper ion transmembrane transporter activity and role in cellular copper ion homeostasis, copper ion import, protein maturation by copper ion transfer	303	351	293	641	524	610	-0.974664	3.5568e-08	1.39433e-07
B9J08_000259	B9J08_000259	Protein of unknown function	166	235	168	157	170	116	0.298627	0.200209	0.264045
B9J08_000260	GCD6	Ortholog(s) have guanyl-nucleotide exchange factor activity, translation initiation factor activity and role in cytoplasmic translational initiation, regulation of translational initiation	1663	1856	2130	2083	2334	1654	-0.159574	0.279876	0.352421
B9J08_000261	ERG1	Ortholog(s) have drug binding, squalene monooxygenase activity, role in ergosterol biosynthetic process and endoplasmic reticulum, lipid droplet localization	1094	1152	1289	2197	2348	1929	-0.930435	1.59439e-12	9.37203e-12
B9J08_000262	VCX1	Ortholog(s) have calcium:proton antiporter activity, potassium:proton antiporter activity and role in calcium ion transport, cellular calcium ion homeostasis, transmembrane transport	1294	1622	1218	1295	1033	1331	0.102015	0.553258	0.623295
B9J08_000263	PCL2	Ortholog(s) have cyclin-dependent protein serine/threonine kinase regulator activity	1080	1190	925	362	283	305	1.68652	6.34722e-22	6.88508e-21
B9J08_000264	TCP1	Ortholog(s) have unfolded protein binding activity, role in protein folding and chaperonin-containing T-complex localization	13567	16373	16355	2543	2720	2283	2.55446	3.09217e-114	6.18663e-112
B9J08_000265	B9J08_000265		33	44	38	0	0	0	7.63448	4.60256e-09	1.97954e-08
B9J08_000266	B9J08_000266	Protein of unknown function	141	186	162	104	63	55	1.07503	0.000222194	0.000531338
B9J08_000267	B9J08_000267	Protein of unknown function	1827	1984	1810	2229	2085	2065	-0.244908	0.0510778	0.0783425
B9J08_000268	B9J08_000268	Ortholog of C. albicans SC5314 : C1_08550C_A/GCF1, C. dubliniensis CD36 : Cd36_08060, C. parapsilosis CDC317 : CPAR2_210440/GCF1 and Candida tenuis NRRL Y-1498 : CANTEDRAFT_114137	366	431	400	146	117	131	1.53616	3.9874e-15	2.9108e-14
B9J08_000269	CDC42	Ortholog(s) have GTPase activity, protein serine/threonine kinase activator activity	1175	1428	902	1329	884	1088	0.0168784	0.934353	0.94929
B9J08_000270	UPC2	Ortholog(s) have DNA-binding transcription activator activity, RNA polymerase II-specific, RNA polymerase II cis-regulatory region sequence-specific DNA binding activity	2136	2686	3600	3602	4935	3179	-0.534212	0.00503469	0.00957318
B9J08_000271	CBP4	Ortholog(s) have role in mitochondrial respiratory chain complex III assembly and integral component of mitochondrial membrane, mitochondrion localization	440	493	753	839	1150	748	-0.754057	0.000467597	0.00105777
B9J08_000272	APS3	Ortholog(s) have role in Golgi to vacuole transport, protein targeting to vacuole and AP-3 adaptor complex localization	256	299	493	566	667	449	-0.739881	0.00181494	0.00371094
B9J08_000273	BNA5	Ortholog(s) have kynureninase activity and role in 'de novo' NAD biosynthetic process from tryptophan	1952	2345	1827	745	673	890	1.33377	1.14401e-14	8.08893e-14
B9J08_000274	ENO1	Ortholog(s) have melatonin binding, phosphopyruvate hydratase activity and role in carbon utilization, glycolytic process, regulation of vacuole fusion, non-autophagic	11220	12501	9298	16606	13270	15974	-0.541088	0.000821285	0.00176756
B9J08_000275	PRE5	Ortholog(s) have role in proteasomal ubiquitin-independent protein catabolic process, proteasome-mediated ubiquitin-dependent protein catabolic process	2798	3432	2183	1190	795	1143	1.35276	6.35375e-11	3.2472e-10
B9J08_000276	SSQ1	Ortholog(s) have ATPase activity, unfolded protein binding activity	2296	3253	3432	2919	3712	2599	-0.103176	0.518253	0.592133
B9J08_000277	B9J08_000277	Ortholog of C. albicans SC5314 : C7_04000W_A, C. dubliniensis CD36 : Cd36_73670, C. parapsilosis CDC317 : CPAR2_702370 and Candida tenuis NRRL Y-1498 : CANTEDRAFT_119320	1884	2110	2541	375	513	477	2.19476	1.53406e-37	3.57197e-36
B9J08_000278	TAN1	Ortholog(s) have RNA binding activity and role in tRNA modification	258	228	193	271	194	182	0.0180768	0.940054	0.95329
B9J08_000279	EMC4	Ortholog(s) have ER membrane protein complex localization	313	336	396	323	336	289	0.0807091	0.648742	0.70698
B9J08_000280	B9J08_000280	Ortholog of C. albicans SC5314 : C7_03970C_A, C. dubliniensis CD36 : Cd36_73640, C. parapsilosis CDC317 : CPAR2_702340 and Candida tenuis NRRL Y-1498 : CANTEDRAFT_112965	129	172	116	129	103	83	0.341389	0.205432	0.270076
B9J08_000281	B9J08_000281	Ortholog of C. albicans SC5314 : C7_03960C_A/UME1, C. dubliniensis CD36 : Cd36_73630, C. parapsilosis CDC317 : CPAR2_805330 and Candida tenuis NRRL Y-1498 : CANTEDRAFT_119330	660	656	564	1162	862	901	-0.696637	8.29276e-05	0.00021231
B9J08_000282	SPP1	Ortholog(s) have chromatin binding, histone methyltransferase activity (H3-K4 specific), methylated histone binding activity	294	403	438	273	409	283	0.171366	0.40889	0.485456
B9J08_000283	B9J08_000283	Ortholog of C. albicans SC5314 : C1_03240W_A, C. dubliniensis CD36 : Cd36_03040, C. parapsilosis CDC317 : CPAR2_108610, Debaryomyces hansenii CBS767 : DEHA2G16500g and Pichia stipitis Pignal : PICST_32835	405	423	456	403	483	356	-0.00694293	0.967122	0.974154
B9J08_000284	DIT1	Ortholog(s) have catalytic activity and role in ascospore wall assembly	1182	1214	1446	518	740	476	1.09675	6.58268e-10	3.0841e-09
B9J08_000285	TDA1	Ortholog(s) have protein serine/threonine kinase activity, role in peptidyl-serine phosphorylation and cytoplasm, nucleus localization	16427	18473	14801	14953	12512	14341	0.182598	0.206733	0.271654
B9J08_000286	MAK21	Ortholog(s) have role in ribosomal large subunit assembly, ribosomal large subunit biogenesis and Noc1p-Noc2p complex, nucleolus, preribosome, large subunit precursor localization	623	688	697	664	1000	665	-0.267804	0.126899	0.177043
B9J08_000287	B9J08_000287	Has domain(s) with predicted GTP binding, GTPase activity, role in protein transport, signal transduction, small GTPase mediated signal transduction and intracellular anatomical structure, membrane localization	1836	1860	1150	1996	1292	1734	-0.115519	0.606465	0.67244
B9J08_000288	PKC1	Ortholog(s) have protein kinase C activity	2280	2569	3092	3231	4436	3240	-0.515352	0.00110503	0.00233476
B9J08_000289	SEA4	Ortholog(s) have role in positive regulation of TORC1 signaling and Seh1-associated complex, extrinsic component of fungal-type vacuolar membrane localization	2115	2544	2577	1952	2557	2122	0.0630227	0.646132	0.705463
B9J08_000290	HSL1	Ortholog(s) have protein kinase activity, protein serine/threonine kinase activity	1005	1147	943	443	375	304	1.40562	6.93223e-17	5.73475e-16
B9J08_000291	YPK1	Ortholog(s) have kinase activity, protein kinase activity, protein serine/threonine kinase activity, protein serine/threonine kinase inhibitor activity	1361	1679	1846	1706	1625	1618	-0.0864798	0.535949	0.607674
B9J08_000292	B9J08_000292	Ortholog of C. albicans SC5314 : C1_08530W_A, C. dubliniensis CD36 : Cd36_08040, C. parapsilosis CDC317 : CPAR2_207180 and Candida tenuis NRRL Y-1498 : CANTEDRAFT_114140	587	632	683	416	592	440	0.337025	0.0502462	0.0771546
B9J08_000293	MRPL28	Ortholog(s) have structural constituent of ribosome activity and mitochondrial large ribosomal subunit localization	185	229	324	156	201	128	0.547665	0.0307017	0.0495372
B9J08_000294	EAF6	Ortholog(s) have role in DNA repair, histone acetylation and NuA3 histone acetyltransferase complex, NuA3a histone acetyltransferase complex, NuA3b histone acetyltransferase complex, NuA4 histone acetyltransferase complex localization	235	239	228	127	102	82	1.11972	1.80246e-06	5.75465e-06
B9J08_000295	B9J08_000295	Ortholog of C. albicans SC5314 : C4_04300C_A, C. dubliniensis CD36 : Cd36_43970, C. parapsilosis CDC317 : CPAR2_401720 and Candida tenuis NRRL Y-1498 : CANTEDRAFT_102588	314	427	451	347	401	299	0.12334	0.498859	0.573492
B9J08_000296	SEC15	Ortholog(s) have Rab GTPase binding activity, role in Golgi to plasma membrane transport, exocytosis and cellular bud neck, cellular bud tip, exocyst, incipient cellular bud site localization	3156	4331	3875	3503	3957	2997	0.0554768	0.670405	0.727215
B9J08_000297	IRC6	Ortholog(s) have protein-macromolecule adaptor activity and role in vesicle-mediated transport	221	228	217	357	352	343	-0.720472	5.44639e-05	0.000143449
B9J08_000298	DAL3	Ortholog(s) have ureidoglycolate lyase activity	535	775	539	543	605	534	0.0666136	0.691364	0.745607
B9J08_000299	FZO1	Ortholog(s) have GTPase activity, role in mitochondrial fusion and integral component of mitochondrial outer membrane, mitochondrial inner membrane localization	8029	10098	11368	3317	5003	3390	1.27355	3.61939e-14	2.45319e-13
B9J08_000300	B9J08_000300	Protein of unknown function	8040	9639	10456	3709	4732	3746	1.14548	2.45999e-17	2.11606e-16
B9J08_000301	YMR155W	Has domain(s) with predicted transmembrane transporter activity, role in transmembrane transport and integral component of membrane localization	965	1187	1116	528	538	524	0.972519	1.1404e-12	6.78464e-12
B9J08_000302	SRP14	Ortholog(s) have 7S RNA binding activity, role in SRP-dependent cotranslational protein targeting to membrane, translocation and signal recognition particle, endoplasmic reticulum targeting localization	92	152	119	54	81	87	0.629192	0.0398527	0.0629671
B9J08_000303	UBX3	Ortholog(s) have clathrin binding activity, role in clathrin-dependent endocytosis, histone H2B ubiquitination and Dsc E3 ubiquitin ligase complex, clathrin-coated vesicle localization	3378	3866	3040	3071	2754	3054	0.144913	0.312866	0.387639
B9J08_000306	RAM1	Ortholog(s) have protein farnesyltransferase activity, role in protein farnesylation and protein farnesyltransferase complex localization	1618	1708	1320	863	885	928	0.73325	3.8238e-06	1.16768e-05
B9J08_000307	PTP2	Ortholog(s) have MAP kinase tyrosine phosphatase activity, protein tyrosine phosphatase activity	8050	9315	10052	5808	6707	5631	0.533821	1.08753e-05	3.13326e-05
B9J08_000308	B9J08_000308	Ortholog of C. albicans SC5314 : C4_03880W_A, C. dubliniensis CD36 : Cd36_43610, C. parapsilosis CDC317 : CPAR2_403770, Debaryomyces hansenii CBS767 : DEHA2G16962g and Pichia stipitis Pignal : PICST_30926	261	327	375	50	109	67	2.03282	1.66803e-13	1.07913e-12
B9J08_000309	B9J08_000309	Ortholog(s) have nuclear CENP-A containing chromatin localization	2201	2455	2396	590	487	580	2.02167	1.07735e-41	2.9393e-40
B9J08_000310	ASM4	Ortholog(s) have phospholipid binding, single-stranded DNA binding, structural constituent of nuclear pore activity and role in mRNA export from nucleus in response to heat stress, nuclear pore organization	1081	1303	1176	1443	994	1043	-0.0332867	0.845118	0.877272
B9J08_000311	RRP42	Ortholog(s) have role in exonucleolytic trimming to generate mature 3'-end of 5.8S rRNA from tricistronic rRNA transcript (SSU-rRNA, 5.8S rRNA, LSU-rRNA), nuclear polyadenylation-dependent tRNA catabolic process, rRNA catabolic process	470	535	494	921	598	620	-0.576244	0.00294318	0.0058153
B9J08_000312	TRM3	Ortholog(s) have tRNA (guanine) methyltransferase activity and role in tRNA methylation	2161	2865	3339	1896	2161	2027	0.389431	0.0128613	0.0225282
B9J08_000313	B9J08_000313	Ortholog of C. albicans SC5314 : C4_03820C_A/HRQ2, C. dubliniensis CD36 : Cd36_43560, C. parapsilosis CDC317 : CPAR2_403920 and Candida tenuis NRRL Y-1498 : CANTEDRAFT_114301	998	1195	1208	511	576	511	1.02561	1.19108e-13	7.79905e-13
B9J08_000314	ATG20	Ortholog(s) have phosphatidylinositol-3-phosphate binding activity and role in autophagy of mitochondrion, cytoplasm to vacuole transport by the Cvt pathway, early endosome to Golgi transport, macroautophagy	4066	4917	5165	1916	2503	1954	1.08911	2.66887e-15	1.96153e-14
B9J08_000315	CSG2	Ortholog(s) have enzyme regulator activity, role in cellular calcium ion homeostasis, glycosphingolipid biosynthetic process and integral component of endoplasmic reticulum membrane localization	3334	4202	4399	2513	3098	2553	0.483532	0.000309138	0.000721056
B9J08_000316	B9J08_000316	Ortholog of C. albicans SC5314 : C1_09650W_A, C. dubliniensis CD36 : Cd36_09090, Candida tenuis NRRL Y-1498 : CANTEDRAFT_136328 and Debaryomyces hansenii CBS767 : DEHA2B10934g	4131	4645	4894	3866	4943	3613	0.0814212	0.545115	0.615919
B9J08_000317	SMY1	Ortholog(s) have motor activity	753	908	1014	691	809	880	0.0975887	0.566981	0.63597
B9J08_000318	B9J08_000318		0	0	0	0	2	0	-1.85353	0.646697	0.705463
B9J08_000319	B9J08_000319	Has domain(s) with predicted deaminase activity and role in purine ribonucleoside monophosphate biosynthetic process	71	50	37	48	55	27	0.25154	0.556453	0.626111
B9J08_000320	SER3	Ortholog(s) have alpha-ketoglutarate reductase activity, phosphoglycerate dehydrogenase activity and role in serine family amino acid biosynthetic process	1585	2292	1929	3947	4372	3941	-1.1493	1.60132e-18	1.47114e-17
B9J08_000321	B9J08_000321	Has domain(s) with predicted transmembrane transporter activity, role in transmembrane transport and integral component of membrane, membrane localization	584	811	862	101	101	171	2.51074	3.42015e-24	4.12403e-23
B9J08_000322	B9J08_000322	Has domain(s) with predicted electron transfer activity, protein disulfide oxidoreductase activity and role in cell redox homeostasis, glycerol ether metabolic process	44	76	55	5	9	16	2.45292	3.20818e-06	9.96585e-06
B9J08_000323	RPN2	Ortholog(s) have endopeptidase activity, ubiquitin protein ligase binding activity and role in proteasome assembly, ubiquitin-dependent protein catabolic process	10155	11813	12740	3635	4110	3469	1.56809	1.06926e-38	2.67414e-37
B9J08_000324	LCB4	Ortholog(s) have D-erythro-sphingosine kinase activity, role in calcium-mediated signaling, sphingolipid metabolic process and Golgi apparatus, cortical endoplasmic reticulum, endoplasmic reticulum, plasma membrane localization	4347	4786	4774	821	923	806	2.38675	3.41112e-89	3.23279e-87
B9J08_000325	ECM21	Ortholog(s) have ubiquitin protein ligase binding activity and role in positive regulation of endocytosis, ubiquitin-dependent endocytosis	3175	3855	4451	2106	2573	1766	0.775011	5.62513e-07	1.90156e-06
B9J08_000326	HEM14	Ortholog(s) have oxygen-dependent protoporphyrinogen oxidase activity, role in heme biosynthetic process and mitochondrial inner membrane localization	1082	1348	1270	1842	2094	1624	-0.649042	4.39673e-07	1.49944e-06
B9J08_000327	MSL1	Ortholog(s) have U2 snRNA binding activity, role in mRNA splicing, via spliceosome and U2-type prespliceosome, spliceosomal complex localization	38	53	43	40	67	58	-0.368902	0.322385	0.397517
B9J08_000328	MRF1	Ortholog(s) have translation release factor activity, role in mitochondrial translation, mitochondrial translational termination, translational termination and mitochondrial inner membrane, mitochondrion localization	189	274	179	174	176	158	0.268162	0.226802	0.294091
B9J08_000329	TMA17	Ortholog(s) have protein-macromolecule adaptor activity and role in proteasome regulatory particle assembly	0	0	0	3	0	1	-2.92976	0.392425	0.469832
B9J08_000330	OMS1	Ortholog(s) have mitochondrial envelope localization	359	500	407	366	336	400	0.124281	0.497681	0.572259
B9J08_000331	RPN6	Ortholog(s) have structural molecule activity, role in proteasome assembly, ubiquitin-dependent protein catabolic process and proteasome regulatory particle, lid subcomplex, proteasome storage granule localization	2721	3509	2289	1082	790	1141	1.42179	8.0282e-13	4.84022e-12
B9J08_000332	NUP84	Ortholog(s) have structural constituent of nuclear pore activity	1137	1374	1448	1669	1742	1147	-0.259352	0.106578	0.151749
B9J08_000333	PRP38	Ortholog(s) have role in spliceosome conformational change to release U4 (or U4atac) and U1 (or U11) and U4/U6 x U5 tri-snRNP complex localization	325	416	278	154	65	120	1.51044	4.04824e-07	1.3929e-06
B9J08_000334	B9J08_000334	Ortholog of C. albicans SC5314 : C1_11120C_A, C. dubliniensis CD36 : Cd36_10430, C. parapsilosis CDC317 : CPAR2_209170 and Candida tenuis NRRL Y-1498 : CANTEDRAFT_109736	2554	3124	2166	1848	1263	1816	0.595832	0.00231194	0.00463075
B9J08_000335	ARL3	Ortholog(s) have GTPase activity and role in Golgi to plasma membrane protein transport, intracellular protein transport, protein localization to Golgi apparatus, response to endoplasmic reticulum stress	873	906	880	365	225	296	1.51999	3.50901e-14	2.38136e-13
B9J08_000336	B9J08_000336	Ortholog of C. albicans SC5314 : C1_11200W_A, C. dubliniensis CD36 : Cd36_10510, C. parapsilosis CDC317 : CPAR2_209100 and Debaryomyces hansenii CBS767 : DEHA2B15334g	30703	37498	41230	30571	39528	27640	0.104447	0.469687	0.545762
B9J08_000337	SEC66	Ortholog(s) have protein transmembrane transporter activity and role in filamentous growth, posttranslational protein targeting to membrane, translocation	612	636	541	578	477	443	0.198045	0.246532	0.316559
B9J08_000338	SEC3	Ortholog(s) have GTP-Rho binding, phosphatidylinositol-4,5-bisphosphate binding activity and role in Golgi to plasma membrane transport, endoplasmic reticulum inheritance, exocyst assembly, exocyst localization, exocytosis	1891	2984	3489	3904	4616	3365	-0.575126	0.00187821	0.00382151
B9J08_000339	COX5A	Ortholog(s) have cytochrome-c oxidase activity, role in mitochondrial electron transport, cytochrome c to oxygen and mitochondrial respiratory chain complex IV localization	925	1130	1149	1904	2251	1819	-0.961098	2.81844e-13	1.77865e-12
B9J08_000340	SWE1	Ortholog(s) have protein tyrosine kinase activity	1574	2038	2266	1105	1366	850	0.76611	8.92385e-06	2.59874e-05
B9J08_000341	B9J08_000341	Has domain(s) with predicted DNA-binding transcription factor activity, sequence-specific DNA binding, zinc ion binding activity and role in regulation of transcription, DNA-templated	3432	4237	3958	2813	3028	2699	0.380189	0.000707165	0.00154473
B9J08_000342	B9J08_000342	Has domain(s) with predicted role in transmembrane transport	283	397	253	114	132	114	1.30568	6.03696e-09	2.55979e-08
B9J08_000343	B9J08_000343	Ortholog of C. albicans SC5314 : CR_03000C_A, C. dubliniensis CD36 : Cd36_28090, C. parapsilosis CDC317 : CPAR2_802560 and Candida tenuis NRRL Y-1498 : CANTEDRAFT_104949	1800	1940	1909	310	299	260	2.64149	1.70417e-81	1.35381e-79
B9J08_000344	ERV1	Ortholog(s) have flavin-linked sulfhydryl oxidase activity, thiol oxidase activity and role in cellular iron ion homeostasis, cellular response to oxidative stress, protein import into mitochondrial intermembrane space	1018	1101	976	323	288	268	1.75593	3.37707e-30	5.49486e-29
B9J08_000345	YGL101W	Ortholog(s) have 5'-deoxynucleotidase activity, GMP 5'-nucleotidase activity and role in deoxyribonucleoside monophosphate catabolic process	15	26	24	18	19	23	0.0343657	0.94891	0.961008
B9J08_000346	RPL28	Ortholog(s) have RNA binding activity and cytosolic large ribosomal subunit, nucleus localization	827	828	1089	1886	2463	1774	-1.21126	6.2091e-13	3.7772e-12
B9J08_000347	YBR241C	Ortholog(s) have fungal-type vacuole membrane localization	2640	2811	3527	5049	6378	4608	-0.891835	7.19634e-09	3.02056e-08
B9J08_000348	ERT1	Ortholog(s) have DNA-binding transcription repressor activity, RNA polymerase II-specific, RNA polymerase II transcription regulatory region sequence-specific DNA binding, sequence-specific DNA binding activity	1780	2030	1875	2126	2252	2123	-0.257031	0.0293322	0.047569
B9J08_000349	B9J08_000349	Ortholog of C. albicans SC5314 : C5_03710C_A, C. dubliniensis CD36 : Cd36_53450, C. parapsilosis CDC317 : CPAR2_302910 and Candida tenuis NRRL Y-1498 : CANTEDRAFT_115875	1234	1269	865	810	614	820	0.519619	0.0117561	0.0207877
B9J08_000350	B9J08_000350	Has domain(s) with predicted oxidoreductase activity	867	1049	805	1462	1129	1537	-0.675517	0.000186635	0.000451502
B9J08_000351	ARC1	Ortholog(s) have enzyme activator activity, phosphatidylinositol-3,5-bisphosphate binding, phosphatidylinositol-3-phosphate binding, tRNA binding activity	488	575	389	680	451	683	-0.39559	0.0775289	0.114211
B9J08_000352	TGS1	Ortholog(s) have RNA methyltransferase activity, RNA trimethylguanosine synthase activity	653	685	499	608	455	642	0.0387164	0.853674	0.884285
B9J08_000353	DOM34	Ortholog(s) have GTPase regulator activity, endoribonuclease activity, ribosome binding activity	1764	2145	1740	1525	1251	1674	0.26965	0.109283	0.155273
B9J08_000354	MLC1	Ortholog(s) have myosin II heavy chain binding, myosin V binding activity	35	76	61	34	28	28	0.851669	0.038501	0.0610814
B9J08_000355	SMC5	Ortholog(s) have ATPase activity, SUMO transferase activity, damaged DNA binding, single-stranded DNA binding activity and role in DNA repair, chromosome separation, recombinational repair, resolution of recombination intermediates	293	290	324	252	268	259	0.159445	0.386021	0.463809
B9J08_000356	MSE1	Ortholog(s) have role in mitochondrial translation and mitochondrion localization	984	1039	1326	592	562	591	0.875948	1.34404e-07	4.86957e-07
B9J08_000357	B9J08_000357	Protein of unknown function	145	133	165	27	15	15	2.90278	3.00471e-16	2.35922e-15
B9J08_000358	MPM1	Ortholog(s) have extrinsic component of membrane, mitochondrial intermembrane space, mitochondrion localization	43300	45453	31866	13321	9048	11814	1.75334	5.49633e-20	5.3886e-19
B9J08_000359	VPS55	Ortholog(s) have role in late endosome to vacuole transport via multivesicular body sorting pathway and Vps55/Vps68 complex, late endosome localization	95	108	80	125	113	114	-0.378517	0.149065	0.203964
B9J08_000360	SYN8	Ortholog(s) have SNAP receptor activity, role in Golgi to vacuole transport and endosome localization	533	613	418	769	634	720	-0.507663	0.00669987	0.0124631
B9J08_000361	B9J08_000361	Protein of unknown function	32	28	17	21	7	15	0.778604	0.207164	0.272155
B9J08_000362	YJL055W	Ortholog(s) have role in response to purine-containing compound	194	269	143	100	100	97	0.958982	0.000355729	0.000821919
B9J08_000363	NCE103	Ortholog(s) have carbonate dehydratase activity, role in cellular response to carbon dioxide, cellular response to oxidative stress and mitochondrial intermembrane space localization	169	216	226	129	94	110	0.804917	0.000803653	0.00173653
B9J08_000364	IRC5	Ortholog(s) have role in mitotic recombination	1571	1553	1985	476	627	423	1.69209	2.42011e-22	2.67351e-21
B9J08_000365	SGA1	Ortholog(s) have glucan 1,4-alpha-glucosidase activity, role in glycogen catabolic process and fungal-type vacuole localization	1556	1749	1876	1318	1477	1438	0.226771	0.0925221	0.134104
B9J08_000366	EMC5	Ortholog(s) have ER membrane protein complex localization	226	280	208	99	142	103	0.993308	1.93094e-05	5.41866e-05
B9J08_000367	ERG25	Ortholog(s) have C-4 methylsterol oxidase activity, role in ergosterol biosynthetic process and endoplasmic reticulum membrane, plasma membrane localization	644	845	438	1173	665	867	-0.562001	0.0246272	0.0406465
B9J08_000368	B9J08_000368	Has domain(s) with predicted transmembrane transporter activity, role in transmembrane transport and integral component of membrane localization	566	594	567	812	666	623	-0.341962	0.0327741	0.0526609
B9J08_000369	B9J08_000369	Protein of unknown function	22	27	41	27	61	37	-0.530933	0.259648	0.330962
B9J08_000370	B9J08_000370	Has domain(s) with predicted oxidoreductase activity and role in metabolic process, oxidation-reduction process	7978	9048	5809	13463	9031	12491	-0.685935	0.000667993	0.00146866
B9J08_000371	GTR2	Ortholog(s) have GTP binding, GTPase activity	2338	2593	2289	1858	1753	1700	0.380536	0.0022384	0.00449845
B9J08_000372	AMA1	Ortholog(s) have ubiquitin ligase activator activity	292	282	243	14	22	12	4.03911	1.05523e-36	2.29928e-35
B9J08_000373	DIE2	Ortholog(s) have dolichyl pyrophosphate Glc2Man9GlcNAc2 alpha-1,2-glucosyltransferase activity, role in protein N-linked glycosylation and endoplasmic reticulum membrane localization	554	780	640	474	523	498	0.329894	0.0351863	0.056219
B9J08_000374	B9J08_000374	Ortholog of C. albicans SC5314 : C3_05350C_A/SMI1B, C. dubliniensis CD36 : Cd36_85330, C. parapsilosis CDC317 : CPAR2_405670 and Candida tenuis NRRL Y-1498 : CANTEDRAFT_136363	455	475	420	225	419	146	0.738028	0.00935655	0.0168931
B9J08_000375	B9J08_000375	Ortholog of C. albicans SC5314 : CR_05200C_A, C. dubliniensis CD36 : Cd36_30580, C. parapsilosis CDC317 : CPAR2_203320 and Candida tenuis NRRL Y-1498 : CANTEDRAFT_110518	887	982	827	314	438	344	1.24059	1.61863e-13	1.04968e-12
B9J08_000376	B9J08_000376	Ortholog of C. albicans SC5314 : CR_05030W_A, C. dubliniensis CD36 : Cd36_30530, C. parapsilosis CDC317 : CPAR2_203340 and Candida tenuis NRRL Y-1498 : CANTEDRAFT_117008	5063	5958	6260	2996	3871	3153	0.724652	5.15157e-08	1.97788e-07
B9J08_000377	PTH2	Ortholog(s) have aminoacyl-tRNA hydrolase activity and role in negative regulation of proteasomal ubiquitin-dependent protein catabolic process	135	144	127	34	32	23	2.13402	7.09797e-12	3.96928e-11
B9J08_000378	DOT6	Ortholog(s) have sequence-specific DNA binding activity and role in chromatin silencing at telomere, rDNA heterochromatin assembly, regulation of transcription by RNA polymerase II, transfer RNA gene-mediated silencing	469	720	607	558	518	361	0.256315	0.176739	0.237292
B9J08_000379	TRP2	Ortholog(s) have anthranilate synthase activity, role in cleistothecium development, tryptophan biosynthetic process and anthranilate synthase complex localization	1779	2001	1761	2344	2563	2421	-0.466331	0.000156012	0.000382211
B9J08_000380	B9J08_000380	Ortholog of C. albicans SC5314 : CR_01600C_A, C. dubliniensis CD36 : Cd36_26560, C. parapsilosis CDC317 : CPAR2_802820 and Candida tenuis NRRL Y-1498 : CANTEDRAFT_110487	444	733	590	778	741	613	-0.342954	0.0485034	0.0748615
B9J08_000381	SHP1	Ortholog(s) have protein phosphatase regulator activity, ubiquitin binding activity	4951	6046	3624	2092	1231	1786	1.44345	7.61127e-11	3.86429e-10
B9J08_000382	MET6	Ortholog(s) have 5-methyltetrahydropteroyltriglutamate-homocysteine S-methyltransferase activity, methionine synthase activity	22455	25030	29983	27884	36821	27483	-0.308532	0.0364207	0.0581226
B9J08_000383	GSF2	Ortholog(s) have unfolded protein binding activity, role in protein folding, protein localization to cell surface and integral component of endoplasmic reticulum membrane localization	3352	3943	2732	1559	1238	1530	1.1424	6.50742e-11	3.3226e-10
B9J08_000384	B9J08_000384	Ortholog(s) have 1,3-beta-glucanosyltransferase activity, role in fungal-type cell wall (1->3)-beta-D-glucan biosynthetic process and cell division site, fungal-type cell wall, new growing cell tip, old growing cell tip localization	1784	1719	1763	6452	6138	5788	-1.86028	5.53013e-48	1.82157e-46
B9J08_000385	BFA1	Ortholog(s) have GDP-dissociation inhibitor activity, GTPase activator activity, role in mitotic spindle orientation checkpoint, negative regulation of exit from mitosis and Bfa1-Bub2 complex, spindle pole body localization	1396	1666	1649	920	991	817	0.726453	1.09863e-08	4.52693e-08
B9J08_000386	B9J08_000386		0	0	0	1	1	0	-1.87963	0.641867	0.701896
B9J08_000387	B9J08_000387		0	0	0	2	0	1	-2.52287	0.507598	0.581928
B9J08_000388	NDT80	Ortholog(s) have DNA-binding transcription factor activity, role in meiotic cell cycle, positive regulation of transcription by RNA polymerase II and nuclear chromosome localization	1013	993	1104	236	313	276	1.85685	3.77678e-28	5.68305e-27
B9J08_000389	B9J08_000389	Has domain(s) with predicted catalytic activity	196	197	173	97	71	101	1.00664	0.000117361	0.000293647
B9J08_000390	LEU5	Ortholog(s) have coenzyme A transmembrane transporter activity, role in coenzyme A transport and mitochondrial inner membrane localization	266	316	233	163	96	145	0.939842	0.000252681	0.000598678
B9J08_000391	NAT2	Ortholog(s) have role in N-terminal peptidyl-methionine acetylation	227	282	245	191	210	227	0.193891	0.330802	0.406227
B9J08_000392	TCD2	Ortholog(s) have tRNA threonylcarbamoyladenosine dehydratase activity and role in cyclic threonylcarbamoyladenosine biosynthetic process	1192	1473	1506	1409	1590	1323	-0.114729	0.378517	0.456112
B9J08_000393	TAE1	Ortholog(s) have N-terminal protein N-methyltransferase activity, role in N-terminal peptidyl-proline dimethylation, cytoplasmic translation and cytosol localization	387	406	512	308	442	304	0.254016	0.203075	0.267369
B9J08_000394	PSF3	Ortholog(s) have role in DNA-dependent DNA replication, double-strand break repair via break-induced replication, mitotic DNA replication initiation	43	30	38	36	40	37	-0.0749198	0.856228	0.885808
B9J08_000395	CTR9	Ortholog(s) have RNA polymerase II C-terminal domain phosphoserine binding, RNA polymerase II complex binding, RNA polymerase II transcription factor binding, transcription coregulator activity, triplex DNA binding activity	3662	3846	3863	2154	2759	1946	0.676367	1.12669e-06	3.69769e-06
B9J08_000396	SPC105	Ortholog(s) have microtubule binding activity, role in mitotic spindle assembly checkpoint, protein localization to kinetochore, sister chromatid biorientation and condensed nuclear chromosome kinetochore localization	636	586	668	643	740	585	-0.110539	0.48899	0.56348
B9J08_000397	PEX11	Ortholog(s) have role in fatty acid metabolic process, fatty acid oxidation, peroxisome fission and endoplasmic reticulum, peroxisomal importomer complex, peroxisomal membrane localization	406	378	364	895	854	799	-1.20618	3.19884e-14	2.17634e-13
B9J08_000398	YPS3	Ortholog(s) have aspartic-type endopeptidase activity, peptidase activity, role in fungal-type cell wall organization, proteolysis and anchored component of plasma membrane localization	1701	2133	1870	2160	2600	2087	-0.326243	0.00966414	0.0173845
B9J08_000399	NOP8	Ortholog(s) have role in maturation of LSU-rRNA from tricistronic rRNA transcript (SSU-rRNA, 5.8S rRNA, LSU-rRNA), ribosomal large subunit biogenesis and nucleolus localization	1212	1211	1644	1281	1640	1305	-0.111575	0.509624	0.583946
B9J08_000400	ALG3	Ortholog(s) have dol-P-Man:Man(5)GlcNAc(2)-PP-Dol alpha-1,3-mannosyltransferase activity	3358	3348	3115	3951	3955	3813	-0.31357	0.0134314	0.0234507
B9J08_000401	FLO8	Ortholog(s) have DNA-binding transcription activator activity, RNA polymerase II-specific, RNA polymerase II cis-regulatory region sequence-specific DNA binding activity	2333	2813	2464	2791	3566	2632	-0.299263	0.024863	0.0409981
B9J08_000402	B9J08_000402	Protein of unknown function	546	662	591	517	959	594	-0.257443	0.216764	0.283045
B9J08_000403	B9J08_000403	Ortholog of Candida tenuis NRRL Y-1498 : CANTEDRAFT_113248, Debaryomyces hansenii CBS767 : DEHA2A05984g, Pichia stipitis Pignal : PICST_67528 and Candida tropicalis NEW ASSEMBLY : CTRG1_02750	1226	1366	937	2756	1995	2491	-1.10461	4.65664e-09	1.99961e-08
B9J08_000404	GLE2	Ortholog(s) have role in mRNA export from nucleus, nuclear pore distribution, poly(A)+ mRNA export from nucleus and posttranscriptional tethering of RNA polymerase II gene DNA at nuclear periphery, more	1033	1090	1223	1502	1415	1273	-0.38411	0.00520136	0.00986924
B9J08_000405	B9J08_000405	Has domain(s) with predicted ion channel activity, voltage-gated chloride channel activity, role in chloride transport, transmembrane transport and membrane localization	1909	2110	2386	2034	2697	1779	-0.0770298	0.623335	0.686494
B9J08_000406	AAR2	Ortholog(s) have role in spliceosomal tri-snRNP complex assembly and U5 snRNP localization	309	500	227	263	191	168	0.663681	0.0156175	0.0267998
B9J08_000407	B9J08_000407	Ortholog of C. albicans SC5314 : C6_03200W_A, C. dubliniensis CD36 : Cd36_63860, C. parapsilosis CDC317 : CPAR2_601140 and Candida tenuis NRRL Y-1498 : CANTEDRAFT_92714	109	148	111	115	91	98	0.205137	0.432218	0.508902
B9J08_000408	KRE5	Ortholog(s) have UDP-glucose:glycoprotein glucosyltransferase activity and role in fungal-type cell wall beta-glucan biosynthetic process	660	1078	1414	1185	1655	1019	-0.356729	0.121038	0.169998
B9J08_000409	MET13	Ortholog(s) have methylenetetrahydrofolate reductase (NAD(P)H) activity and role in methionine biosynthetic process, one-carbon metabolic process	3372	3997	4486	5384	7549	5470	-0.69328	5.72316e-06	1.70527e-05
B9J08_000410	OXR1	Ortholog(s) have role in cellular response to oxidative stress and mitochondrion localization	2191	2343	1653	3531	2223	2870	-0.544724	0.00682399	0.0126634
B9J08_000411	DCG1	Has domain(s) with predicted racemase activity, acting on amino acids and derivatives activity and role in nitrogen compound metabolic process	55	75	90	72	76	104	-0.275492	0.399864	0.476836
B9J08_000412	DDC1	Ortholog(s) have protein kinase activator activity, signaling adaptor activity	380	407	570	302	520	188	0.387276	0.177533	0.23815
B9J08_000413	MPC1	Ortholog(s) have pyruvate transmembrane transporter activity, role in mitochondrial pyruvate transmembrane transport and integral component of mitochondrial inner membrane localization	228	245	282	226	295	166	0.0864942	0.701041	0.754838
B9J08_000414	B9J08_000414	Has domain(s) with predicted DNA-binding transcription factor activity, RNA polymerase II-specific, zinc ion binding activity, role in regulation of transcription, DNA-templated and nucleus localization	5097	6365	7607	7353	9296	6072	-0.310432	0.0606375	0.0917412
B9J08_000415	SEC59	Ortholog(s) have dolichol kinase activity, role in dolichyl monophosphate biosynthetic process and endoplasmic reticulum membrane localization	1098	1382	1297	577	806	418	1.01661	1.49782e-07	5.40494e-07
B9J08_000417	CDC24	Ortholog(s) have Rho guanyl-nucleotide exchange factor activity	2351	2932	3485	2302	2798	2093	0.224252	0.148777	0.203621
B9J08_000418	B9J08_000418	Ortholog(s) have ferric-chelate reductase activity and role in cellular response to iron ion starvation, reductive iron assimilation	485	415	530	201	256	116	1.28248	3.1627e-07	1.10296e-06
B9J08_000419	CIR2	Ortholog(s) have mitochondrion localization	492	594	709	828	965	882	-0.641427	9.06553e-05	0.000230782
B9J08_000420	GDS1	Ortholog(s) have role in aerobic respiration	204	236	244	138	249	125	0.368805	0.156112	0.212476
B9J08_000421	B9J08_000421	Ortholog of C. albicans SC5314 : C5_01090C_A, C. dubliniensis CD36 : Cd36_51230, C. parapsilosis CDC317 : CPAR2_303830 and Candida tenuis NRRL Y-1498 : cten_CGOB_00146	519	712	675	713	821	548	-0.188361	0.263003	0.334449
B9J08_000422	CLN3	Ortholog(s) have cyclin-dependent protein serine/threonine kinase regulator activity	1516	2137	2075	5432	6438	5530	-1.67206	1.32078e-34	2.62311e-33
B9J08_000423	OTU2	Ortholog of S. cerevisiae : OTU2, C. albicans SC5314 : C5_01110W_A, C. dubliniensis CD36 : Cd36_51210, C. parapsilosis CDC317 : CPAR2_303850 and Candida tenuis NRRL Y-1498 : CANTEDRAFT_114159	141	132	104	262	254	202	-0.981004	2.25696e-05	6.28784e-05
B9J08_000424	CYC3	Ortholog(s) have holocytochrome-c synthase activity, role in cytochrome c-heme linkage and mitochondrial intermembrane space localization	606	754	500	835	596	652	-0.231171	0.239715	0.308833
B9J08_000425	MSC6	Ortholog(s) have role in reciprocal meiotic recombination and mitochondrial matrix, mitochondrion localization	1055	1616	1285	1091	1317	981	0.155392	0.31928	0.39428
B9J08_000427	SHR5	Ortholog(s) have palmitoyltransferase activity, role in protein palmitoylation, protein targeting to membrane and endoplasmic reticulum palmitoyltransferase complex, extrinsic component of endoplasmic reticulum membrane localization	312	361	225	281	174	180	0.437677	0.0871145	0.126947
B9J08_000428	PUS4	Ortholog(s) have pseudouridine synthase activity, role in mRNA pseudouridine synthesis, tRNA modification and mitochondrion, nucleus localization	543	624	421	440	446	498	0.130954	0.496007	0.570666
B9J08_000429	B9J08_000429	Ortholog of C. albicans SC5314 : C5_01190W_A, C. dubliniensis CD36 : Cd36_51160, C. parapsilosis CDC317 : CPAR2_303900 and Candida tenuis NRRL Y-1498 : CANTEDRAFT_114154	762	1164	938	412	392	339	1.25425	1.87394e-14	1.29949e-13
B9J08_000430	POA1	Ortholog(s) have ADP-ribosyl-[dinitrogen reductase] hydrolase activity, phosphatase activity	298	399	379	311	348	246	0.187932	0.303434	0.377597
B9J08_000431	VPS1	Ortholog(s) have GTPase activity	5121	6004	5918	2184	2744	2043	1.23116	1.02556e-21	1.09923e-20
B9J08_000432	B9J08_000432	Ortholog(s) have ribosomal protein S6 kinase activity and role in TORC1 signaling	1634	1808	2081	405	624	420	1.8754	2.70053e-26	3.64707e-25
B9J08_000433	SPE2	Ortholog(s) have adenosylmethionine decarboxylase activity and role in pantothenate biosynthetic process, spermidine biosynthetic process, spermine biosynthetic process	1651	1923	1969	2829	2835	2713	-0.660618	3.48757e-08	1.36818e-07
B9J08_000434	PET9	Ortholog(s) have ATP:ADP antiporter activity	9797	11183	7024	15056	9368	11635	-0.4315	0.0365581	0.0583245
B9J08_000435	DNF1	Ortholog(s) have glycolipid floppase activity, phosphatidylcholine flippase activity, phosphatidylethanolamine flippase activity	617	597	593	1202	1522	983	-1.08434	1.07854e-10	5.39971e-10
B9J08_000436	FEX1	Ortholog(s) have fluoride transmembrane transporter activity, role in cellular detoxification of fluoride, fluoride export across plasma membrane, fluoride transmembrane transport and plasma membrane localization	797	954	607	484	491	564	0.545787	0.0051676	0.00980864
B9J08_000437	UBC13	Ortholog(s) have ubiquitin conjugating enzyme activity, ubiquitin protein ligase activity, ubiquitin-protein transferase activity	207	292	186	251	166	294	-0.139091	0.607285	0.673072
B9J08_000438	B9J08_000438	Protein of unknown function	213	191	142	45	45	62	1.78314	5.65495e-09	2.41105e-08
B9J08_000439	B9J08_000439	Ortholog of C. albicans SC5314 : C5_00550C_A, C. dubliniensis CD36 : Cd36_50550, C. parapsilosis CDC317 : CPAR2_303970 and Candida tenuis NRRL Y-1498 : CANTEDRAFT_117099	0	1	1	1	7	0	-2.03936	0.356206	0.433579
B9J08_000440	B9J08_000440	Ortholog of C. albicans SC5314 : C5_00540C_A/AGA1, C. dubliniensis CD36 : Cd36_50540, C. parapsilosis CDC317 : CPAR2_303980 and Candida tenuis NRRL Y-1498 : CANTEDRAFT_115902	151	235	190	670	635	609	-1.8051	2.22698e-24	2.69734e-23
B9J08_000441	B9J08_000441	Ortholog of C. albicans SC5314 : C5_00510W_A, C. dubliniensis CD36 : Cd36_50520, C. parapsilosis CDC317 : CPAR2_304000 and Candida tenuis NRRL Y-1498 : cten_CGOB_00233	330	342	275	183	207	177	0.682827	0.000549266	0.00122965
B9J08_000442	NAM7	Ortholog(s) have ATPase activity, RNA helicase activity, ribosomal small subunit binding activity	3186	3780	4367	1890	1956	1653	0.980764	8.39441e-13	5.05536e-12
B9J08_000443	BUD2	Ortholog(s) have GTPase activator activity	453	658	887	788	1029	635	-0.356669	0.110127	0.156266
B9J08_000444	SEC14	Ortholog(s) have phosphatidylcholine transporter activity, phosphatidylinositol transfer activity	650	676	504	421	235	357	0.785444	0.000986912	0.00209976
B9J08_000445	IBA57	Ortholog(s) have role in protein maturation by [2Fe-2S] cluster transfer, protein maturation by [4Fe-4S] cluster transfer and mitochondrial matrix localization	765	874	715	580	604	563	0.36752	0.0120775	0.0212863
B9J08_000446	YAT2	Ortholog(s) have carnitine O-acetyltransferase activity, role in alcohol metabolic process, carnitine metabolic process and cytosol localization	3992	4921	5514	9569	12165	8933	-1.14826	2.02941e-15	1.50796e-14
B9J08_000447	B9J08_000447	Has domain(s) with predicted DNA binding, nucleic acid binding, zinc ion binding activity and role in DNA repair	3195	3712	3506	387	422	500	2.92115	2.9751e-79	2.11467e-77
B9J08_000448	B9J08_000448	Ortholog of C. albicans SC5314 : C5_03490C_A, C. dubliniensis CD36 : Cd36_53240, C. parapsilosis CDC317 : CPAR2_101740 and Candida tenuis NRRL Y-1498 : CANTEDRAFT_113538	2336	2807	2581	4604	5156	4429	-0.94034	5.45494e-17	4.54746e-16
B9J08_000449	B9J08_000449	Has domain(s) with predicted role in transmembrane transport and membrane localization	1331	1720	1763	1674	1867	1583	-0.155532	0.240395	0.309563
B9J08_000450	YJR124C	Has domain(s) with predicted transmembrane transporter activity, role in transmembrane transport and integral component of membrane localization	627	887	561	636	663	706	-0.0248034	0.892348	0.914526
B9J08_000451	LEU3	Ortholog(s) have DNA-binding transcription activator activity, RNA polymerase II-specific, DNA-binding transcription repressor activity, RNA polymerase II-specific activity	1186	1512	1579	1611	1910	1647	-0.338812	0.013961	0.0242655
B9J08_000452	DAD4	Ortholog(s) have microtubule binding, microtubule plus-end binding activity	171	190	149	93	104	100	0.717476	0.00281098	0.00556428
B9J08_000454	SWA2	Ortholog(s) have clathrin binding, ubiquitin binding activity, role in clathrin coat disassembly, endoplasmic reticulum inheritance, positive regulation of ATPase activity and endoplasmic reticulum membrane localization	914	1121	1307	854	1052	774	0.258061	0.111281	0.157697
B9J08_000456	B9J08_000456	Ortholog of C. albicans SC5314 : C5_03630C_A, C. dubliniensis CD36 : Cd36_53380, Debaryomyces hansenii CBS767 : DEHA2E23892g and Candida tropicalis NEW ASSEMBLY : CTRG1_05528	19	15	11	2	6	7	1.52849	0.0647243	0.0973116
B9J08_000457	YMR295C	Ortholog of S. cerevisiae : YMR295C, C. albicans SC5314 : C4_06470W_A, C. glabrata CBS138 : CAGL0M13629g, C. dubliniensis CD36 : Cd36_45960 and C. parapsilosis CDC317 : CPAR2_501070	1208	1501	1260	1682	1941	1519	-0.434972	0.000867918	0.00185978
B9J08_000458	FUS3	Ortholog(s) have MAP kinase activity	544	620	550	643	426	569	-0.00472535	0.980634	0.985499
B9J08_000459	EMP24	Ortholog(s) have role in endoplasmic reticulum to Golgi vesicle-mediated transport, protein retention in ER lumen, vesicle organization and COPII-coated ER to Golgi transport vesicle, endoplasmic reticulum localization	182	213	169	306	337	290	-0.78788	2.9502e-05	8.09807e-05
B9J08_000460	AAT2	Ortholog(s) have L-aspartate:2-oxoglutarate aminotransferase activity, role in aspartate biosynthetic process and cytosol, extracellular region, peroxisome localization	29550	34000	26201	49617	40738	49268	-0.706842	3.98918e-06	1.21201e-05
B9J08_000461	B9J08_000461	Has domain(s) with predicted structural constituent of ribosome activity, role in translation and ribosome localization	149	128	131	34	77	33	1.46636	3.20152e-05	8.75233e-05
B9J08_000462	GLC7	Ortholog(s) have RNA polymerase II CTD heptapeptide repeat phosphatase activity, protein serine/threonine phosphatase activity	7545	9084	9059	6149	8152	6098	0.272779	0.0408913	0.0643821
B9J08_000463	VFA1	Ortholog(s) have ATPase activator activity, role in positive regulation of ATPase activity, vacuolar transport and cytoplasm, endosome localization	1103	1245	1097	1462	1314	1207	-0.270776	0.0441999	0.0689681
B9J08_000464	SRP102	Ortholog(s) have signal recognition particle binding activity, role in protein targeting to ER and integral component of endoplasmic reticulum membrane, signal recognition particle receptor complex localization	719	728	686	568	719	637	0.0906163	0.565023	0.634169
B9J08_000465	ARO2	Ortholog(s) have chorismate synthase activity, riboflavin reductase (NADPH) activity, role in aromatic amino acid family biosynthetic process and cytoplasm localization	4689	5715	3562	8053	5521	7987	-0.70154	0.000588421	0.00131024
B9J08_000466	B9J08_000466	Ortholog of C. albicans SC5314 : CR_07460C_A, C. dubliniensis CD36 : Cd36_33080, C. parapsilosis CDC317 : CPAR2_204390 and Candida tenuis NRRL Y-1498 : CANTEDRAFT_105095	1293	1648	1446	824	928	943	0.633009	7.26147e-06	2.14001e-05
B9J08_000467	COM2	Ortholog(s) have role in cellular response to sulfur dioxide, regulation of cellular response to stress	3912	5240	5904	5189	7560	5568	-0.346613	0.0390028	0.0618049
B9J08_000468	ACE2	Ortholog(s) have DNA-binding transcription factor activity, RNA polymerase II-specific, cis-regulatory region sequence-specific DNA binding activity	1400	1775	2049	1414	1856	1518	0.0609743	0.702558	0.755869
B9J08_000469	KGD2	Ortholog(s) have role in 2-oxoglutarate metabolic process and mitochondrial nucleoid, mitochondrial oxoglutarate dehydrogenase complex localization	3352	3873	3105	12216	9813	11243	-1.75525	7.83037e-33	1.42904e-31
B9J08_000471	B9J08_000471	Ortholog of C. albicans SC5314 : CR_07120C_A, C. dubliniensis CD36 : Cd36_32700, C. parapsilosis CDC317 : CPAR2_204280 and Candida tenuis NRRL Y-1498 : CANTEDRAFT_113831	441	382	521	314	271	241	0.649187	0.0013085	0.00273021
B9J08_000472	B9J08_000472	Protein of unknown function	237	318	303	106	159	106	1.14802	3.27329e-07	1.13932e-06
B9J08_000473	FLC2	Ortholog(s) have FAD transmembrane transporter activity, calcium channel activity	2659	2931	3132	4127	5682	3836	-0.699498	2.99368e-06	9.3317e-06
B9J08_000474	B9J08_000474	Ortholog(s) have cytoskeletal protein-membrane anchor activity and plasma membrane localization	2293	3056	3959	4995	6596	4720	-0.872039	1.64548e-06	5.2973e-06
B9J08_000475	TIF6	Ortholog(s) have ribosomal large subunit binding activity	1029	1133	755	568	417	480	0.929269	3.50475e-06	1.07756e-05
B9J08_000476	HSP104	Ortholog(s) have ADP binding, ATP binding, ATPase activity, chaperone binding, misfolded protein binding, unfolded protein binding activity	16945	20828	22356	58431	78324	58227	-1.75784	1.38682e-35	2.8925e-34
B9J08_000478	B9J08_000478	Ortholog of C. albicans SC5314 : C1_08060W_A/OFR1, C. dubliniensis CD36 : Cd36_07570, C. parapsilosis CDC317 : CPAR2_804130 and Candida tenuis NRRL Y-1498 : CANTEDRAFT_114111	121	118	173	22	33	27	2.2711	1.88845e-11	1.01506e-10
B9J08_000479	B9J08_000479	Has domain(s) with predicted ATP binding, ATPase activity, ATPase-coupled transmembrane transporter activity, nucleoside-triphosphatase activity, nucleotide binding activity	642	626	700	2336	3223	2305	-2.05007	2.85099e-38	6.96879e-37
B9J08_000480	CDC48	Ortholog(s) have ATPase activity, protein phosphatase regulator activity, protein-macromolecule adaptor activity, ubiquitin binding activity	29480	33728	36918	11766	14481	10683	1.38136	1.16013e-25	1.52112e-24
B9J08_000481	B9J08_000481	Ortholog of C. albicans SC5314 : C1_13520C_A/MCU1, C. dubliniensis CD36 : Cd36_12520, C. parapsilosis CDC317 : CPAR2_201720 and Candida tenuis NRRL Y-1498 : CANTEDRAFT_108003	109	149	102	173	206	149	-0.614885	0.0103946	0.0185441
B9J08_000482	ECM27	Ortholog(s) have role in cellular calcium ion homeostasis, regulation of G0 to G1 transition	1707	1870	2282	2776	3397	2914	-0.694172	2.39912e-06	7.54368e-06
B9J08_000483	SSA4	Ortholog(s) have unfolded protein binding activity, role in SRP-dependent cotranslational protein targeting to membrane, translocation, protein folding and cytoplasm, nucleus localization	28696	32247	37458	111402	148718	112439	-1.97886	4.86816e-43	1.39142e-41
B9J08_000484	GCV3	Ortholog(s) have glycine dehydrogenase (decarboxylating) activity, role in glycine catabolic process, one-carbon metabolic process, protein lipoylation and mitochondrion localization	217	239	222	937	1282	872	-2.2428	3.64525e-38	8.79091e-37
B9J08_000485	SNC2	Ortholog(s) have SNAP receptor activity and role in Golgi to plasma membrane transport, ascospore-type prospore membrane formation, endocytosis, exocytosis, vesicle fusion, vesicle-mediated transport	354	427	394	329	561	355	-0.139155	0.502021	0.576758
B9J08_000486	ACT1	Ortholog(s) have histone acetyltransferase activity, structural constituent of cytoskeleton activity	20013	21896	16031	21181	16464	19580	-0.0481259	0.771732	0.814855
B9J08_000487	OSM1	Ortholog(s) have fumarate reductase (NADH) activity, role in FAD metabolic process, protein folding in endoplasmic reticulum and endoplasmic reticulum, mitochondrion localization	2528	2985	3496	7506	9698	7271	-1.50149	4.10156e-24	4.90191e-23
B9J08_000488	RAD54	Ortholog(s) have DNA translocase activity, DNA-dependent ATPase activity	1144	1467	1339	716	1028	724	0.617963	0.000108714	0.000273916
B9J08_000489	YRB30	Ortholog(s) have GTPase regulator activity and cytoplasm, nucleus localization	512	818	777	290	255	211	1.40763	3.54874e-13	2.21622e-12
B9J08_000490	HAA1	Ortholog(s) have DNA-binding transcription factor activity, RNA polymerase II-specific activity	6279	7330	7686	4588	5637	4427	0.479354	0.000143057	0.000352552
B9J08_000491	CYB2	Ortholog(s) have L-lactate dehydrogenase (cytochrome) activity, role in lactate metabolic process and mitochondrial intermembrane space, mitochondrion localization	3055	3544	3574	3366	3623	2665	0.0181302	0.888196	0.911351
B9J08_000492	MYO2	Ortholog(s) have actin filament binding, actin-dependent ATPase activity, calmodulin binding, microfilament motor activity	2441	2530	3017	4085	5200	3505	-0.73099	2.14414e-06	6.78934e-06
B9J08_000493	YBL029C-A	Ortholog of S. cerevisiae : YBL029C-A, C. albicans SC5314 : C1_02060W_A, C. glabrata CBS138 : CAGL0F04191g, C. dubliniensis CD36 : Cd36_01920 and C. parapsilosis CDC317 : CPAR2_108200	228	278	293	117	176	155	0.769165	0.000599362	0.00133241
B9J08_000494	PHO91	Ortholog(s) have glycerol-3-phosphate transmembrane transporter activity, inorganic phosphate transmembrane transporter activity	5571	6926	6890	7051	10528	7422	-0.426415	0.00551694	0.0104351
B9J08_000495	UBP16	Ortholog(s) have mitochondrial outer membrane localization	1639	1548	1617	2033	2897	2196	-0.620297	8.75971e-05	0.000223313
B9J08_000496	FAU1	Ortholog(s) have 5-formyltetrahydrofolate cyclo-ligase activity and role in folic acid-containing compound biosynthetic process	2427	2744	3060	3605	4242	3221	-0.48526	0.00029103	0.000682354
B9J08_000497	MAF1	Ortholog(s) have RNA polymerase III core binding activity, role in negative regulation of transcription by RNA polymerase III, transfer RNA gene-mediated silencing and cytoplasm, nucleolus, nucleus localization	1492	1898	1153	1954	1424	1862	-0.279997	0.161538	0.219143
B9J08_000498	IPP1	Ortholog(s) have inorganic diphosphatase activity and extracellular region, intracellular anatomical structure localization	3262	3896	2604	6590	4598	5602	-0.851648	3.91517e-06	1.19355e-05
B9J08_000499	SPO11	Ortholog(s) have DNA end binding, chromatin binding, endodeoxyribonuclease activity, producing 3'-phosphomonoesters activity	447	682	526	310	237	226	1.02606	1.571e-07	5.65768e-07
B9J08_000500	RCR1	Ortholog(s) have role in chitin localization, vesicle-mediated transport and integral component of endoplasmic reticulum membrane localization	844	920	764	888	991	816	-0.150141	0.296637	0.370248
B9J08_000501	PHM7	Has domain(s) with predicted membrane localization	11035	12756	14686	33819	47207	34324	-1.64203	1.67252e-27	2.40291e-26
B9J08_000502	B9J08_000502	Protein of unknown function	375	416	455	134	162	117	1.53585	2.23121e-15	1.64884e-14
B9J08_000503	GIT1	Ortholog(s) have glycerol-3-phosphate transmembrane transporter activity, glycerophosphodiester transmembrane transporter activity	1099	1192	1079	620	670	641	0.741429	8.22057e-08	3.06894e-07
B9J08_000504	INP51	Ortholog(s) have phosphatidylinositol-4,5-bisphosphate 5-phosphatase activity, role in phosphatidylinositol dephosphorylation and cytoplasm, membrane localization	1330	1439	1557	1124	1618	1388	0.00621548	0.969133	0.975997
B9J08_000505	B9J08_000505	Protein of unknown function	912	899	1020	1156	1173	1036	-0.306367	0.0290995	0.0472343
B9J08_000506	VMA8	Ortholog(s) have proton-transporting ATPase activity, rotational mechanism activity, role in vacuolar acidification and vacuolar proton-transporting V-type ATPase complex localization	407	443	358	747	606	649	-0.792347	4.7936e-06	1.44182e-05
B9J08_000507	B9J08_000507	Has domain(s) with predicted flavin adenine dinucleotide binding, oxidoreductase activity, oxidoreductase activity, acting on the CH-CH group of donors activity	32756	37209	40619	44872	58678	46166	-0.496509	0.000199405	0.00048003
B9J08_000508	SCY1	Ortholog(s) have role in negative regulation of TORC1 signaling and cytoplasm localization	1006	1043	1347	936	1158	1146	0.00406373	0.981167	0.985499
B9J08_000509	B9J08_000509	Has domain(s) with predicted hydrolase activity	1079	1147	1439	1257	1259	1153	-0.0627201	0.677404	0.733628
B9J08_000510	ROM2	Ortholog(s) have Rho guanyl-nucleotide exchange factor activity, phosphatidylinositol-4,5-bisphosphate binding activity	3040	4282	4241	6092	7861	5530	-0.816275	5.76138e-08	2.19795e-07
B9J08_000511	ELO3	Ortholog(s) have fatty acid elongase activity	588	578	516	1048	645	855	-0.663038	0.00129456	0.00270321
B9J08_000512	YBR096W	Ortholog of S. cerevisiae : YBR096W, C. albicans SC5314 : C2_03170W_A, C. glabrata CBS138 : CAGL0H08459g, C. dubliniensis CD36 : Cd36_17940 and C. parapsilosis CDC317 : CPAR2_211730	470	424	301	673	569	634	-0.707418	0.000834336	0.00179351
B9J08_000513	TOM1	Ortholog(s) have ubiquitin-protein transferase activity	4775	5446	6913	10949	11560	9302	-0.952762	1.32594e-10	6.55926e-10
B9J08_000514	RAD52	Ortholog(s) have DNA/DNA annealing activity, recombinase activity, single-stranded DNA binding activity	579	674	511	379	288	390	0.667214	0.000806076	0.00174107
B9J08_000515	UBA3	Ortholog(s) have NEDD8 activating enzyme activity and role in protein neddylation	1200	1559	1624	2036	2392	2081	-0.637197	3.63726e-06	1.11634e-05
B9J08_000516	CLD1	Ortholog(s) have phospholipase A2 activity, role in cardiolipin acyl-chain remodeling, cardiolipin metabolic process and mitochondrial inner membrane, mitochondrion localization	1124	1332	1301	1151	1582	1435	-0.214957	0.163364	0.221453
B9J08_000517	B9J08_000517	Ortholog(s) have ferroxidase activity, role in reductive iron assimilation and high-affinity iron permease complex localization	25282	29353	32913	37309	51089	37802	-0.586182	5.30858e-05	0.000140024
B9J08_000518	APM3	Ortholog(s) have role in Golgi to vacuole transport, protein targeting to vacuole and AP-3 adaptor complex localization	2487	3154	2971	2743	3117	2888	-0.0900051	0.461047	0.537341
B9J08_000519	B9J08_000519	Has domain(s) with predicted enzyme regulator activity, role in dolichol metabolic process, macromolecule biosynthetic process and integral component of endoplasmic reticulum membrane localization	106	121	141	106	166	122	-0.157402	0.547966	0.618235
B9J08_000520	SRO77	Ortholog(s) have role in Golgi to plasma membrane transport, exocytosis and plasma membrane localization	2220	2425	3112	4414	5719	4054	-0.926615	1.0659e-08	4.39876e-08
B9J08_000521	B9J08_000521	Ortholog of C. albicans SC5314 : C6_00400C_A, C. dubliniensis CD36 : Cd36_60350, C. parapsilosis CDC317 : CPAR2_603550 and Candida tenuis NRRL Y-1498 : CANTEDRAFT_114325	366	352	350	264	170	210	0.668198	0.00240773	0.00480479
B9J08_000522	DIA4	Ortholog(s) have serine-tRNA ligase activity, role in mitochondrial seryl-tRNA aminoacylation, spore germination and mitochondrion localization	1853	2139	2050	3195	2950	3412	-0.731105	1.10859e-07	4.07387e-07
B9J08_000523	OCT1	Ortholog(s) have metalloendopeptidase activity, role in cellular iron ion homeostasis, protein processing involved in protein targeting to mitochondrion, protein stabilization and mitochondrial matrix localization	5661	6782	7554	731	990	827	2.90885	4.35309e-84	3.85498e-82
B9J08_000524	PKH3	Ortholog(s) have role in cell wall integrity MAPK cascade	4647	5613	5416	2401	2768	2030	1.06373	3.45375e-17	2.93351e-16
B9J08_000525	MIX23	Ortholog(s) have mitochondrial intermembrane space localization	512	657	576	285	233	218	1.17937	1.15499e-11	6.34717e-11
B9J08_000526	B9J08_000526	Ortholog of Candida tenuis NRRL Y-1498 : CANTEDRAFT_91525, Debaryomyces hansenii CBS767 : DEHA2G04862g, Pichia stipitis Pignal : PICST_31875 and Candida guilliermondii ATCC 6260 : PGUG_02950	4918	5897	6338	3682	5446	3994	0.326839	0.0356379	0.0569068
B9J08_000527	DID2	Ortholog(s) have role in ESCRT III complex assembly, late endosome to vacuole transport, late endosome to vacuole transport via multivesicular body sorting pathway, protein targeting to vacuole and cytoplasm, late endosome localization	376	453	307	829	560	733	-0.972724	3.96195e-06	1.20577e-05
B9J08_000528	SOD2	Ortholog(s) have manganese ion binding, superoxide dismutase activity	1726	1995	1514	6450	5399	5787	-1.81816	1.30695e-34	2.60522e-33
B9J08_000529	VPS17	Ortholog(s) have phosphatidylinositol-3-phosphate binding, protein carrier activity	1713	2006	1835	2613	3454	2514	-0.685329	6.93547e-07	2.31125e-06
B9J08_000530	UGO1	Ortholog(s) have role in mitochondrial fusion and integral component of mitochondrial outer membrane localization	6863	7885	7584	2533	2814	2447	1.45689	6.00322e-40	1.56664e-38
B9J08_000531	SDC1	Ortholog(s) have histone methyltransferase activity (H3-K4 specific) activity, role in chromatin silencing at telomere, histone H3-K4 methylation and Set1C/COMPASS complex localization	191	221	204	121	120	73	0.918189	0.000168717	0.00040999
B9J08_000532	TLG1	Ortholog(s) have SNAP receptor activity, role in endocytosis, vesicle fusion and SNARE complex, endosome, trans-Golgi network localization	439	501	406	350	372	298	0.341263	0.0422429	0.0662976
B9J08_000533	SPT3	Ortholog(s) have transcription coregulator activity and role in chromatin organization, histone acetylation, invasive growth in response to glucose limitation, pseudohyphal growth, transcription by RNA polymerase II	358	332	170	412	242	286	-0.183426	0.537337	0.609042
B9J08_000534	ELG1	Ortholog(s) have chromatin binding activity	117	176	106	117	186	185	-0.366258	0.195091	0.258115
B9J08_000535	SPP2	Ortholog(s) have ATPase activator activity, role in mRNA splicing, via spliceosome, positive regulation of ATPase activity and spliceosomal complex localization	74	73	39	46	46	50	0.329846	0.390158	0.468051
B9J08_000536	B9J08_000536	Has domain(s) with predicted role in mitochondrion inheritance and mitochondrial inner membrane localization	3157	3147	3594	5246	6962	5210	-0.868681	1.92201e-09	8.5384e-09
B9J08_000537	PNO1	Ortholog(s) have unfolded protein binding activity	57	59	46	115	60	91	-0.782848	0.0270768	0.0442702
B9J08_000538	ARD1	Ortholog(s) have peptide alpha-N-acetyltransferase activity, peptide-glutamate-N-acetyltransferase activity, peptide-serine-N-acetyltransferase activity	110	160	117	46	61	68	1.06892	0.000344747	0.000799967
B9J08_000539	TRS31	Ortholog(s) have Rab guanyl-nucleotide exchange factor activity, role in endoplasmic reticulum to Golgi vesicle-mediated transport and TRAPPI protein complex, TRAPPII protein complex, TRAPPIII protein complex localization	210	222	197	335	186	216	-0.290848	0.247952	0.31808
B9J08_000540	B9J08_000540	Protein of unknown function	75	110	80	42	70	50	0.644224	0.0492757	0.0758584
B9J08_000541	AHC1	Ortholog(s) have histone acetyltransferase activity, role in histone acetylation, replication-born double-strand break repair via sister chromatid exchange and Ada2/Gcn5/Ada3 transcription activator complex localization	6402	7524	6462	2776	2691	2802	1.23501	8.22555e-24	9.65966e-23
B9J08_000542	PTP3	Ortholog(s) have protein tyrosine phosphatase activity, role in cytoplasmic sequestering of protein, inactivation of MAPK activity, peptidyl-tyrosine dephosphorylation, regulation of sporulation and cytoplasm, nucleus localization	2950	3393	4086	1061	1014	960	1.71641	3.74282e-32	6.73958e-31
B9J08_000543	TRX1	Ortholog(s) have antioxidant activity, disulfide oxidoreductase activity, protein disulfide oxidoreductase activity	256	328	348	323	560	315	-0.416997	0.0675975	0.101163
B9J08_000544	CTM1	Ortholog(s) have [cytochrome c]-lysine N-methyltransferase activity, role in peptidyl-lysine methylation and cytosol localization	751	761	816	640	745	610	0.166384	0.256427	0.327397
B9J08_000545	HCR1	Ortholog(s) have translation initiation factor activity and role in cytoplasmic translation, maturation of SSU-rRNA from tricistronic rRNA transcript (SSU-rRNA, 5.8S rRNA, LSU-rRNA)	500	628	431	763	621	689	-0.48056	0.00808884	0.0148222
B9J08_000546	AEP3	Ortholog(s) have role in mRNA metabolic process, mitochondrial translational initiation and extrinsic component of membrane, mitochondrial inner membrane localization	365	449	407	405	423	405	-0.0804054	0.609116	0.674271
B9J08_000547	YHR182W	Ortholog of S. cerevisiae : YHR182W, C. albicans SC5314 : C6_02140W_A, C. dubliniensis CD36 : Cd36_62310, C. parapsilosis CDC317 : CPAR2_602100 and Candida tenuis NRRL Y-1498 : CANTEDRAFT_98285	1293	1563	1673	1815	2525	2038	-0.556556	0.000266494	0.000629196
B9J08_000548	MFM1	Ortholog(s) have magnesium ion transmembrane transporter activity, role in mitochondrial magnesium ion transmembrane transport and mitochondrial inner membrane localization	309	419	505	291	254	305	0.461015	0.0290689	0.0472129
B9J08_000549	B9J08_000549	Ortholog(s) have role in regulation of mitotic cytokinesis, septation initiation signaling and mitotic spindle pole body localization	254	254	247	347	290	212	-0.22103	0.299757	0.37371
B9J08_000550	SWD3	Ortholog(s) have histone methyltransferase activity (H3-K4 specific) activity and role in chromatin silencing at telomere, histone H3-K4 methylation, regulation of meiotic DNA double-strand break formation, telomere maintenance	878	1280	1137	779	1098	814	0.225724	0.174387	0.234572
B9J08_000551	VPS68	Ortholog(s) have role in late endosome to vacuole transport via multivesicular body sorting pathway and Vps55/Vps68 complex, fungal-type vacuole membrane localization	585	714	616	484	514	420	0.371585	0.0118071	0.020871
B9J08_000552	MCK1	Ortholog(s) have cyclin binding, enzyme inhibitor activity, protein serine/threonine kinase activity, protein serine/threonine/tyrosine kinase activity	917	909	795	1137	993	993	-0.311434	0.0435735	0.0681972
B9J08_000553	MRPS18	Ortholog(s) have structural constituent of ribosome activity and mitochondrial small ribosomal subunit localization	284	311	239	204	192	202	0.41631	0.0403061	0.0635905
B9J08_000554	RPL25	Ortholog(s) have RNA binding activity, role in ribosomal large subunit assembly and cytosolic large ribosomal subunit, preribosome, large subunit precursor localization	162	190	196	344	631	416	-1.39999	1.02296e-09	4.66725e-09
B9J08_000555	PXL1	Ortholog(s) have Rho GDP-dissociation inhibitor activity and role in maintenance of cell polarity, regulation of Rho protein signal transduction	303	401	448	203	204	227	0.788555	8.83779e-05	0.000225197
B9J08_000556	TVP38	Ortholog(s) have role in mitotic spindle elongation, vesicle-mediated transport and integral component of Golgi membrane localization	821	928	728	836	399	649	0.322816	0.185232	0.24725
B9J08_000557	B9J08_000557	Ortholog of Candida tenuis NRRL Y-1498 : CANTEDRAFT_114422, Debaryomyces hansenii CBS767 : DEHA2E04752g, Pichia stipitis Pignal : PICST_88266 and Candida guilliermondii ATCC 6260 : PGUG_02639	188	142	114	4	10	9	4.22472	1.60503e-20	1.62063e-19
B9J08_000558	B9J08_000558	Has domain(s) with predicted transmembrane transporter activity, role in transmembrane transport and integral component of membrane localization	2221	2476	2133	360	341	335	2.65824	2.34523e-82	1.97952e-80
B9J08_000559	YJL068C	Ortholog(s) have S-formylglutathione hydrolase activity, role in formaldehyde catabolic process and cytosol localization	933	966	774	1141	1005	1118	-0.351218	0.0311543	0.0501925
B9J08_000560	YLR287C	Ortholog of S. cerevisiae : YLR287C, C. albicans SC5314 : CR_09660W_A, C. glabrata CBS138 : CAGL0M09757g, C. dubliniensis CD36 : Cd36_34830 and C. parapsilosis CDC317 : CPAR2_701110	159	195	133	290	190	210	-0.569468	0.021246	0.0355108
B9J08_000561	LAS17	Ortholog(s) have Arp2/3 complex binding, actin binding, actin monomer binding activity	686	595	706	966	1054	763	-0.533478	0.00160749	0.00330555
B9J08_000562	B9J08_000562	Protein of unknown function	27	45	45	6	2	8	2.77919	1.58215e-05	4.49356e-05
B9J08_000563	B9J08_000563	Ortholog of Candida guilliermondii ATCC 6260 : PGUG_03279 and Candida lusitaniae ATCC 42720 : CLUG_01520	0	14	7	5	26	20	-1.39898	0.153188	0.209023
B9J08_000565	MRPL8	Ortholog(s) have structural constituent of ribosome activity and mitochondrial large ribosomal subunit localization	346	391	397	204	197	167	0.936993	1.86392e-07	6.64176e-07
B9J08_000566	TSC10	Ortholog(s) have 3-dehydrosphinganine reductase activity, role in 3-keto-sphinganine metabolic process, sphingolipid biosynthetic process and lipid droplet localization	298	338	311	312	181	240	0.301041	0.191819	0.254659
B9J08_000567	B9J08_000567	Ortholog of C. albicans SC5314 : CR_07370W_A, C. dubliniensis CD36 : Cd36_33000, C. parapsilosis CDC317 : CPAR2_701740 and Candida tenuis NRRL Y-1498 : CANTEDRAFT_93887	41	33	49	56	56	39	-0.343758	0.372669	0.450169
B9J08_000568	B9J08_000568	Has domain(s) with predicted oxidoreductase activity and role in oxidation-reduction process	198	200	180	101	85	146	0.726137	0.00921856	0.0166698
B9J08_000569	MRPL4	Ortholog(s) have structural constituent of ribosome activity, role in mitochondrial translation and mitochondrial large ribosomal subunit localization	676	836	565	835	570	675	-0.0715809	0.719773	0.770859
B9J08_000570	LSM3	Ortholog(s) have RNA binding, chromatin binding, poly(U) RNA binding, telomerase RNA binding activity and role in mRNA splicing, via spliceosome	22	43	55	34	88	40	-0.493693	0.295116	0.36869
B9J08_000571	B9J08_000571	Ortholog of C. albicans SC5314 : CR_07340C_A, C. dubliniensis CD36 : Cd36_32970, C. parapsilosis CDC317 : CPAR2_701710 and Candida tenuis NRRL Y-1498 : CANTEDRAFT_106599	582	698	367	572	315	375	0.318027	0.231343	0.299333
B9J08_000572	SEC39	Ortholog(s) have role in ER-dependent peroxisome organization, retrograde vesicle-mediated transport, Golgi to endoplasmic reticulum, vesicle-mediated transport	3146	3018	3545	1922	2433	1918	0.576685	7.16371e-05	0.000185337
B9J08_000573	B9J08_000573	Has domain(s) with predicted DNA helicase activity, nucleoside-triphosphatase activity, nucleotide binding activity and role in DNA repair, telomere maintenance	396	459	487	143	237	204	1.13675	1.1233e-07	4.12233e-07
B9J08_000574	PIF1	Ortholog(s) have DNA helicase activity, G-quadruplex DNA binding, single-stranded DNA binding, telomerase inhibitor activity	519	544	583	246	332	372	0.725775	0.000338569	0.000785969
B9J08_000575	B9J08_000575	Has domain(s) with predicted ATP binding, nucleic acid binding activity	518	661	610	430	772	471	0.0401232	0.846597	0.878301
B9J08_000576	NTE1	Ortholog(s) have lysophospholipase activity, role in phosphatidylcholine catabolic process, regulation of phospholipid biosynthetic process and endoplasmic reticulum localization	4463	5159	6463	7932	9560	7570	-0.700327	3.16566e-06	9.83942e-06
B9J08_000577	B9J08_000577	Has domain(s) with predicted catalytic activity, pyridoxal phosphate binding activity and role in biosynthetic process	838	1086	1078	3422	3047	3117	-1.74479	7.45639e-38	1.75893e-36
B9J08_000578	YLR352W	Ortholog(s) have SCF ubiquitin ligase complex localization	4908	5572	5784	9171	11858	9174	-0.951681	2.24415e-13	1.4279e-12
B9J08_000579	B9J08_000579	Ortholog of C. albicans SC5314 : CR_07700W_A, C. dubliniensis CD36 : Cd36_33350, C. parapsilosis CDC317 : CPAR2_701900 and Candida tenuis NRRL Y-1498 : CANTEDRAFT_114821	1001	1267	744	1542	1018	1286	-0.424526	0.0471314	0.073057
B9J08_000580	DSS4	Ortholog(s) have guanyl-nucleotide exchange factor activity, zinc ion binding activity, role in post-Golgi vesicle-mediated transport and cytosol, membrane localization	64	94	82	33	38	27	1.22656	0.000415374	0.000950382
B9J08_000581	B9J08_000581	Has domain(s) with predicted flavin adenine dinucleotide binding, oxidoreductase activity, acting on CH-OH group of donors activity and role in oxidation-reduction process	10006	11978	13639	14747	18739	14353	-0.485991	0.000565684	0.00126274
B9J08_000582	B9J08_000582	Has domain(s) with predicted transmembrane transporter activity, role in transmembrane transport and integral component of membrane, membrane localization	268	209	263	152	103	98	1.0185	8.62817e-05	0.000220167
B9J08_000583	B9J08_000583	Ortholog of C. albicans SC5314 : CR_08280W_A, C. dubliniensis CD36 : Cd36_33870, C. parapsilosis CDC317 : CPAR2_204450 and Candida tenuis NRRL Y-1498 : CANTEDRAFT_113827	550	656	477	114	152	161	1.91056	1.7428e-19	1.66925e-18
B9J08_000584	GTS1	Ortholog(s) have GTPase activator activity, repressing transcription factor binding, transcription factor binding activity	1870	1850	1448	3123	2570	3352	-0.872939	1.27591e-06	4.1596e-06
B9J08_000586	B9J08_000586	Ortholog of C. albicans SC5314 : C1_08050W_A/NUO4, C. dubliniensis CD36 : Cd36_07560, C. parapsilosis CDC317 : CPAR2_804330 and Candida tenuis NRRL Y-1498 : CANTEDRAFT_114110	382	411	364	902	882	781	-1.20793	3.21147e-16	2.50699e-15
B9J08_000587	PFY1	Ortholog(s) have actin monomer binding, guanyl-nucleotide exchange factor activity, phosphatidylinositol-4,5-bisphosphate binding, proline-rich region binding activity	463	495	442	537	724	586	-0.457453	0.00601507	0.0113139
B9J08_000588	UBA2	Ortholog(s) have SUMO activating enzyme activity, role in protein sumoylation and SUMO activating enzyme complex, nucleus localization	1534	2037	2055	1189	1402	1054	0.562896	8.21388e-05	0.000210557
B9J08_000589	DPM1	Ortholog(s) have dolichyl-phosphate beta-D-mannosyltransferase activity and role in GPI anchor biosynthetic process, dolichol-linked oligosaccharide biosynthetic process	518	646	460	675	555	571	-0.216419	0.217817	0.284284
B9J08_000590	NRP1	Ortholog(s) have cytoplasmic stress granule localization	2793	3432	3485	2806	3497	2676	0.0517749	0.694393	0.748276
B9J08_000591	B9J08_000591	Has domain(s) with predicted membrane localization	1000	1176	1264	1519	1930	1514	-0.589336	3.63908e-05	9.83899e-05
B9J08_000592	B9J08_000592	Has domain(s) with predicted DNA-binding transcription factor activity, RNA polymerase II-specific, zinc ion binding activity, role in regulation of transcription, DNA-templated and nucleus localization	125	145	177	1496	1228	1364	-3.26134	4.97804e-73	3.1269e-71
B9J08_000593	B9J08_000593	Has domain(s) with predicted phosphatidylinositol binding activity and role in cell communication	830	1183	1059	533	731	655	0.607691	0.000303189	0.000708708
B9J08_000594	B9J08_000594	Has domain(s) with predicted phosphatidylinositol binding activity and role in cell communication	159	238	290	881	850	745	-1.91947	2.30619e-22	2.55811e-21
B9J08_000595	B9J08_000595	Ortholog of C. albicans SC5314 : C1_06350W_A, C. dubliniensis CD36 : Cd36_05930, C. parapsilosis CDC317 : CPAR2_803870 and Candida tenuis NRRL Y-1498 : CANTEDRAFT_112418	358	383	277	921	609	890	-1.31921	2.05713e-09	9.12365e-09
B9J08_000596	YPK3	Ortholog(s) have protein serine/threonine kinase activity, role in peptidyl-serine phosphorylation, protein autophosphorylation and cytoplasm localization	361	547	478	360	389	354	0.257403	0.135519	0.187664
B9J08_000597	B9J08_000597	Ortholog of C. albicans SC5314 : C1_06380C_A, C. dubliniensis CD36 : Cd36_05960, C. parapsilosis CDC317 : CPAR2_301790 and Candida tenuis NRRL Y-1498 : CANTEDRAFT_112420	387	418	498	579	697	473	-0.478753	0.00718887	0.0132903
B9J08_000598	YUH1	Ortholog(s) have NEDD8-specific protease activity, thiol-dependent ubiquitin-specific protease activity and role in protein deneddylation	1301	1441	1153	1462	1397	1338	-0.169543	0.226215	0.293472
B9J08_000599	THP3	Ortholog(s) have role in mRNA splicing, via spliceosome and transcriptionally active chromatin localization	721	939	837	685	795	719	0.11601	0.413526	0.489771
B9J08_000600	B9J08_000600	Ortholog of C. albicans SC5314 : C1_06410W_A, C. dubliniensis CD36 : Cd36_05990, Candida tenuis NRRL Y-1498 : CANTEDRAFT_91852 and Debaryomyces hansenii CBS767 : DEHA2G15356g	750	934	847	831	901	816	-0.075188	0.571383	0.639845
B9J08_000601	DSF2	Ortholog of S. cerevisiae : DSF2, C. albicans SC5314 : C1_06420C_A, C. glabrata CBS138 : CAGL0C04169g, C. dubliniensis CD36 : Cd36_06000 and C. parapsilosis CDC317 : CPAR2_206290	1612	1662	1810	1108	1186	1071	0.536117	3.9974e-05	0.000107433
B9J08_000602	LAP2	Ortholog(s) have aminopeptidase activity, epoxide hydrolase activity and role in cellular lipid metabolic process, cytoplasm to vacuole transport by the NVT pathway, protein catabolic process	7384	8640	9660	1525	1737	1450	2.38449	9.91224e-76	6.69324e-74
B9J08_000603	YIP3	Ortholog(s) have role in endoplasmic reticulum to Golgi vesicle-mediated transport and COPII-coated ER to Golgi transport vesicle, Golgi apparatus, endoplasmic reticulum localization	420	440	517	148	202	106	1.5465	6.10699e-12	3.42931e-11
B9J08_000604	B9J08_000604	Has domain(s) with predicted structural constituent of ribosome activity, role in translation and ribosome localization	22	16	24	61	88	69	-1.86453	3.31476e-06	1.02381e-05
B9J08_000605	RPS14B	Ortholog(s) have small ribosomal subunit rRNA binding activity, role in maturation of SSU-rRNA from tricistronic rRNA transcript (SSU-rRNA, 5.8S rRNA, LSU-rRNA), ribosomal small subunit assembly and small-subunit processome localization	124	106	85	309	436	339	-1.83214	1.20058e-14	8.47783e-14
B9J08_000606	B9J08_000606	Ortholog of C. albicans SC5314 : C1_06430C_A, C. dubliniensis CD36 : Cd36_06020, C. parapsilosis CDC317 : CPAR2_803380 and Candida tenuis NRRL Y-1498 : CANTEDRAFT_91858	0	4	13	22	0	0	-0.451758	0.890339	0.912813
B9J08_000607	MCH4	Ortholog(s) have fungal-type vacuole membrane localization	1563	1977	1707	826	820	736	1.07387	3.32729e-17	2.83056e-16
B9J08_000608	B9J08_000608	Ortholog of C. albicans SC5314 : C1_06500W_A, C. dubliniensis CD36 : Cd36_06080, C. parapsilosis CDC317 : CPAR2_803360 and Candida tenuis NRRL Y-1498 : CANTEDRAFT_112428	566	692	542	443	302	356	0.640171	0.000957669	0.00203915
B9J08_000609	B9J08_000609	Ortholog of C. parapsilosis CDC317 : CPAR2_803370, Candida tenuis NRRL Y-1498 : CANTEDRAFT_117866, Debaryomyces hansenii CBS767 : DEHA2G15554g and Pichia stipitis Pignal : PICST_30338	1583	1990	2303	2673	3057	2941	-0.630214	2.77654e-05	7.62912e-05
B9J08_000610	BPH1	Ortholog(s) have role in fungal-type cell wall organization, intracellular protein transport, regulation of vacuole organization, response to pH and cytosol, extrinsic component of membrane localization	2028	2174	3416	3977	4887	3351	-0.736034	0.000183233	0.00044367
B9J08_000611	UBP12	Ortholog(s) have thiol-dependent ubiquitin-specific protease activity, role in negative regulation of mitochondrial fusion, protein deubiquitination and nucleus localization	2773	3487	4516	3530	4387	3289	-0.118494	0.487299	0.562116
B9J08_000612	RRP43	Ortholog(s) have role in exonucleolytic trimming to generate mature 3'-end of 5.8S rRNA from tricistronic rRNA transcript (SSU-rRNA, 5.8S rRNA, LSU-rRNA) and mRNA processing, more	451	498	468	371	376	379	0.267718	0.0917276	0.133059
B9J08_000613	GLT1	Ortholog(s) have glutamate synthase (NADH) activity and role in L-glutamate biosynthetic process, ammonia assimilation cycle, glutamine family amino acid metabolic process, invasive filamentous growth	3857	4025	6008	2397	2769	2506	0.794681	7.18821e-06	2.12074e-05
B9J08_000614	ECM33	Ortholog(s) have role in ascospore wall assembly, fungal-type cell wall organization and ascospore wall, fungal-type cell wall, plasma membrane, prospore membrane localization	13897	15329	13575	18171	17892	18137	-0.404535	0.000601276	0.00133556
B9J08_000615	YDR262W	Ortholog of S. cerevisiae : YDR262W, C. albicans SC5314 : C1_03120W_A, C. glabrata CBS138 : CAGL0M08734g, C. dubliniensis CD36 : Cd36_02920 and C. parapsilosis CDC317 : CPAR2_108490	771	954	698	1599	1086	1358	-0.809984	1.5054e-05	4.28009e-05
B9J08_000616	GGA2	Ortholog(s) have phosphatidylinositol-4-phosphate binding, ubiquitin binding activity	1525	1680	1608	2566	2809	2278	-0.727252	1.32164e-09	5.94463e-09
B9J08_000617	CNL1	Ortholog(s) have role in endosome organization, regulation of protein localization and BLOC-1 complex localization	51	69	60	120	130	147	-1.21441	1.3284e-05	3.79683e-05
B9J08_000618	B9J08_000618	Protein of unknown function	406	536	397	822	779	932	-0.9944	1.4797e-08	6.0327e-08
B9J08_000619	COQ4	Ortholog(s) have role in ubiquinone biosynthetic process and mitochondrial inner membrane, mitochondrion localization	2277	2881	1855	3908	3292	3626	-0.69637	3.8223e-05	0.000102983
B9J08_000620	VPS64	Ortholog(s) have role in TOR signaling, re-entry into mitotic cell cycle after pheromone arrest and endoplasmic reticulum, endoplasmic reticulum membrane, endoplasmic reticulum-Golgi intermediate compartment localization	1354	1725	1535	1391	1917	1201	-0.0235005	0.884465	0.908515
B9J08_000621	SPC19	Ortholog(s) have microtubule binding, microtubule plus-end binding activity	47	56	43	16	18	29	1.13556	0.0123946	0.0217883
B9J08_000622	LIP2	Ortholog(s) have ligase activity and role in protein lipoylation	627	846	610	506	373	396	0.637794	0.000611497	0.00135604
B9J08_000623	NVJ3	Ortholog(s) have nucleus-vacuole junction localization	697	1062	926	572	775	495	0.479876	0.00815809	0.014939
B9J08_000624	B9J08_000624	Ortholog of C. albicans SC5314 : C1_03950C_A, C. dubliniensis CD36 : Cd36_03680, Candida tenuis NRRL Y-1498 : CANTEDRAFT_112439 and Debaryomyces hansenii CBS767 : DEHA2G15906g	185	240	201	188	207	146	0.150022	0.474518	0.549602
B9J08_000625	SDH4	Ortholog(s) have succinate dehydrogenase (ubiquinone) activity and role in cellular respiration	715	861	886	981	1108	1007	-0.395591	0.00402599	0.00778954
B9J08_000626	B9J08_000626	Ortholog of C. albicans SC5314 : C1_03930W_A/NUE2, C. dubliniensis CD36 : Cd36_03660, C. parapsilosis CDC317 : CPAR2_106860 and Candida tenuis NRRL Y-1498 : CANTEDRAFT_96694	1065	1195	1557	1438	1585	1143	-0.183041	0.279203	0.35182
B9J08_000627	ERF2	Ortholog(s) have palmitoyltransferase activity, protein-cysteine S-palmitoyltransferase activity and role in protein palmitoylation, protein targeting to membrane	804	914	775	1006	807	803	-0.132611	0.394768	0.471965
B9J08_000628	SCC2	Ortholog(s) have double-stranded DNA binding, kinetochore binding activity	325	365	428	332	442	313	-0.0162704	0.931328	0.946751
B9J08_000629	SAS4	Ortholog(s) have acetyltransferase activity, histone acetyltransferase activity, role in chromatin silencing at telomere and SAS acetyltransferase complex, nuclear chromatin localization	200	202	188	243	234	220	-0.299442	0.127625	0.177872
B9J08_000630	CDC1	Ortholog(s) have role in DNA repair, GPI anchor biosynthetic process and endoplasmic reticulum localization	1010	1111	1237	1588	1428	1547	-0.508509	0.000440774	0.00100297
B9J08_000631	SEC10	Ortholog(s) have role in Golgi to plasma membrane transport, exocytosis and cell division site, cell tip, exocyst localization	2383	2847	2642	2450	3219	2356	-0.0864472	0.5243	0.597061
B9J08_000632	RPS31	Ortholog(s) have protein tag activity, role in maturation of SSU-rRNA from tricistronic rRNA transcript (SSU-rRNA, LSU-rRNA,5S), ribosomal small subunit assembly, ribosome biogenesis and cytosolic small ribosomal subunit localization	591	680	650	586	680	571	0.00339333	0.981004	0.985499
B9J08_000633	PLP1	Ortholog(s) have G-protein beta/gamma-subunit complex binding activity and role in positive regulation of transcription from RNA polymerase II promoter by pheromones, protein folding	1002	1140	1209	771	740	736	0.511725	0.000218708	0.000524394
B9J08_000634	ATC1	Ortholog(s) have role in bipolar cellular bud site selection, cellular cation homeostasis and nucleus localization	531	662	602	332	387	385	0.632848	9.39103e-05	0.000238171
B9J08_000635	UPS2	Ortholog(s) have role in cardiolipin metabolic process, cristae formation, negative regulation of phosphatidylcholine biosynthetic process, phosphatidylethanolamine metabolic process, phospholipid transport	450	543	327	285	227	155	0.92948	0.000163504	0.000398306
B9J08_000636	MAS1	Ortholog(s) have metalloendopeptidase activity, role in protein processing involved in protein targeting to mitochondrion and mitochondrial processing peptidase complex localization	5403	6066	4898	1918	1410	1606	1.66431	1.41974e-25	1.85701e-24
B9J08_000637	NGG1	Ortholog(s) have histone acetyltransferase activity and role in chromatin organization, histone acetylation, regulation of transcription by RNA polymerase II	692	876	682	813	829	692	-0.116178	0.427327	0.503819
B9J08_000638	RSM24	Ortholog(s) have structural constituent of ribosome activity and mitochondrial small ribosomal subunit localization	517	511	324	373	320	381	0.270357	0.232733	0.300915
B9J08_000639	YMR114C	Has domain(s) with predicted single-stranded DNA binding activity and role in cellular response to DNA damage stimulus, protein-DNA covalent cross-linking	2496	2650	2364	2671	2932	2683	-0.201766	0.103538	0.147927
B9J08_000640	YDL124W	Ortholog(s) have alditol:NADP+ 1-oxidoreductase activity, aldo-keto reductase (NADP) activity, alpha-keto amide reductase activity, alpha-keto ester reductase activity	282	340	219	436	325	363	-0.485713	0.0248545	0.0409967
B9J08_000641	B9J08_000641		1	1	0	1	0	0	0.842867	0.8103	0.847646
B9J08_000642	YBL029W	Ortholog of S. cerevisiae : YBL029W, C. albicans SC5314 : C1_13600W_A, C. glabrata CBS138 : CAGL0F04125g, C. parapsilosis CDC317 : CPAR2_201430 and Candida tenuis NRRL Y-1498 : CANTEDRAFT_136724	447	633	476	99	115	73	2.37609	1.22645e-29	1.94861e-28
B9J08_000643	SEC18	Ortholog(s) have ATPase activity, SNARE binding, phosphatidic acid binding activity	2744	3404	3388	4179	5171	3878	-0.532922	4.46232e-05	0.000118922
B9J08_000644	B9J08_000644	Protein of unknown function	270	371	258	240	208	233	0.327762	0.111245	0.157686
B9J08_000645	TSA1	Ortholog(s) have kinase regulator activity, peroxidase activity, peroxiredoxin activity, ribosome binding, thioredoxin peroxidase activity, unfolded protein binding activity	366	432	413	391	418	357	-0.00753748	0.961642	0.970263
B9J08_000646	HNT2	Ortholog(s) have bis(5'-nucleosyl)-tetraphosphatase (asymmetrical) activity, hydrolase activity, nucleoside-triphosphatase activity and role in diadenosine triphosphate catabolic process, nucleoside catabolic process	48	59	52	26	42	26	0.701091	0.0755256	0.111533
B9J08_000647	MED6	Ortholog(s) have transcription coactivator activity, role in RNA polymerase II preinitiation complex assembly, positive regulation of transcription by RNA polymerase II and core mediator complex, mediator complex localization	675	780	775	277	423	338	1.04233	5.90235e-09	2.50467e-08
B9J08_000648	CPR5	Ortholog(s) have peptidyl-prolyl cis-trans isomerase activity and endoplasmic reticulum localization	2467	2920	2354	934	1065	797	1.41083	1.93267e-24	2.35142e-23
B9J08_000649	FYV4	Ortholog(s) have structural constituent of ribosome activity and mitochondrial small ribosomal subunit, mitochondrion localization	48	71	62	23	26	28	1.15874	0.0030344	0.00598461
B9J08_000650	LSC1	Ortholog(s) have succinate-CoA ligase (ADP-forming) activity, role in succinyl-CoA metabolic process and mitochondrial nucleoid, mitochondrion localization	2111	2500	1487	4792	3127	4315	-1.07622	4.60863e-07	1.56578e-06
B9J08_000651	ARP8	Ortholog(s) have 3'-5' DNA helicase activity, mRNA binding activity	2295	3023	2718	2719	3295	2536	-0.152889	0.236633	0.305446
B9J08_000652	B9J08_000652	Protein of unknown function	1569	1798	1286	58	53	48	4.81006	1.91902e-124	5.18328e-122
B9J08_000653	B9J08_000653	Ortholog of C. albicans SC5314 : C1_01710W_A, C. dubliniensis CD36 : Cd36_01570, Candida tenuis NRRL Y-1498 : CANTEDRAFT_95634 and Pichia stipitis Pignal : psti_CGOB_00162	9548	10050	10327	6797	8395	7133	0.364289	0.00327082	0.00640644
B9J08_000654	SVF1	Ortholog(s) have role in cellular response to oxidative stress	9766	11539	8076	8565	7228	8592	0.199154	0.220732	0.287601
B9J08_000655	B9J08_000655		0	0	0	2	8	1	-4.33472	0.0513831	0.0786991
B9J08_000656	B9J08_000656	Has domain(s) with predicted catalytic activity and role in cellular metabolic process	6247	7799	5008	595	400	465	3.637	5.93568e-80	4.33304e-78
B9J08_000657	ADP1	Has domain(s) with predicted ATP binding, ATPase activity, nucleoside-triphosphatase activity, nucleotide binding activity and membrane localization	11593	13198	16009	11894	16122	11737	-0.0202064	0.896066	0.917465
B9J08_000658	UBP2	Ortholog(s) have Lys63-specific deubiquitinase activity, thiol-dependent ubiquitin-specific protease activity	918	984	1295	2180	2906	2064	-1.2165	1.225e-12	7.26392e-12
B9J08_000659	BCS1	Ortholog(s) have ATPase-coupled transmembrane transporter activity, protein transmembrane transporter activity	1408	1737	1315	765	663	680	1.01402	2.40272e-11	1.28003e-10
B9J08_000660	B9J08_000660	Ortholog of C. albicans SC5314 : CR_05960W_A, C. parapsilosis CDC317 : CPAR2_205150, Debaryomyces hansenii CBS767 : DEHA2G10538g and Pichia stipitis Pignal : psti_CGOB_00130	366	429	390	257	281	224	0.576776	0.000667942	0.00146866
B9J08_000661	SFL1	Ortholog(s) have DNA-binding transcription factor activity, RNA polymerase II-specific and RNA polymerase II cis-regulatory region sequence-specific DNA binding, more	1677	2176	2152	1202	1404	1149	0.612559	3.93811e-06	1.19987e-05
B9J08_000662	SOK1	Ortholog(s) have role in protein kinase A signaling and nucleus localization	5191	6328	6772	7462	8725	6251	-0.353684	0.0095463	0.0171897
B9J08_000663	B9J08_000663	Ortholog of C. albicans SC5314 : CR_06020W_A, C. dubliniensis CD36 : Cd36_31450, Candida albicans WO-1 : CAWG_01917, Candida metapsilosis : CMET_3632 and Candida orthopsilosis Co 90-125 : CORT_0D05210	2260	2479	2312	1720	1913	1562	0.382563	0.00152891	0.00315114
B9J08_000664	B9J08_000664	Ortholog of C. albicans SC5314 : CR_06010W_A, C. dubliniensis CD36 : Cd36_31420, C. parapsilosis CDC317 : CPAR2_205100, Debaryomyces hansenii CBS767 : DEHA2G10648g and Pichia stipitis Pignal : PICST_32997	1902	2092	2171	1265	1706	1281	0.47907	0.000856644	0.00183853
B9J08_000665	RCF1	Ortholog(s) have role in mitochondrial cytochrome c oxidase assembly, mitochondrial respirasome assembly, regulation of proton transport	417	549	439	447	492	349	0.0645852	0.706042	0.759315
B9J08_000666	BCH1	Ortholog(s) have small GTPase binding activity and role in Golgi to plasma membrane protein transport, Golgi to plasma membrane transport, Golgi to vacuole transport, fungal-type cell wall chitin biosynthetic process	2838	3243	3802	4423	5260	3825	-0.508146	0.000447837	0.00101776
B9J08_000667	TAF9	Ortholog(s) have chromatin binding, molecular adaptor activity and role in RNA polymerase II preinitiation complex assembly, chromatin organization, histone acetylation, transcription by RNA polymerase II	495	432	365	408	256	363	0.27065	0.251325	0.321873
B9J08_000668	THI80	Ortholog(s) have thiamine diphosphokinase activity and role in thiamine diphosphate biosynthetic process	77	66	75	240	175	204	-1.56517	1.99198e-09	8.84196e-09
B9J08_000669	B9J08_000669	Protein of unknown function	1226	1418	1087	522	468	386	1.37997	1.89202e-17	1.6432e-16
B9J08_000670	HAM1	Ortholog(s) have GTP diphosphatase activity, ITP diphosphatase activity, UTP diphosphatase activity, XTP diphosphatase activity, dATP pyrophosphohydrolase activity and dCTP diphosphatase activity, more	35	45	45	75	103	73	-1.0663	0.00119176	0.00250307
B9J08_000671	PAR32	Ortholog(s) have cytoplasm localization	279	320	274	546	433	422	-0.745342	3.60675e-05	9.77055e-05
B9J08_000672	B9J08_000672	Protein of unknown function	29	10	21	3	19	11	0.844275	0.268748	0.340472
B9J08_000673	FCF1	Ortholog(s) have endoribonuclease activity	31	56	56	65	56	54	-0.367177	0.311919	0.386642
B9J08_000674	SIA1	Ortholog(s) have role in proton transmembrane transport	689	789	718	1907	2422	1719	-1.51769	6.04588e-26	8.02453e-25
B9J08_000675	B9J08_000675	Ortholog of Candida lusitaniae ATCC 42720 : CLUG_02906	639	816	943	996	1073	920	-0.383305	0.0143217	0.0248046
B9J08_000676	B9J08_000676	Protein of unknown function	544	567	579	518	569	530	0.00318752	0.983024	0.987044
B9J08_000677	B9J08_000677	Has domain(s) with predicted antiporter activity, bile acid:sodium symporter activity, inorganic anion transmembrane transporter activity, role in sodium ion transport and integral component of membrane, membrane localization	1886	2210	2553	2774	3718	2805	-0.543263	0.000355425	0.000821568
B9J08_000678	ALG13	Ortholog(s) have N-acetylglucosaminyldiphosphodolichol N-acetylglucosaminyltransferase activity and role in dolichol-linked oligosaccharide biosynthetic process	3354	3829	3082	4373	3624	3700	-0.252455	0.0735551	0.10915
B9J08_000679	TAF13	Ortholog(s) have role in RNA polymerase II preinitiation complex assembly, transcription by RNA polymerase II and transcription factor TFIID complex localization	866	809	746	1175	1135	1168	-0.580696	0.000174938	0.000424536
B9J08_000680	B9J08_000680	Ortholog of Candida lusitaniae ATCC 42720 : CLUG_01378	5193	5869	6551	6520	7935	6283	-0.294937	0.0239977	0.0397168
B9J08_000681	PMT1	Ortholog(s) have dolichyl-phosphate-mannose-protein mannosyltransferase activity	4309	4861	4936	8776	11215	8381	-1.06543	1.44236e-16	1.16641e-15
B9J08_000682	GLO2	Ortholog(s) have hydroxyacylglutathione hydrolase activity, role in methylglyoxal catabolic process to D-lactate via S-lactoyl-glutathione and cytoplasm localization	2029	2211	1854	3737	2711	3156	-0.721503	8.72744e-06	2.54704e-05
B9J08_000683	OCA2	Has domain(s) with predicted protein tyrosine phosphatase activity	452	523	611	140	188	154	1.65634	1.51487e-17	1.32631e-16
B9J08_000684	VHR1	Ortholog(s) have DNA-binding transcription factor activity, RNA polymerase II-specific, RNA polymerase II transcription regulatory region sequence-specific DNA binding activity	552	712	770	467	736	451	0.240977	0.223683	0.290745
B9J08_000685	B9J08_000685	Protein of unknown function	27	91	64	59	99	84	-0.504049	0.213594	0.279311
B9J08_000686	ARG1	Ortholog(s) have argininosuccinate synthase activity, role in arginine biosynthetic process and cytosol, intracellular anatomical structure localization	412	518	321	217	161	189	1.07187	2.1692e-06	6.8647e-06
B9J08_000687	B9J08_000687	Ortholog of C. albicans SC5314 : C2_00650W_A, C. dubliniensis CD36 : Cd36_15600, C. parapsilosis CDC317 : CPAR2_213140 and Debaryomyces hansenii CBS767 : DEHA2B02442g	3494	3981	4675	4962	7123	4715	-0.522456	0.00142947	0.00296659
B9J08_000688	JHD1	Ortholog(s) have histone demethylase activity (H3-K36 specific), methylated histone binding activity and role in histone demethylation, positive regulation of transcription elongation from RNA polymerase II promoter	253	329	395	410	617	418	-0.625039	0.00296953	0.00586308
B9J08_000689	B9J08_000689	Has domain(s) with predicted ATP binding activity	622	684	668	1005	1021	973	-0.665924	6.76245e-07	2.25917e-06
B9J08_000690	LDB17	Ortholog(s) have role in endocytosis and actin cortical patch localization	2701	3006	2860	4061	4835	3977	-0.646655	5.16888e-08	1.98312e-07
B9J08_000691	PHO81	Ortholog(s) have cyclin-dependent protein serine/threonine kinase inhibitor activity, role in phosphate-containing compound metabolic process and nucleus localization	2303	2944	3562	1481	1742	1432	0.855232	6.35133e-08	2.41279e-07
B9J08_000692	YRB1	Ortholog(s) have GTPase activator activity, Ran GTPase binding activity and role in G1/S transition of mitotic cell cycle, RNA export from nucleus, protein import into nucleus, ubiquitin-dependent protein catabolic process	190	191	209	155	174	135	0.291263	0.171385	0.230936
B9J08_000693	CRM1	Ortholog(s) have U1 snRNA binding, U2 snRNA binding, U4 snRNA binding, U5 snRNA binding, U6 snRNA binding, nuclear export signal receptor activity, nuclear import signal receptor activity	8009	9822	10405	6729	9280	6469	0.270328	0.0676045	0.101163
B9J08_000694	MDH2	Ortholog(s) have L-malate dehydrogenase activity, role in gluconeogenesis, protein import into peroxisome matrix and cytosol, intracellular anatomical structure, nuclear periphery localization	9284	9768	6190	14679	9412	12606	-0.605543	0.00412932	0.00797803
B9J08_000695	NTH1	Ortholog(s) have alpha,alpha-trehalase activity, calcium ion binding activity and role in ascospore formation, cellular response to desiccation, trehalose catabolic process	10134	12144	13557	12072	16324	11449	-0.211165	0.156432	0.212751
B9J08_000696	COQ1	Ortholog(s) have di-trans,poly-cis-decaprenylcistransferase activity, trans-hexaprenyltranstransferase activity and role in farnesyl diphosphate biosynthetic process, mevalonate pathway, ubiquinone biosynthetic process	403	499	428	275	300	210	0.701812	8.09779e-05	0.00020791
B9J08_000697	MRPL9	Ortholog(s) have structural constituent of ribosome activity and mitochondrial large ribosomal subunit localization	844	959	658	396	322	330	1.16848	5.5711e-10	2.6261e-09
B9J08_000698	MRPL6	Ortholog(s) have structural constituent of ribosome activity and mitochondrial large ribosomal subunit localization	142	167	136	112	95	108	0.430968	0.0787242	0.115719
B9J08_000699	IMP3	Ortholog(s) have snoRNA binding activity, role in rRNA processing, ribosomal small subunit biogenesis and Mpp10 complex, small-subunit processome localization	42	52	51	39	63	41	-0.0381662	0.918075	0.93592
B9J08_000700	SKG6	Ortholog(s) have role in negative regulation of mitotic cytokinesis and cell periphery, cellular bud neck, cellular bud tip, incipient cellular bud site, integral component of membrane localization	2115	2425	2266	2001	2360	2061	0.0217859	0.857595	0.886308
B9J08_000701	B9J08_000701	Has domain(s) with predicted oxidoreductase activity and role in oxidation-reduction process	783	1147	1070	980	1060	697	0.0696722	0.68482	0.740323
B9J08_000702	B9J08_000702	Ortholog of Candida lusitaniae ATCC 42720 : CLUG_04343	26	42	33	20	73	43	-0.492787	0.318339	0.393426
B9J08_000703	NAT4	Ortholog(s) have histone acetyltransferase activity and role in histone acetylation, regulation of ribosomal DNA heterochromatin assembly	30	22	27	71	84	62	-1.50483	6.31575e-05	0.00016474
B9J08_000704	CHD1	Ortholog(s) have DNA binding, DNA-dependent ATPase activity, chromatin DNA binding, methylated histone binding, nucleosome-dependent ATPase activity, rDNA binding activity	2863	3522	4149	4950	6177	4801	-0.658579	1.06353e-05	3.06901e-05
B9J08_000705	RLI1	Ortholog(s) have iron ion binding activity and role in positive regulation of translation, ribosomal large subunit biogenesis, ribosomal subunit export from nucleus, ribosome disassembly, translational initiation, translational termination	1104	1520	1509	2518	3361	2362	-1.05836	9.64511e-12	5.34389e-11
B9J08_000706	EAF1	Ortholog(s) have role in DNA repair, cellular protein-containing complex assembly and NuA4 histone acetyltransferase complex localization	1042	1033	1282	1223	1704	1353	-0.406148	0.0147089	0.025402
B9J08_000707	DLT1	Ortholog of S. cerevisiae : DLT1, C. albicans SC5314 : C1_03910C_A, C. glabrata CBS138 : CAGL0K03751g, C. dubliniensis CD36 : Cd36_03640 and C. parapsilosis CDC317 : CPAR2_106880	847	821	819	927	840	1015	-0.22588	0.171024	0.230564
B9J08_000708	SEN15	Ortholog(s) have tRNA-intron endonuclease activity, role in tRNA-type intron splice site recognition and cleavage and tRNA-intron endonuclease complex localization	48	56	59	68	71	72	-0.438552	0.166106	0.224888
B9J08_000709	YMR244W	Ortholog of S. cerevisiae : YMR244W, C. albicans SC5314 : C3_04450C_A, C. dubliniensis CD36 : Cd36_84390, C. parapsilosis CDC317 : CPAR2_806040 and Candida tenuis NRRL Y-1498 : CANTEDRAFT_116338	2217	2380	1923	914	781	918	1.25348	3.2981e-15	2.41742e-14
B9J08_000710	B9J08_000710	Has domain(s) with predicted DNA binding, DNA-binding transcription factor activity, RNA polymerase II-specific, zinc ion binding activity and role in regulation of transcription, DNA-templated, transcription, DNA-templated	1856	2252	2612	1432	2043	1217	0.463934	0.010037	0.0179655
B9J08_000711	RPP0	Ortholog(s) have large ribosomal subunit rRNA binding, structural constituent of ribosome activity, role in cytoplasmic translation, ribosomal large subunit assembly and cytoplasm, cytosolic large ribosomal subunit localization	2008	2519	2317	2822	2360	2444	-0.224625	0.0931895	0.134926
B9J08_000712	B9J08_000712	Ortholog of Candida lusitaniae ATCC 42720 : CLUG_04275	291	361	363	70	106	86	1.88986	2.08794e-17	1.80754e-16
B9J08_000713	MRPS16	Ortholog(s) have structural constituent of ribosome activity and mitochondrial small ribosomal subunit localization	173	300	229	130	145	99	0.838824	0.000513202	0.00115513
B9J08_000714	RRP12	Ortholog(s) have role in maturation of SSU-rRNA from tricistronic rRNA transcript (SSU-rRNA, 5.8S rRNA, LSU-rRNA) and nucleus, preribosome, small subunit precursor localization	779	1012	1080	1117	1226	1004	-0.28597	0.0494347	0.0760599
B9J08_000715	B9J08_000715	Ortholog of C. albicans SC5314 : C7_01160C_A, C. dubliniensis CD36 : Cd36_71020, C. parapsilosis CDC317 : CPAR2_300360 and Candida tenuis NRRL Y-1498 : CANTEDRAFT_105022	160	194	232	399	692	447	-1.44896	2.38811e-10	1.15908e-09
B9J08_000716	B9J08_000716	Has domain(s) with predicted ferrous iron binding, oxidoreductase activity and role in cellular aromatic compound metabolic process	1201	1400	961	1571	1034	1348	-0.219998	0.269735	0.341403
B9J08_000717	MSC3	Ortholog(s) have role in reciprocal meiotic recombination	2917	3613	3766	7399	9623	7153	-1.29215	8.57522e-21	8.82349e-20
B9J08_000718	YIL001W	Ortholog(s) have ubiquitin ligase complex localization	1366	1511	1602	1274	1444	755	0.319749	0.0982544	0.141388
B9J08_000719	DCS1	Ortholog(s) have RNA 7-methylguanosine cap binding, exoribonuclease activator activity, hydrolase activity, acting on acid anhydrides, in phosphorus-containing anhydrides, m7G(5')pppN diphosphatase activity	485	668	639	318	290	252	0.991817	5.8947e-09	2.50339e-08
B9J08_000720	DBP7	Ortholog(s) have role in maturation of LSU-rRNA from tricistronic rRNA transcript (SSU-rRNA, 5.8S rRNA, LSU-rRNA) and nucleolus localization	1353	1561	1901	727	813	576	1.12889	6.4182e-12	3.59659e-11
B9J08_000721	RPC37	Ortholog(s) have RNA polymerase III activity, role in tRNA transcription by RNA polymerase III and RNA polymerase III complex, nuclear chromatin localization	137	144	120	113	102	116	0.212589	0.395594	0.472579
B9J08_000722	B9J08_000722	Has domain(s) with predicted mating pheromone activity, role in pheromone-dependent signal transduction involved in conjugation with cellular fusion and extracellular region localization	30	54	58	10	4	2	3.0805	1.25619e-06	4.10026e-06
B9J08_000723	B9J08_000723		0	0	0	1	4	3	-3.91592	0.101046	0.144971
B9J08_000724	B9J08_000724	Ortholog of C. albicans SC5314 : C1_10060C_A, C. dubliniensis CD36 : Cd36_09460, C. parapsilosis CDC317 : CPAR2_700850 and Candida tenuis NRRL Y-1498 : CANTEDRAFT_114857	542	660	484	80	61	90	2.79465	5.65364e-35	1.14816e-33
B9J08_000725	PAN2	Ortholog(s) have poly(A)-specific ribonuclease activity, role in nuclear-transcribed mRNA poly(A) tail shortening, postreplication repair and PAN complex localization	4941	5509	5292	2055	3135	1966	1.08545	3.05447e-11	1.61135e-10
B9J08_000726	TCO89	Ortholog(s) have role in fungal-type cell wall organization, glycerol metabolic process, regulation of cell growth, response to salt stress	3049	2984	3444	1928	2109	1633	0.687909	6.03179e-07	2.0314e-06
B9J08_000727	RPL36A	Ortholog(s) have RNA binding, structural constituent of ribosome activity, role in cytoplasmic translation and cytosolic large ribosomal subunit localization	64	67	85	161	319	153	-1.59597	2.6753e-07	9.39661e-07
B9J08_000728	MRPL24	Ortholog(s) have structural constituent of ribosome activity and mitochondrial large ribosomal subunit localization	1546	1743	1949	283	226	232	2.75716	1.47065e-65	7.63889e-64
B9J08_000729	SCH9	Ortholog(s) have protein serine/threonine kinase activity	9212	10467	10359	2293	2501	2356	2.00704	5.11447e-70	2.90825e-68
B9J08_000730	B9J08_000730	Ortholog of C. albicans SC5314 : C2_03930C_A/SNF6, C. dubliniensis CD36 : Cd36_18570, C. parapsilosis CDC317 : CPAR2_211360 and Candida tenuis NRRL Y-1498 : CANTEDRAFT_115359	438	576	541	278	259	292	0.835059	1.64067e-06	5.28496e-06
B9J08_000731	GPI13	Ortholog(s) have mannose-ethanolamine phosphotransferase activity, transferase activity, transferring phosphorus-containing groups activity and role in GPI anchor biosynthetic process	2445	2654	3398	931	1576	1109	1.17666	1.0451e-09	4.76021e-09
B9J08_000732	DUG3	Ortholog(s) have glutathione hydrolase activity, omega peptidase activity, peptidase activity, role in glutathione catabolic process and cytoplasm, glutathione hydrolase complex localization	1204	1334	888	575	464	476	1.11521	3.35696e-09	1.4648e-08
B9J08_000733	SAP190	Ortholog(s) have protein phosphatase activator activity	3218	3960	4222	4176	5527	4017	-0.327218	0.023114	0.0383837
B9J08_000734	MRPL49	Ortholog(s) have structural constituent of ribosome activity and mitochondrial large ribosomal subunit localization	48	87	63	58	73	57	0.00159659	0.99617	0.997462
B9J08_000735	BCK1	Ortholog(s) have MAP kinase kinase kinase activity	3501	4002	4702	1991	2853	2053	0.765813	1.89306e-06	6.03321e-06
B9J08_000736	SFI1	Ortholog(s) have role in G2/M transition of mitotic cell cycle, spindle assembly, spindle pole body duplication and half bridge of spindle pole body localization	629	935	861	832	1182	798	-0.277935	0.116122	0.163851
B9J08_000737	ALG12	Ortholog(s) have alpha-1,6-mannosyltransferase activity and role in dolichol-linked oligosaccharide biosynthetic process, protein glycosylation	3856	4438	4677	4229	5051	4087	-0.10373	0.40084	0.477788
B9J08_000738	YNR029C	Ortholog of S. cerevisiae : YNR029C, C. albicans SC5314 : C7_02960C_A, C. glabrata CBS138 : CAGL0M10747g, C. dubliniensis CD36 : Cd36_72620 and C. parapsilosis CDC317 : CPAR2_704190	605	797	516	528	369	327	0.583557	0.00659324	0.0122774
B9J08_000739	TIM54	Ortholog(s) have protein transmembrane transporter activity, role in protein insertion into mitochondrial inner membrane and TIM22 mitochondrial import inner membrane insertion complex localization	1897	2016	1824	1632	1314	1349	0.356023	0.0144254	0.0249524
B9J08_000740	GDH3	Ortholog(s) have glutamate dehydrogenase (NADP+) activity and role in ammonia assimilation cycle, glutamate biosynthetic process, invasive filamentous growth	346	504	288	975	663	706	-1.11512	4.47551e-07	1.5248e-06
B9J08_000741	MMS21	Ortholog(s) have SUMO transferase activity, protein serine/threonine kinase inhibitor activity, role in DNA double-strand break attachment to nuclear envelope, DNA repair and Smc5-Smc6 complex, nuclear envelope localization	85	164	104	288	155	217	-0.989667	0.000916288	0.00195335
B9J08_000742	NPP1	Ortholog(s) have nucleoside-triphosphatase activity, nucleoside-triphosphate diphosphatase activity and role in cellular response to phosphate starvation, nucleoside triphosphate metabolic process	1442	1906	1690	1391	1677	1460	0.0868824	0.512475	0.586772
B9J08_000743	NIF3	Ortholog(s) have cytoplasm, mitochondrion localization	1148	1239	999	317	322	291	1.80486	7.19653e-31	1.21867e-29
B9J08_000746	BSC6	Has domain(s) with predicted transmembrane transporter activity, role in transmembrane transport and integral component of membrane localization	538	606	732	349	368	302	0.820184	1.60812e-06	5.19249e-06
B9J08_000747	BOL2	Ortholog(s) have 2 iron, 2 sulfur cluster binding, iron-sulfur cluster binding activity	57	75	106	25	28	28	1.48487	0.000115357	0.000289294
B9J08_000748	LRG1	Ortholog(s) have GTPase activator activity	1667	2327	2652	2828	3657	2707	-0.532839	0.0013675	0.00284892
B9J08_000749	GPI15	Ortholog(s) have phosphatidylinositol N-acetylglucosaminyltransferase activity and role in GPI anchor biosynthetic process	755	814	695	1048	1002	887	-0.434401	0.00237824	0.00475472
B9J08_000750	BDP1	Ortholog(s) have TFIIIC-class transcription factor complex binding activity and role in DNA-templated transcription open complex formation, RNA polymerase III preinitiation complex assembly, positive regulation of transposon integration	490	704	698	1128	1433	1299	-1.10003	1.73978e-11	9.3983e-11
B9J08_000751	YNL035C	Ortholog(s) have cytosol, nucleus localization	251	239	139	296	229	215	-0.287444	0.278876	0.351573
B9J08_000752	HDA1	Ortholog(s) have chromatin binding, histone deacetylase activity, histone deacetylase activity (H3-K14 specific) activity	822	875	972	846	1249	844	-0.192252	0.263066	0.334451
B9J08_000753	ARK1	Ortholog(s) have protein serine/threonine kinase activity, role in actin filament organization, peptidyl-threonine phosphorylation, protein phosphorylation, regulation of clathrin-dependent endocytosis and actin cortical patch localization	2337	2939	2929	2017	2607	2391	0.158503	0.266427	0.338159
B9J08_000754	RCM1	Ortholog(s) have rRNA (cytosine-C5-)-methyltransferase activity, role in rRNA base methylation and nucleolus, nucleus localization	161	221	160	223	132	207	-0.131671	0.620261	0.684225
B9J08_000755	B9J08_000755	Ortholog(s) have role in lysine biosynthetic process, lysine metabolic process	177	205	93	277	189	297	-0.757761	0.0136291	0.0237575
B9J08_000756	DAL4	Ortholog(s) have allantoin:proton symporter activity, uracil transmembrane transporter activity and role in allantoin catabolic process, allantoin transport, uracil import across plasma membrane	1423	2003	2037	57	86	102	4.40132	4.07446e-93	4.15287e-91
B9J08_000757	MGE1	Ortholog(s) have adenyl-nucleotide exchange factor activity, role in protein import into mitochondrial matrix, protein refolding and PAM complex, Tim23 associated import motor, mitochondrial matrix localization	5325	6331	4257	1633	1137	1249	1.91929	1.50754e-25	1.96708e-24
B9J08_000758	ECM18	Ortholog of S. cerevisiae : ECM18, C. albicans SC5314 : C3_03630W_A/ECM18, C. glabrata CBS138 : CAGL0B01969g, C. parapsilosis CDC317 : CPAR2_103190 and Debaryomyces hansenii CBS767 : DEHA2G08448g	563	771	648	445	547	413	0.432092	0.00691096	0.0128072
B9J08_000759	B9J08_000759	Has domain(s) with predicted sulfate transmembrane transporter activity, role in sulfate transport and integral component of membrane localization	7070	7833	6908	2062	2592	2395	1.56717	2.25408e-31	3.94062e-30
B9J08_000760	YPL107W	Ortholog of S. cerevisiae : YPL107W, C. albicans SC5314 : C4_01930C_A, C. glabrata CBS138 : CAGL0H05951g, C. dubliniensis CD36 : Cd36_41820 and C. parapsilosis CDC317 : CPAR2_400500	1162	1158	1084	942	734	638	0.502192	0.00312766	0.00615058
B9J08_000761	B9J08_000761	Has domain(s) with predicted role in protein glycosylation	120	165	128	143	158	124	-0.105995	0.64771	0.706284
B9J08_000762	TFC1	Ortholog(s) have DNA binding, bending, RNA polymerase III general transcription initiation factor activity and RNA polymerase III type 1 promoter sequence-specific DNA binding, more	449	587	497	709	733	638	-0.505884	0.000495218	0.00111697
B9J08_000763	B9J08_000763		0	0	0	0	1	1	-1.92789	0.632975	0.695127
B9J08_000764	MDH1	Ortholog(s) have L-malate dehydrogenase activity, mRNA binding activity and role in aerobic respiration, replicative cell aging, tricarboxylic acid cycle	9672	11299	6787	27104	17037	23501	-1.35586	1.73315e-10	8.51135e-10
B9J08_000765	MOT3	Ortholog(s) have DNA-binding transcription factor activity, RNA polymerase II-specific and RNA polymerase II activating transcription factor binding, more	1303	1467	1269	2144	2215	1593	-0.614435	1.8436e-05	5.18976e-05
B9J08_000766	B9J08_000766	Has domain(s) with predicted catalytic activity, pyridoxal phosphate binding, transaminase activity and role in biosynthetic process, cellular amino acid metabolic process	8444	10199	6974	5557	4582	5162	0.674727	3.13408e-05	8.581e-05
B9J08_000767	B9J08_000767	Ortholog of C. albicans SC5314 : C4_01310W_A, C. dubliniensis CD36 : Cd36_41300, C. parapsilosis CDC317 : CPAR2_400390 and Candida tenuis NRRL Y-1498 : CANTEDRAFT_94704	643	956	892	426	509	356	0.882938	3.27939e-07	1.14071e-06
B9J08_000768	NEM1	Ortholog(s) have phosphoprotein phosphatase activity	2954	2902	2743	4288	4053	3422	-0.506031	0.000156283	0.000382702
B9J08_000769	B9J08_000769	Has domain(s) with predicted zinc ion binding activity	3692	4258	4085	4114	4759	3280	-0.0694418	0.604344	0.670638
B9J08_000770	PRP21	Ortholog(s) have RNA binding activity, role in mRNA splicing, via spliceosome and U2 snRNP, U2-type prespliceosome localization	47	33	27	72	71	38	-0.791539	0.0588159	0.0891229
B9J08_000771	RPS6A	Ortholog(s) have structural constituent of ribosome activity, role in maturation of SSU-rRNA from tricistronic rRNA transcript (SSU-rRNA, 5.8S rRNA, LSU-rRNA) and cytosolic small ribosomal subunit, small-subunit processome localization	257	310	182	1328	1018	1089	-2.26353	4.11061e-28	6.16819e-27
B9J08_000772	RLM1	Ortholog(s) have DNA binding, bending, DNA-binding transcription factor activity, RNA polymerase II-specific, sequence-specific DNA binding activity	862	1201	854	922	888	985	-0.01304	0.936477	0.950734
B9J08_000773	SEC16	Ortholog(s) have protein-membrane adaptor activity and role in COPII vesicle coating, macroautophagy, protein localization to endoplasmic reticulum exit site	5940	6790	8140	8444	10193	7520	-0.38365	0.00827165	0.0151264
B9J08_000774	PAB1	Ortholog(s) have poly(A) binding, promoter-specific chromatin binding, protein kinase A catalytic subunit binding, ribonuclease inhibitor activity	9121	10024	10557	5979	7983	5910	0.523545	0.000119039	0.000297296
B9J08_000775	TPS2	Ortholog(s) have trehalose-phosphatase activity and role in cellular response to heat, fungal-type cell wall organization, trehalose biosynthetic process, trehalose metabolic process, trehalose metabolism in response to stress	3416	4009	4480	8323	10694	8557	-1.27292	3.40905e-20	3.38524e-19
B9J08_000776	EHT1	Ortholog(s) have alcohol O-butanoyltransferase activity, short-chain carboxylesterase activity and role in cellular lipid metabolic process, medium-chain fatty acid biosynthetic process, medium-chain fatty acid catabolic process	808	1038	763	837	680	829	0.0800432	0.644513	0.704361
B9J08_000777	ART5	Ortholog(s) have ubiquitin protein ligase binding activity	1186	1343	1446	4571	6576	5180	-2.09788	1.8801e-43	5.43118e-42
B9J08_000778	SEC62	Ortholog(s) have protein transmembrane transporter activity, role in posttranslational protein targeting to membrane, translocation and Sec62/Sec63 complex, endoplasmic reticulum localization	1109	1306	898	984	875	1056	0.114511	0.521638	0.595119
B9J08_000779	ATG21	Ortholog(s) have phosphatidylinositol-3,5-bisphosphate binding, phosphatidylinositol-3-phosphate binding, phosphatidylinositol-4-phosphate binding activity	1606	1946	2185	3569	4097	3225	-0.986214	7.47964e-13	4.51957e-12
B9J08_000780	EHD3	Ortholog(s) have 3-hydroxyisobutyryl-CoA hydrolase activity, structural constituent of ribosome activity and mitochondrial small ribosomal subunit, mitochondrion localization	5569	6969	6209	6798	6258	6525	-0.132067	0.273963	0.346025
B9J08_000781	ARP7	Ortholog(s) have DNA translocase activity	1416	1568	1157	1251	1086	1205	0.160241	0.327648	0.403179
B9J08_000782	FRE1	Ortholog(s) have ferric-chelate reductase activity, role in copper ion import, iron ion transport and plasma membrane localization	3611	4494	4430	10316	11713	9753	-1.40588	5.32091e-34	1.0229e-32
B9J08_000783	B9J08_000783	Protein of unknown function	520	748	804	896	1046	840	-0.492716	0.0031183	0.00613512
B9J08_000784	MUM2	Ortholog(s) have role in mRNA methylation, meiotic cell cycle, negative regulation of pseudohyphal growth, premeiotic DNA replication and RNA N6-methyladenosine methyltransferase complex localization	1621	2207	2105	107	94	62	4.43268	4.35651e-124	1.12066e-121
B9J08_000785	B9J08_000785	Ortholog of C. albicans SC5314 : C5_05460C_A, C. dubliniensis CD36 : Cd36_55050, C. parapsilosis CDC317 : CPAR2_100070, Debaryomyces hansenii CBS767 : DEHA2G12276g and Pichia stipitis Pignal : PICST_35345	701	922	704	46	40	5	4.6409	5.31146e-10	2.51028e-09
B9J08_000786	EBS1	Ortholog(s) have role in DNA recombination, negative regulation of translation, nuclear-transcribed mRNA catabolic process, nonsense-mediated decay and P-body, cytoplasm localization	1941	2188	2515	1927	2010	1680	0.181863	0.176312	0.236807
B9J08_000787	B9J08_000787	Ortholog(s) have sphingolipid delta-4 desaturase activity and role in sphingolipid biosynthetic process, sphingosine biosynthetic process	1413	1677	1273	3901	2672	3361	-1.25723	1.35524e-12	7.99238e-12
B9J08_000788	HTS1	Ortholog(s) have aminoacyl-tRNA ligase activity, role in histidyl-tRNA aminoacylation, mitochondrial translation and cytoplasm, mitochondrion localization	2486	2957	2824	3066	3519	3329	-0.327863	0.00719567	0.0132983
B9J08_000789	BNA2	Ortholog(s) have indoleamine 2,3-dioxygenase activity and role in 'de novo' NAD biosynthetic process from tryptophan	11026	11939	11174	16645	17473	16275	-0.622951	1.34022e-08	5.48891e-08
B9J08_000790	RVS167	Ortholog(s) have calmodulin binding, cytoskeletal protein binding, lipid binding, protein homodimerization activity	4633	5739	4143	5628	4672	5206	-0.164931	0.279793	0.352399
B9J08_000791	B9J08_000791	Has domain(s) with predicted DNA-binding transcription factor activity, RNA polymerase II-specific, zinc ion binding activity, role in regulation of transcription, DNA-templated and nucleus localization	714	812	854	1055	1215	1134	-0.580268	3.28532e-05	8.9407e-05
B9J08_000792	B9J08_000792	Has domain(s) with predicted catalytic activity	1132	1285	896	854	741	863	0.363289	0.0405725	0.0639547
B9J08_000793	B9J08_000793	Has domain(s) with predicted DNA-binding transcription factor activity, RNA polymerase II-specific, zinc ion binding activity, role in regulation of transcription, DNA-templated and nucleus localization	911	990	923	907	1044	885	-0.0652495	0.62596	0.688824
B9J08_000794	B9J08_000794	Has domain(s) with predicted DNA-binding transcription factor activity, RNA polymerase II-specific, zinc ion binding activity, role in regulation of transcription, DNA-templated and nucleus localization	1751	2157	1755	1131	1255	893	0.729906	3.7238e-07	1.28619e-06
B9J08_000795	B9J08_000795	Protein of unknown function	477	480	379	645	536	559	-0.440924	0.015252	0.0262226
B9J08_000796	YCR023C	Ortholog(s) have fungal-type vacuole membrane localization	1653	1850	1993	854	1086	866	0.91054	1.08933e-10	5.44865e-10
B9J08_000797	B9J08_000797	Has domain(s) with predicted transmembrane transporter activity, role in transmembrane transport and integral component of membrane localization	210	306	388	200	321	166	0.338746	0.202997	0.26733
B9J08_000798	B9J08_000798	Ortholog of C. albicans SC5314 : C7_00360W_A/DFI1, C. dubliniensis CD36 : Cd36_70570, C. parapsilosis CDC317 : CPAR2_301600 and Debaryomyces hansenii CBS767 : DEHA2F13376g	3866	4234	4352	485	617	689	2.72927	2.97309e-61	1.43399e-59
B9J08_000799	B9J08_000799	Ortholog of C. albicans SC5314 : CR_06140W_A, C. dubliniensis CD36 : Cd36_31660, C. parapsilosis CDC317 : CPAR2_204970 and Candida tenuis NRRL Y-1498 : CANTEDRAFT_104266	21462	30603	35594	34490	40303	26136	-0.265104	0.130884	0.181851
B9J08_000800	ADE13	Ortholog(s) have (S)-2-(5-amino-1-(5-phospho-D-ribosyl)imidazole-4-carboxamido)succinate AMP-lyase (fumarate-forming) activity, N6-(1,2-dicarboxyethyl)AMP AMP-lyase (fumarate-forming) activity	3886	4302	4540	7484	7658	7683	-0.907296	4.73368e-14	3.18845e-13
B9J08_000801	DAD3	Ortholog(s) have microtubule binding, microtubule plus-end binding activity	27	33	31	46	27	14	0.0123951	0.980771	0.985499
B9J08_000802	YGR026W	Ortholog of S. cerevisiae : YGR026W, C. albicans SC5314 : CR_06170W_A, C. glabrata CBS138 : CAGL0J00187g, C. dubliniensis CD36 : Cd36_31700 and C. parapsilosis CDC317 : CPAR2_204920	571	756	571	1055	892	891	-0.649277	4.14338e-05	0.000110969
B9J08_000803	ARC40	Ortholog(s) have actin filament binding, ubiquitin binding activity	6140	7127	4607	4625	3162	4021	0.529042	0.00639963	0.0119741
B9J08_000804	B9J08_000804	Has domain(s) with predicted cation transmembrane transporter activity, role in cation transport, transmembrane transport and integral component of membrane localization	2754	2998	2919	2894	3216	2741	-0.0888557	0.440532	0.516889
B9J08_000805	B9J08_000805	Ortholog(s) have DNA-binding transcription activator activity, RNA polymerase II-specific activity, role in positive regulation of pyrimidine-containing compound salvage and nuclear chromatin localization	167	155	236	298	277	259	-0.638032	0.00467804	0.00894814
B9J08_000806	B9J08_000806	Ortholog of C. albicans SC5314 : CR_06290C_A, C. dubliniensis CD36 : Cd36_31790, C. parapsilosis CDC317 : CPAR2_204900 and Candida tenuis NRRL Y-1498 : CANTEDRAFT_136864	3280	4042	3229	2666	2478	2642	0.369393	0.00566835	0.010699
B9J08_000807	B9J08_000807	Protein of unknown function	1531	1807	1296	1071	836	1041	0.58223	0.00100349	0.00213168
B9J08_000808	PGI1	Ortholog(s) have glucose-6-phosphate isomerase activity, role in gluconeogenesis, glycolytic process and mitochondrion localization	13656	14485	14399	20885	23133	20388	-0.657558	2.63134e-09	1.15565e-08
B9J08_000809	YML108W	Ortholog of S. cerevisiae : YML108W, C. albicans SC5314 : CR_06330C_A, C. glabrata CBS138 : CAGL0J06666g, C. dubliniensis CD36 : Cd36_31830 and C. parapsilosis CDC317 : CPAR2_204870	83	84	92	19	36	11	1.93292	4.45269e-06	1.34527e-05
B9J08_000810	ARC15	Ortholog(s) have actin filament binding, mRNA binding, protein-macromolecule adaptor activity and role in Arp2/3 complex-mediated actin nucleation, actin cortical patch organization, mitochondrion inheritance	284	273	265	269	407	238	-0.198719	0.365461	0.443446
B9J08_000811	NDL1	Ortholog(s) have microtubule plus-end binding activity, role in nuclear migration along microtubule and cytoplasmic microtubule, nucleus localization	61	116	57	175	291	200	-1.58107	1.58108e-07	5.68642e-07
B9J08_000812	GRE3	Ortholog(s) have D-xylose:NADP reductase activity, alditol:NADP+ 1-oxidoreductase activity, mRNA binding activity	50963	57846	35314	23852	16022	20830	1.17899	6.85472e-09	2.88389e-08
B9J08_000813	B9J08_000813	Has domain(s) with predicted L-ascorbic acid binding, iron ion binding, oxidoreductase activity, trimethyllysine dioxygenase activity and role in carnitine biosynthetic process, oxidation-reduction process	903	1038	742	653	571	805	0.329237	0.0996918	0.143151
B9J08_000814	GYP8	Ortholog(s) have GTPase activator activity, role in vesicle-mediated transport and cytoplasm localization	5176	5725	5665	8057	10675	7723	-0.730859	5.28903e-08	2.0249e-07
B9J08_000815	SPT8	Ortholog(s) have TBP-class protein binding, transcription coregulator activity	999	1090	1010	957	1141	802	0.0416205	0.776725	0.819025
B9J08_000816	YNK1	Ortholog(s) have nucleoside diphosphate kinase activity	307	376	370	531	677	519	-0.774806	2.45023e-06	7.69543e-06
B9J08_000817	B9J08_000817	Ortholog of C. albicans SC5314 : C1_08440C_A, C. dubliniensis CD36 : Cd36_07950, C. parapsilosis CDC317 : CPAR2_207160, Debaryomyces hansenii CBS767 : DEHA2F12958g and Pichia stipitis Pignal : PICST_30273	67	23	34	21	30	12	0.972655	0.0849966	0.124095
B9J08_000818	CAF16	Ortholog(s) have role in regulation of transcription by RNA polymerase II and CCR4-NOT complex localization	846	811	683	1046	645	660	-0.062147	0.769364	0.81301
B9J08_000819	STO1	Ortholog(s) have mRNA binding activity and role in mRNA splicing, via spliceosome, nuclear-transcribed mRNA catabolic process, nonsense-mediated decay, response to osmotic stress	2291	2898	3121	2419	3447	2029	0.0187628	0.914591	0.932896
B9J08_000820	SAM4	Ortholog(s) have S-adenosylmethionine-homocysteine S-methyltransferase activity and role in L-methionine salvage from S-adenosylmethionine, S-adenosylhomocysteine metabolic process, homocysteine metabolic process	459	423	347	461	390	392	-0.0718597	0.710918	0.763799
B9J08_000821	YCR061W	Ortholog of S. cerevisiae : YCR061W, C. albicans SC5314 : C1_10360C_A, C. glabrata CBS138 : CAGL0K09218g, C. dubliniensis CD36 : Cd36_09760 and C. parapsilosis CDC317 : CPAR2_207300	22209	24589	25609	52950	66199	55378	-1.32922	2.26442e-27	3.23608e-26
B9J08_000822	CBK1	Ortholog(s) have protein serine/threonine kinase activity	637	854	654	712	705	732	-0.0739884	0.632333	0.694564
B9J08_000823	RPL42A	Ortholog(s) have cytosolic large ribosomal subunit localization	44	67	59	164	312	208	-2.0719	1.15439e-12	6.8603e-12
B9J08_000824	B9J08_000824	Ortholog of C. albicans SC5314 : C1_10400C_A/FGR41, C. dubliniensis CD36 : Cd36_09790, C. parapsilosis CDC317 : CPAR2_207330 and Candida tenuis NRRL Y-1498 : cten_CGOB_00030	358	431	295	428	320	415	-0.173	0.413613	0.489771
B9J08_000825	B9J08_000825	Has domain(s) with predicted DNA binding activity	175	304	216	180	130	177	0.42801	0.0891969	0.129702
B9J08_000826	BNI5	Ortholog(s) have myosin II tail binding, protein-macromolecule adaptor activity, role in protein localization to cell division site, septin ring assembly and cellular bud neck, cellular bud neck septin ring localization	27	41	15	29	40	35	-0.396361	0.418042	0.494365
B9J08_000827	YJR142W	Ortholog(s) have 8-oxo-dGDP phosphatase activity	235	253	236	306	292	349	-0.454987	0.0195674	0.0328986
B9J08_000828	B9J08_000828	Ortholog of C. albicans SC5314 : C6_01470W_A, C. dubliniensis CD36 : Cd36_61580, C. parapsilosis CDC317 : CPAR2_602440 and Candida tenuis NRRL Y-1498 : CANTEDRAFT_115683	1339	1635	1429	1174	1047	949	0.410067	0.00227113	0.00455745
B9J08_000829	YGR067C	Has domain(s) with predicted nucleic acid binding activity	8442	9388	10220	7811	8736	7520	0.160184	0.174972	0.235182
B9J08_000830	B9J08_000830	Ortholog of C. albicans SC5314 : C6_00380C_A, C. dubliniensis CD36 : Cd36_60330, C. parapsilosis CDC317 : CPAR2_602460 and Candida tenuis NRRL Y-1498 : CANTEDRAFT_115686	182	212	267	435	345	313	-0.788371	0.000192326	0.000464436
B9J08_000831	B9J08_000831	Has domain(s) with predicted solute:proton antiporter activity, role in cation transport, transmembrane transport and integral component of membrane localization	2387	3057	3527	4964	6267	4995	-0.919153	1.20876e-09	5.46879e-09
B9J08_000834	B9J08_000834	Ortholog of C. albicans SC5314 : C7_00350C_A, C. dubliniensis CD36 : Cd36_70560, C. parapsilosis CDC317 : CPAR2_301610 and Candida tenuis NRRL Y-1498 : cten_CGOB_00180	67	85	70	28	30	21	1.42991	9.22669e-05	0.000234553
B9J08_000835	B9J08_000835	Protein of unknown function	5206	5705	3807	1336	978	1238	1.98393	2.60312e-25	3.34811e-24
B9J08_000836	COQ11	Ortholog(s) have role in ubiquinone-6 biosynthetic process and mitochondrion localization	3347	3587	2630	3082	2316	2733	0.169549	0.330187	0.405656
B9J08_000837	PMR1	Ortholog(s) have calcium ion binding, calcium transmembrane transporter activity, phosphorylative mechanism, manganese transmembrane transporter activity, phosphorylative mechanism activity	2989	4025	4444	2979	3731	3268	0.13083	0.390368	0.468198
B9J08_000838	SUA5	Ortholog(s) have N(6)-L-threonylcarbamoyladenine synthase activity, single-stranded telomeric DNA binding activity	475	533	521	305	395	206	0.706511	0.000703792	0.00153985
B9J08_000839	KAP114	Ortholog(s) have nuclear import signal receptor activity, role in NLS-bearing protein import into nucleus, protein import into nucleus and cytoplasm, nucleus localization	2027	2207	2564	1625	1774	1430	0.435035	0.00145068	0.00300482
B9J08_000840	TVP15	Ortholog(s) have role in vesicle-mediated transport and integral component of Golgi membrane localization	94	66	96	85	52	50	0.405826	0.249563	0.320071
B9J08_000841	SPO71	Ortholog(s) have role in ascospore wall assembly, ascospore-type prospore membrane formation, protein localization to prospore membrane and plasma membrane, prospore membrane localization	1504	2258	2319	1624	1811	1452	0.24625	0.115456	0.1631
B9J08_000842	STE5	Ortholog(s) have G-protein beta-subunit binding, MAP-kinase scaffold activity, phosphatidylinositol-4,5-bisphosphate binding activity	1002	1097	1332	406	750	549	0.951376	5.48853e-06	1.63988e-05
B9J08_000843	MTC1	Ortholog(s) have mitochondrion localization	1707	2180	2218	3754	4784	3969	-1.09964	8.73065e-16	6.67086e-15
B9J08_000844	B9J08_000844	Has domain(s) with predicted oxidoreductase activity, role in oxidation-reduction process and mitochondrion localization	1203	1599	1544	1161	1287	1114	0.220094	0.0971583	0.139922
B9J08_000845	NIT2	Ortholog(s) have deaminated glutathione amidase activity and role in cellular amide catabolic process	1543	2076	1967	825	1063	800	0.991284	1.27401e-11	6.97284e-11
B9J08_000846	B9J08_000846	Ortholog of C. albicans SC5314 : CR_08830W_A, C. dubliniensis CD36 : Cd36_26620, C. parapsilosis CDC317 : CPAR2_201160 and Candida tenuis NRRL Y-1498 : CANTEDRAFT_115461	54	60	56	216	344	238	-2.28658	7.20959e-19	6.71486e-18
B9J08_000847	PKP1	Ortholog(s) have protein kinase activity, pyruvate dehydrogenase (acetyl-transferring) kinase activity	4463	4860	4454	5358	5169	5356	-0.269281	0.0270342	0.0442274
B9J08_000848	PEX13	Ortholog(s) have protein-macromolecule adaptor activity and role in fatty acid metabolic process, protein import into peroxisome matrix, docking, protein targeting to peroxisome	2841	3117	2118	2295	1920	1939	0.330619	0.0531218	0.0810175
B9J08_000849	B9J08_000849	Ortholog of C. albicans SC5314 : CR_08890C_A/ASR2, C. parapsilosis CDC317 : CPAR2_201370, Candida tenuis NRRL Y-1498 : CANTEDRAFT_99098 and Debaryomyces hansenii CBS767 : DEHA2C13398g	2810	3119	2390	6173	5620	5588	-1.12557	1.31836e-15	9.91891e-15
B9J08_000850	AIF1	Ortholog(s) have role in positive regulation of apoptotic process, response to singlet oxygen and mitochondrion, nucleus localization	4262	5002	3396	3120	2292	3205	0.481846	0.011592	0.0205043
B9J08_000851	B9J08_000851		9	7	1	3	5	0	1.08453	0.432093	0.508865
B9J08_000852	RTT109	Ortholog(s) have H3 histone acetyltransferase activity, histone acetyltransferase activity (H3-K56 specific) activity	766	835	836	983	989	804	-0.245802	0.0735684	0.10915
B9J08_000853	B9J08_000853	Ortholog of C. albicans SC5314 : C1_05080W_A/GPT1, C. dubliniensis CD36 : Cd36_04840, C. parapsilosis CDC317 : CPAR2_108060 and Candida tenuis NRRL Y-1498 : CANTEDRAFT_100551	126	193	127	83	112	43	0.85251	0.00950692	0.0171245
B9J08_000854	YGR017W	Has domain(s) with predicted FMN binding, oxidoreductase activity and role in oxidation-reduction process	1335	1542	1239	763	505	713	0.98305	3.11679e-07	1.08766e-06
B9J08_000855	HHO1	Ortholog(s) have DNA binding activity and role in chromosome condensation, negative regulation of DNA recombination, negative regulation of chromatin silencing, regulation of transcription, DNA-templated	325	330	221	205	150	201	0.590831	0.0172882	0.029396
B9J08_000856	DFR1	Ortholog(s) have dihydrofolate reductase activity, mRNA binding activity and role in dihydrofolate metabolic process, tetrahydrofolate biosynthetic process	61	76	87	115	89	100	-0.509988	0.0783241	0.115288
B9J08_000857	B9J08_000857	Has domain(s) with predicted protein tyrosine/serine/threonine phosphatase activity and role in protein dephosphorylation	319	362	431	349	296	372	0.0578746	0.771287	0.814723
B9J08_000858	AIM41	Ortholog of S. cerevisiae : AIM41, C. glabrata CBS138 : CAGL0L02717g, Saccharomyces cerevisiae S288C : YOR215C, Candida guilliermondii ATCC 6260 : PGUG_03854 and Candida lusitaniae ATCC 42720 : CLUG_01095	230	265	203	173	290	221	-0.0296567	0.898314	0.919245
B9J08_000859	B9J08_000859	Protein of unknown function	121	140	143	97	67	42	0.917443	0.00361187	0.0070311
B9J08_000860	TAF14	Ortholog(s) have DNA translocase activity, RNA polymerase II general transcription initiation factor activity	858	975	707	1034	748	896	-0.143432	0.441021	0.517237
B9J08_000861	STE4	Ortholog(s) have G-protein alpha-subunit binding, G-protein gamma-subunit binding, GTP-Rho binding, protein kinase binding, scaffold protein binding activity	523	531	490	638	589	708	-0.391195	0.0230581	0.0383144
B9J08_000862	TBF1	Ortholog(s) have DNA-binding transcription factor activity, RNA polymerase II-specific, RNA polymerase II cis-regulatory region sequence-specific DNA binding and chromatin insulator sequence binding, more	471	567	503	400	592	492	-0.00863986	0.961398	0.970228
B9J08_000863	UGA1	Ortholog(s) have 4-aminobutyrate transaminase activity, role in gamma-aminobutyric acid catabolic process and cytosol localization	1403	1737	1133	2277	1966	2234	-0.670239	0.000100275	0.000253597
B9J08_000864	YPR011C	Ortholog(s) have 3'-phosphoadenosine 5'-phosphosulfate transmembrane transporter activity, 5'-adenylyl sulfate transmembrane transporter activity	2341	2558	2057	1760	1356	1898	0.401148	0.0255381	0.0419576
B9J08_000865	YPR010C-A	Ortholog of S. cerevisiae : YPR010C-A, C. albicans SC5314 : C2_04170C_A, C. dubliniensis CD36 : Cd36_02990, C. parapsilosis CDC317 : CPAR2_211020 and Candida tenuis NRRL Y-1498 : CANTEDRAFT_116148	271	305	291	379	573	373	-0.665893	0.000693852	0.00151933
B9J08_000866	YGR021W	Ortholog of S. cerevisiae : YGR021W, C. albicans SC5314 : C2_04160W_A, C. glabrata CBS138 : CAGL0D04070g, C. dubliniensis CD36 : Cd36_18800 and C. parapsilosis CDC317 : CPAR2_211010	600	582	479	386	277	332	0.678335	0.000813241	0.00175374
B9J08_000867	VMA7	Has domain(s) with predicted proton-transporting ATPase activity, rotational mechanism activity, role in ion transmembrane transport, proton transmembrane transport and proton-transporting V-type ATPase, V1 domain localization	67	77	100	70	118	84	-0.215496	0.491052	0.5656
B9J08_000868	CHS5	Ortholog(s) have small GTPase binding activity	904	1128	1015	1812	2057	1676	-0.926574	1.82596e-13	1.17287e-12
B9J08_000869	DEP1	Ortholog(s) have role in histone deacetylation, negative regulation of chromatin silencing at telomere and negative regulation of ribosomal DNA heterochromatin assembly, more	1225	1376	1233	1469	1731	1218	-0.259493	0.0671121	0.100622
B9J08_000870	NOP12	Ortholog(s) have rRNA binding activity, role in maturation of LSU-rRNA from tricistronic rRNA transcript (SSU-rRNA, 5.8S rRNA, LSU-rRNA) and nucleolus, preribosome localization	126	179	121	223	167	152	-0.415219	0.0949542	0.13704
B9J08_000871	LAP3	Ortholog(s) have RNA polymerase II cis-regulatory region sequence-specific DNA binding, cysteine-type peptidase activity, double-stranded DNA binding, mRNA binding, single-stranded DNA binding activity	5069	5693	4903	3493	3276	3306	0.572742	3.27496e-06	1.01363e-05
B9J08_000872	COG4	Ortholog(s) have role in autophagy of peroxisome, cytoplasm to vacuole transport by the Cvt pathway, establishment of cell polarity and filamentous growth of a population of unicellular organisms, more	1512	1826	1748	2111	2715	1717	-0.418424	0.00656037	0.012233
B9J08_000873	YTH1	Ortholog(s) have RNA binding activity, role in mRNA polyadenylation, pre-mRNA cleavage required for polyadenylation and cytosol, mRNA cleavage and polyadenylation specificity factor complex, nucleus localization	73	73	42	83	96	69	-0.450501	0.181542	0.242986
B9J08_000874	B9J08_000874	Has domain(s) with predicted succinate dehydrogenase activity and role in oxidation-reduction process	29273	33674	30781	39754	42393	40111	-0.447385	3.19277e-05	8.73725e-05
B9J08_000875	SPO7	Ortholog(s) have phosphoprotein phosphatase activity	1316	1168	1102	781	715	679	0.66813	3.60048e-05	9.76395e-05
B9J08_000876	GWT1	Ortholog(s) have glucosaminyl-phosphatidylinositol O-acyltransferase activity, role in GPI anchor biosynthetic process and integral component of membrane localization	358	479	475	567	745	603	-0.611184	0.000269133	0.000634317
B9J08_000877	KES1	Ortholog(s) have lipid binding, oxysterol binding, phosphatidic acid binding, phosphatidylinositol-4,5-bisphosphate binding, phosphatidylinositol-4-phosphate binding, sterol transfer activity	5788	6279	5279	5617	5060	5768	0.0109335	0.938251	0.952176
B9J08_000878	RPL33A	Ortholog(s) have structural constituent of ribosome activity, role in cytoplasmic translation and cytosolic large ribosomal subunit localization	155	167	149	160	279	236	-0.579383	0.0193922	0.0326345
B9J08_000879	RUD3	Ortholog(s) have GTPase binding activity, role in endoplasmic reticulum to Golgi vesicle-mediated transport and Golgi membrane localization	338	499	328	638	490	673	-0.709778	0.000764409	0.00166037
B9J08_000880	RFC1	Ortholog(s) have DNA clamp loader activity, chromatin binding activity and role in DNA repair, DNA strand elongation involved in DNA replication, UV-damage excision repair, leading strand elongation, mismatch repair, mitotic cell cycle	1941	2539	2656	1776	2098	1771	0.271996	0.0482127	0.074498
B9J08_000881	MKK1	Ortholog(s) have MAP kinase kinase activity and role in autophagy of peroxisome, cell wall integrity MAPK cascade, positive regulation of calcium-mediated signaling, regulation of fungal-type cell wall organization, signal transduction	1808	2411	2454	3137	3387	3148	-0.604686	4.3515e-06	1.31691e-05
B9J08_000882	B9J08_000882	Ortholog of C. albicans SC5314 : C2_05760C_A, C. dubliniensis CD36 : Cd36_20200, C. parapsilosis CDC317 : CPAR2_209510 and Candida tenuis NRRL Y-1498 : CANTEDRAFT_95576	48	59	63	108	230	123	-1.4913	5.30295e-06	1.58706e-05
B9J08_000883	NOP53	Ortholog(s) have rRNA binding activity and role in maturation of LSU-rRNA from tricistronic rRNA transcript (SSU-rRNA, 5.8S rRNA, LSU-rRNA), rRNA processing, ribosomal large subunit export from nucleus	127	179	142	204	173	160	-0.32986	0.14199	0.195272
B9J08_000884	B9J08_000884	Ortholog of C. albicans SC5314 : CR_07690W_A, C. dubliniensis CD36 : Cd36_33330, C. parapsilosis CDC317 : CPAR2_701980, Debaryomyces hansenii CBS767 : DEHA2C15840g and Pichia stipitis Pignal : PICST_31066	452	449	439	524	618	537	-0.382433	0.0159093	0.0272573
B9J08_000885	B9J08_000885	Has domain(s) with predicted nucleic acid binding, nucleotide binding activity	688	752	964	424	526	491	0.674676	0.000160911	0.000393144
B9J08_000886	B9J08_000886	Has domain(s) with predicted iron ion binding, iron-sulfur cluster binding activity and role in iron-sulfur cluster assembly	1138	1378	1036	1622	1451	1395	-0.395858	0.00684443	0.0126926
B9J08_000887	FUN30	Ortholog(s) have DNA binding, DNA-dependent ATPase activity, chromatin binding activity	796	956	1313	840	1255	690	0.0857641	0.694165	0.748267
B9J08_000888	ATS1	Ortholog(s) have role in tRNA wobble uridine modification and cytoplasm localization	1161	1556	1202	536	560	595	1.14028	1.29557e-13	8.44227e-13
B9J08_000889	OPI10	Ortholog(s) have nuclear import signal receptor activity, role in inositol metabolic process, protein import into nucleus and nuclear envelope localization	1994	2455	2211	1185	1233	1151	0.834121	3.5516e-12	2.03887e-11
B9J08_000890	B9J08_000890	Protein of unknown function	2302	2554	2131	4184	4014	3698	-0.828645	4.20902e-11	2.17789e-10
B9J08_000891	B9J08_000891	Protein of unknown function	6	0	0	8	5	20	-2.47998	0.0581026	0.0881163
B9J08_000892	B9J08_000892	Protein of unknown function	441	543	519	263	311	275	0.759116	3.63915e-06	1.11634e-05
B9J08_000894	ALB1	Ortholog(s) have role in ribosomal large subunit biogenesis and cytoplasm, nucleus localization	34	28	28	53	56	46	-0.835171	0.0329259	0.0528733
B9J08_000895	RPE1	Ortholog(s) have ribulose-phosphate 3-epimerase activity and role in pentose-phosphate shunt	593	678	529	776	621	765	-0.333468	0.0606441	0.0917412
B9J08_000896	B9J08_000896	Has domain(s) with predicted transmembrane transporter activity, role in transmembrane transport and integral component of membrane localization	345	442	538	150	261	196	1.06259	5.32587e-06	1.59304e-05
B9J08_000897	YGL242C	Ortholog of S. cerevisiae : YGL242C, C. albicans SC5314 : C7_00140C_A, C. glabrata CBS138 : CAGL0H07755g, C. dubliniensis CD36 : Cd36_70350 and C. parapsilosis CDC317 : CPAR2_300160	246	299	226	264	251	195	0.0590644	0.768733	0.81282
B9J08_000898	TAD1	Ortholog(s) have tRNA-specific adenosine-37 deaminase activity and role in tRNA modification	302	291	263	181	146	164	0.741704	0.000495418	0.00111697
B9J08_000899	FIS1	Ortholog(s) have role in mitochondrial fission, peroxisome fission, peroxisome organization and mitochondrial outer membrane, peroxisome localization	268	336	217	109	85	84	1.49674	9.95147e-10	4.54804e-09
B9J08_000900	ALG8	Ortholog(s) have dolichyl pyrophosphate Glc1Man9GlcNAc2 alpha-1,3-glucosyltransferase activity, role in oligosaccharide-lipid intermediate biosynthetic process, protein N-linked glycosylation and endoplasmic reticulum membrane localization	844	952	1145	839	1441	910	-0.171047	0.391626	0.469395
B9J08_000901	B9J08_000901	Has domain(s) with predicted catalytic activity, magnesium ion binding, thiamine pyrophosphate binding activity	4433	5448	5961	11313	13998	12052	-1.30275	5.8608e-22	6.37023e-21
B9J08_000902	TEA1	Ortholog(s) have DNA binding activity, role in transcription elongation from RNA polymerase II promoter and cell cortex of cell tip localization	1269	1797	2135	2051	2595	1988	-0.417498	0.0166244	0.0283743
B9J08_000903	B9J08_000903	Ortholog of C. albicans SC5314 : C3_05460W_A, C. dubliniensis CD36 : Cd36_85460, C. parapsilosis CDC317 : CPAR2_405760 and Candida tenuis NRRL Y-1498 : CANTEDRAFT_116052	803	829	1027	1429	1906	1358	-0.873492	1.24748e-07	4.53491e-07
B9J08_000904	DNL4	Ortholog(s) have DNA ligase (ATP) activity, role in double-strand break repair via nonhomologous end joining, replicative cell aging and DNA ligase IV complex, nuclear chromatin, nucleolus, nucleus localization	401	375	652	526	818	451	-0.375604	0.133567	0.185292
B9J08_000905	B9J08_000905	Ortholog of C. albicans SC5314 : C3_05450C_A, C. dubliniensis CD36 : Cd36_85440, C. parapsilosis CDC317 : CPAR2_405750 and Candida tenuis NRRL Y-1498 : CANTEDRAFT_116050	806	960	816	1032	1081	772	-0.217273	0.149443	0.204326
B9J08_000906	B9J08_000906	Ortholog of C. albicans SC5314 : C4_06200W_A, C. parapsilosis CDC317 : CPAR2_401885, Pichia stipitis Pignal : psti_CGOB_00141 and Candida metapsilosis : CMET_534	6	11	14	1	3	3	2.06684	0.0486252	0.0750054
B9J08_000907	MPH1	Ortholog(s) have 3'-5' DNA helicase activity, DNA/RNA helicase activity, flap-structured DNA binding, four-way junction DNA binding, four-way junction helicase activity	568	768	737	321	284	369	1.01226	5.05547e-08	1.94375e-07
B9J08_000908	TMA20	Ortholog(s) have role in ribosome biogenesis and cytosol localization	315	365	333	323	412	244	-0.00322424	0.987015	0.989947
B9J08_000909	PAC2	Ortholog(s) have alpha-tubulin binding activity, role in protein folding, tubulin complex assembly and cytoplasm localization	196	166	207	210	263	134	-0.132684	0.607541	0.673218
B9J08_000910	NUG1	Ortholog(s) have GTPase activity, RNA binding activity and role in maturation of LSU-rRNA from tricistronic rRNA transcript (SSU-rRNA, 5.8S rRNA, LSU-rRNA), rRNA processing, ribosomal large subunit export from nucleus	1654	1841	2047	596	768	792	1.2951	4.6725e-15	3.38803e-14
B9J08_000911	B9J08_000911	Protein of unknown function	569	798	854	296	357	347	1.07879	2.94718e-09	1.29017e-08
B9J08_000912	YND1	Ortholog(s) have ATPase activity, GTPase activity, adenosine-diphosphatase activity, cytidine-diphosphatase activity, guanosine-diphosphatase activity and nucleoside-diphosphatase activity, more	1573	1890	2282	830	1061	936	0.957796	4.18215e-09	1.80591e-08
B9J08_000913	B9J08_000913	Ortholog of C. albicans SC5314 : C4_06240W_A, C. dubliniensis CD36 : Cd36_45760, C. parapsilosis CDC317 : CPAR2_401920 and Candida tenuis NRRL Y-1498 : CANTEDRAFT_126814	949	1044	1022	831	837	907	0.16145	0.260971	0.332335
B9J08_000914	EFB1	Ortholog(s) have guanyl-nucleotide exchange factor activity and role in maintenance of translational fidelity, negative regulation of actin filament bundle assembly, regulation of translational termination, translational elongation	399	436	402	565	626	537	-0.541933	0.000317829	0.000740457
B9J08_000915	EFM5	Ortholog(s) have protein-lysine N-methyltransferase activity and role in peptidyl-lysine trimethylation	6	26	26	78	77	59	-1.9674	2.66575e-05	7.35088e-05
B9J08_000916	TFC3	Ortholog(s) have DNA binding, bending, RNA polymerase III type 1 promoter sequence-specific DNA binding, RNA polymerase III type 2 promoter sequence-specific DNA binding activity	1039	1451	1682	1239	1738	1082	-0.0206454	0.913681	0.932321
B9J08_000917	PXR1	Ortholog(s) have enzyme activator activity, telomerase inhibitor activity, role in box C/D snoRNA 3'-end processing, negative regulation of telomere maintenance via telomerase and nucleolus, nucleoplasm localization	29	50	83	49	67	52	-0.123649	0.764649	0.809769
B9J08_000918	B9J08_000918	Ortholog(s) have extracellular region localization	1177	1743	1648	470	377	360	1.84823	1.07132e-27	1.55991e-26
B9J08_000919	B9J08_000919	Ortholog of C. albicans SC5314 : C4_06260W_A/PGA43, C. dubliniensis CD36 : Cd36_45780, C. parapsilosis CDC317 : CPAR2_302120 and Candida tenuis NRRL Y-1498 : cten_CGOB_00126	208	255	320	307	387	346	-0.475519	0.0202068	0.0339103
B9J08_000920	ERG26	Ortholog(s) have C-3 sterol dehydrogenase (C-4 sterol decarboxylase) activity, role in ergosterol biosynthetic process and endoplasmic reticulum, endoplasmic reticulum membrane localization	298	366	338	459	565	538	-0.707491	2.70588e-05	7.45394e-05
B9J08_000921	NUP60	Ortholog(s) have phospholipid binding, structural constituent of nuclear pore activity	2025	2412	2304	2533	3175	2303	-0.30729	0.0209344	0.0350225
B9J08_000922	B9J08_000922	Has domain(s) with predicted role in DNA repair, replication fork processing and nucleus localization	1157	1375	1355	875	953	811	0.496202	0.000101815	0.000257371
B9J08_000923	SWC4	Ortholog(s) have role in DNA repair, chromatin remodeling, chromosome organization, histone exchange and NuA4 histone acetyltransferase complex, Swr1 complex localization	575	575	644	605	798	511	-0.142999	0.41941	0.495875
B9J08_000924	AFG1	Ortholog(s) have role in cellular response to oxidative stress, protein quality control for misfolded or incompletely synthesized proteins and mitochondrial inner membrane localization	6828	7393	8804	2146	2528	1965	1.73675	5.6336e-36	1.18415e-34
B9J08_000925	ATG13	Ortholog(s) have protein kinase regulator activity	12127	14111	14541	4234	5477	4131	1.49993	1.57339e-30	2.58342e-29
B9J08_000926	SKI3	Ortholog(s) have role in nuclear-transcribed mRNA catabolic process, 3'-5' exonucleolytic nonsense-mediated decay, nuclear-transcribed mRNA catabolic process, exonucleolytic and 3'-5', more	3795	4289	5264	3941	5530	3486	-0.0105226	0.951058	0.962822
B9J08_000927	RPC82	Ortholog(s) have RNA polymerase III activity, role in tRNA transcription by RNA polymerase III and RNA polymerase III complex localization	1604	1864	1772	888	1024	940	0.813707	2.14009e-10	1.04057e-09
B9J08_000928	AQY1	Ortholog(s) have water channel activity, role in ascospore formation, transmembrane transport, water transport and plasma membrane localization	9016	10318	6389	2541	1690	2215	1.92768	4.07632e-21	4.25925e-20
B9J08_000929	ESC1	Ortholog(s) have role in chromatin silencing at telomere, negative regulation of gene silencing, telomere tethering at nuclear periphery and nuclear chromosome, telomeric region, nuclear periphery localization	3695	4385	5598	6372	7871	6166	-0.638646	5.51383e-05	0.000145155
B9J08_000930	B9J08_000930	Ortholog of C. albicans SC5314 : CR_02940C_A, C. dubliniensis CD36 : Cd36_28010, C. parapsilosis CDC317 : CPAR2_800130 and Candida tenuis NRRL Y-1498 : CANTEDRAFT_112989	51	76	57	79	37	104	-0.353313	0.39199	0.469716
B9J08_000931	B9J08_000931	Protein of unknown function	48	21	67	92	58	102	-0.947442	0.0338928	0.0542807
B9J08_000932	CDC50	Ortholog(s) have aminophospholipid flippase activity and role in actin cortical patch localization, endocytosis, intracellular protein transport, phospholipid translocation, retrograde transport, endosome to Golgi	1302	1433	1094	1750	1375	1362	-0.289994	0.0780947	0.114982
B9J08_000933	POP2	Ortholog(s) have 3'-5'-exoribonuclease activity	602	595	550	771	701	632	-0.324591	0.0378124	0.0600949
B9J08_000934	NOG2	Ortholog(s) have large ribosomal subunit rRNA binding activity and role in regulation of ribosomal subunit export from nucleus, ribosomal large subunit export from nucleus	454	550	619	1088	1196	1017	-1.08765	2.92224e-13	1.842e-12
B9J08_000935	YPR097W	Ortholog(s) have phosphatidylinositol binding activity	1545	2200	2789	2345	2800	2077	-0.210027	0.254567	0.325638
B9J08_000936	B9J08_000936	Ortholog of C. albicans SC5314 : C6_02830W_A/MNN45, C. dubliniensis CD36 : Cd36_63280, Candida tenuis NRRL Y-1498 : CANTEDRAFT_101612 and Debaryomyces hansenii CBS767 : DEHA2E01430g	5081	6178	8108	6614	8195	6294	-0.185503	0.264944	0.33668
B9J08_000937	IZH3	Ortholog(s) have role in cellular zinc ion homeostasis	1754	2176	2137	4556	5272	3782	-1.22485	3.03073e-20	3.02625e-19
B9J08_000938	STL1	Ortholog(s) have solute:proton symporter activity, role in glycerol transport, transmembrane transport and plasma membrane localization	9047	10197	10334	4308	4382	4189	1.13586	2.28728e-24	2.76418e-23
B9J08_000939	B9J08_000939	Has domain(s) with predicted DNA binding, DNA-binding transcription factor activity, RNA polymerase II-specific, zinc ion binding activity and role in regulation of transcription, DNA-templated, transcription, DNA-templated	6992	8077	8791	7621	10781	7407	-0.169481	0.261718	0.333106
B9J08_000940	B9J08_000940	Protein of unknown function	2335	2957	1831	6223	4312	5837	-1.27535	1.30375e-10	6.46134e-10
B9J08_000941	TRS23	Ortholog(s) have Rab guanyl-nucleotide exchange factor activity and role in chromosome organization, endoplasmic reticulum to Golgi vesicle-mediated transport	33	52	31	77	47	104	-1.06801	0.00993085	0.0178109
B9J08_000942	ABP140	Ortholog(s) have actin filament binding, protein-macromolecule adaptor activity, tRNA (cytosine-3-)-methyltransferase activity, role in tRNA methylation and actin filament, actin filament bundle localization	560	711	671	344	384	345	0.789755	2.2001e-07	7.77808e-07
B9J08_000943	B9J08_000943	Protein of unknown function	2329	2626	2487	1037	925	959	1.28436	4.30061e-23	4.88065e-22
B9J08_000944	NNR1	Ortholog(s) have NADHX epimerase activity and role in nicotinamide nucleotide metabolic process	3151	3735	2763	6301	4595	5918	-0.872528	4.26206e-07	1.45719e-06
B9J08_000945	SHS1	Ortholog(s) have GTP binding, structural constituent of cytoskeleton activity	1756	1900	1768	1792	1867	1835	-0.0812012	0.51591	0.59033
B9J08_000946	KAP95	Ortholog(s) have Ran guanyl-nucleotide exchange factor activity, nuclear import signal receptor activity, protein-containing complex binding activity	7134	8274	9338	5039	5603	4265	0.672355	4.5218e-07	1.53821e-06
B9J08_000947	CAX4	Ortholog(s) have dolichyldiphosphatase activity, role in lipid biosynthetic process, protein N-linked glycosylation and integral component of endoplasmic reticulum membrane localization	60	54	46	49	60	24	0.23006	0.575211	0.643198
B9J08_000948	GCS1	Ortholog(s) have GTPase activator activity, actin binding activity	1404	1469	1251	1005	964	860	0.485931	0.000590035	0.0013133
B9J08_000949	B9J08_000949	Has domain(s) with predicted role in oxidation-reduction process	878	973	984	1077	1213	977	-0.263267	0.0464102	0.0720633
B9J08_000950	PSY2	Ortholog(s) have protein phosphatase regulator activity	1043	1193	1622	1237	1641	1291	-0.17253	0.337773	0.413659
B9J08_000951	ATP12	Ortholog(s) have protein domain specific binding activity, role in mitochondrial proton-transporting ATP synthase complex assembly and mitochondrion localization	1498	1722	1015	699	453	590	1.21329	5.87207e-08	2.23702e-07
B9J08_000952	PFD1	Ortholog(s) have unfolded protein binding activity, role in cytoskeleton organization, positive regulation of transcription elongation from RNA polymerase II promoter, protein folding and prefoldin complex localization	100	78	78	52	64	49	0.587517	0.0692487	0.103395
B9J08_000953	GON7	Ortholog(s) have chromatin DNA binding activity and role in cell wall mannoprotein biosynthetic process, positive regulation of transcription by RNA polymerase II, telomere maintenance, telomere maintenance via recombination	465	582	656	583	731	548	-0.190309	0.261058	0.332367
B9J08_000954	YLR345W	Has domain(s) with predicted 6-phosphofructo-2-kinase activity, ATP binding, catalytic activity and role in fructose 2,6-bisphosphate metabolic process, fructose metabolic process	1359	1853	2203	1935	2453	1637	-0.21524	0.226373	0.293605
B9J08_000955	RPL26B	Ortholog(s) have RNA binding, structural constituent of ribosome activity, role in cytoplasmic translation and cytosolic large ribosomal subunit localization	102	128	67	95	162	93	-0.290499	0.368066	0.446005
B9J08_000957	TIM21	Ortholog(s) have role in protein import into mitochondrial matrix and TIM23 mitochondrial import inner membrane translocase complex localization	403	425	291	407	306	311	0.0683764	0.750563	0.797039
B9J08_000958	GAS2	Ortholog(s) have 1,3-beta-glucanosyltransferase activity and role in ascospore wall assembly	195	267	247	41	34	60	2.3109	1.03375e-15	7.83215e-15
B9J08_000959	B9J08_000959	Ortholog of C. albicans SC5314 : C1_02370C_A, C. dubliniensis CD36 : Cd36_02210, C. parapsilosis CDC317 : CPAR2_106350 and Candida tenuis NRRL Y-1498 : CANTEDRAFT_116785	4980	6307	7104	441	572	344	3.70379	2.13169e-102	2.87884e-100
B9J08_000960	CIN4	Ortholog(s) have role in protein folding, tubulin complex assembly	173	219	216	146	101	148	0.546293	0.0279843	0.0456573
B9J08_000961	PSO2	Ortholog(s) have 5'-3' exonuclease activity, damaged DNA binding activity and role in DNA repair, interstrand cross-link repair	2591	3266	3697	647	1002	444	2.14227	2.98566e-22	3.28483e-21
B9J08_000962	YOL107W	Has domain(s) with predicted role in retrograde vesicle-mediated transport, Golgi to endoplasmic reticulum and integral component of membrane localization	4082	4731	4619	2374	1856	2007	1.04018	1.45791e-13	9.4887e-13
B9J08_000963	MNN11	Ortholog(s) have alpha-1,6-mannosyltransferase activity, role in protein N-linked glycosylation, protein glycosylation and mannan polymerase complex localization	205	279	232	361	259	233	-0.318823	0.141424	0.194692
B9J08_000964	GSC2	Ortholog(s) have 1,3-beta-D-glucan synthase activity	4480	5230	7093	18941	22619	17290	-1.86843	2.23658e-29	3.52245e-28
B9J08_000965	YGR054W	Ortholog(s) have translation initiation factor activity, role in translational initiation and cytosolic ribosome, cytosolic small ribosomal subunit localization	1916	2083	1823	659	687	573	1.54315	4.66914e-31	8.00721e-30
B9J08_000966	B9J08_000966	Ortholog of C. albicans SC5314 : C1_11730W_A, C. dubliniensis CD36 : Cd36_11030, C. parapsilosis CDC317 : CPAR2_804550 and Candida tenuis NRRL Y-1498 : CANTEDRAFT_116636	16386	17758	20515	14781	19865	14102	0.110216	0.451899	0.527933
B9J08_000967	B9J08_000967	Has domain(s) with predicted DNA-binding transcription factor activity, sequence-specific DNA binding, zinc ion binding activity and role in regulation of transcription, DNA-templated	555	565	450	935	872	760	-0.765272	3.54306e-06	1.08872e-05
B9J08_000968	B9J08_000968	Ortholog(s) have U2 snRNP localization	145	136	160	95	73	106	0.619796	0.0244946	0.04044
B9J08_000969	B9J08_000969	Has domain(s) with predicted ATPase-coupled cation transmembrane transporter activity, metal ion binding, nucleotide binding activity, role in cation transport and integral component of membrane localization	298	319	390	235	154	175	0.771873	0.000653984	0.00144315
B9J08_000970	BIK1	Ortholog(s) have microtubule binding, microtubule plus-end binding activity	193	193	229	326	197	233	-0.360504	0.136298	0.188549
B9J08_000971	NUP159	Ortholog(s) have adenyl-nucleotide exchange factor activity, structural constituent of nuclear pore activity	1146	1298	1439	1535	1817	1460	-0.369253	0.00715949	0.0132405
B9J08_000972	MTH1	Ortholog(s) have role in glucose transmembrane transport, signal transduction	756	833	538	1146	786	1047	-0.554192	0.00932565	0.0168486
B9J08_000973	FCF2	Ortholog(s) have role in endonucleolytic cleavage in 5'-ETS of tricistronic rRNA transcript (SSU-rRNA, 5.8S rRNA and LSU-rRNA), more	324	330	306	407	422	312	-0.302362	0.0904175	0.1313
B9J08_000974	B9J08_000974	Has domain(s) with predicted nucleic acid binding activity	508	582	534	769	756	612	-0.455265	0.00192623	0.00391183
B9J08_000975	FRS2	Ortholog(s) have aminoacyl-tRNA editing activity, phenylalanine-tRNA ligase activity, role in phenylalanyl-tRNA aminoacylation and phenylalanine-tRNA ligase complex localization	1169	1229	1018	1384	1513	1408	-0.393469	0.00557111	0.0105301
B9J08_000976	LPD1	Ortholog(s) have dihydrolipoyl dehydrogenase activity, glycine dehydrogenase (decarboxylating) activity, oxoglutarate dehydrogenase (succinyl-transferring) activity, pyruvate dehydrogenase activity	7125	7864	7136	9530	8443	9206	-0.36239	0.00454581	0.00870796
B9J08_000977	B9J08_000977	Has domain(s) with predicted transferase activity, transferring glycosyl groups activity and role in protein glycosylation	269	349	652	484	781	383	-0.428496	0.149438	0.204326
B9J08_000978	ALG5	Ortholog(s) have dolichyl-phosphate beta-glucosyltransferase activity, role in dolichol-linked oligosaccharide biosynthetic process and endoplasmic reticulum membrane localization	2653	2709	3118	1021	1178	1115	1.29469	3.08606e-20	3.07581e-19
B9J08_000979	CET1	Ortholog(s) have ATPase activity, RNA polymerase II C-terminal domain binding, polynucleotide 5'-phosphatase activity	3115	3589	3264	867	1044	885	1.77262	1.26192e-45	3.85134e-44
B9J08_000980	IDP2	Ortholog(s) have isocitrate dehydrogenase (NADP+) activity, role in isocitrate metabolic process and cytosol localization	16389	19088	13150	22712	17860	21900	-0.430967	0.0115557	0.0204534
B9J08_000981	KAR4	Ortholog(s) have DNA-binding transcription factor activity and role in karyogamy involved in conjugation with cellular fusion, meiotic cell cycle, positive regulation of transcription from RNA polymerase II promoter by pheromones	21	27	13	15	29	1	0.41679	0.605463	0.671604
B9J08_000982	B9J08_000982	Ortholog(s) have role in cellular copper ion homeostasis	3423	4235	4597	2412	3232	2307	0.564385	0.000162822	0.000396916
B9J08_000983	MIC10	Ortholog(s) have role in cristae formation, membrane organization and MICOS complex, mitochondrial crista junction localization	64	73	53	56	92	74	-0.284675	0.390035	0.468008
B9J08_000984	STE20	Ortholog(s) have MAP kinase kinase kinase kinase activity, enzyme binding, histone kinase activity (H2B-S14 specific), protein serine/threonine kinase activity	2334	2883	2838	3678	4171	3504	-0.558726	2.32291e-06	7.32538e-06
B9J08_000985	SCD5	Ortholog(s) have protein phosphatase 1 binding activity, role in cortical actin cytoskeleton organization, positive regulation of clathrin-dependent endocytosis, protein secretion and actin cortical patch, nucleus localization	1080	1202	1180	1284	1336	1121	-0.171317	0.172605	0.232464
B9J08_000986	B9J08_000986	Ortholog of Candida lusitaniae ATCC 42720 : CLUG_01677	153	131	92	67	121	112	0.272926	0.401371	0.47809
B9J08_000987	B9J08_000987	Has domain(s) with predicted membrane localization	4020	4147	3017	6634	4667	6044	-0.698352	0.000200839	0.000483265
B9J08_000988	B9J08_000988	Has domain(s) with predicted DNA-binding transcription factor activity, RNA polymerase II-specific, zinc ion binding activity, role in regulation of transcription, DNA-templated and nucleus localization	828	1014	949	718	909	862	0.0980787	0.516935	0.590877
B9J08_000989	B9J08_000989	Has domain(s) with predicted 2-dehydropantoate 2-reductase activity, NADP binding, oxidoreductase activity, oxidoreductase activity, acting on the CH-OH group of donors, NAD or NADP as acceptor activity	203	270	174	56	25	46	2.27175	2.42417e-12	1.40962e-11
B9J08_000990	B9J08_000990	Has domain(s) with predicted catalytic activity, pyridoxal phosphate binding, transaminase activity	58	58	74	21	29	14	1.52192	0.000282307	0.000663631
B9J08_000991	B9J08_000991		0	0	0	1	5	0	-3.44421	0.255141	0.326218
B9J08_000992	SEN2	Ortholog(s) have tRNA-intron endonuclease activity, role in mRNA cleavage involved in mRNA processing, tRNA-type intron splice site recognition and cleavage and mitochondrial outer membrane, tRNA-intron endonuclease complex localization	1232	1196	985	1487	1250	1496	-0.373025	0.0303696	0.0490453
B9J08_000993	BUR6	Ortholog(s) have TBP-class protein binding, chromatin binding, transcription coactivator activity, transcription corepressor activity	353	436	526	234	392	320	0.410481	0.064063	0.0965054
B9J08_000994	YDR109C	Ortholog(s) have D-ribulokinase activity and role in pentose metabolic process	6427	7850	8436	8445	11394	9022	-0.407966	0.0040282	0.00779102
B9J08_000995	SUL1	Ortholog(s) have sulfate transmembrane transporter activity, role in sulfate transport, transmembrane transport and plasma membrane localization	458	525	575	7251	9865	6736	-3.99201	1.55416e-148	5.99685e-146
B9J08_000996	TIF2	Putative translation initiation factor eIF4A with role in cytoplasmic translational initiation	3503	3861	3025	3940	2968	4140	-0.159959	0.370136	0.448011
B9J08_000997	GLG2	Ortholog(s) have glycogenin glucosyltransferase activity and role in glycogen biosynthetic process	2973	3553	3406	1493	1895	1294	1.02811	2.58588e-13	1.6357e-12
B9J08_000998	RPS21B	Ortholog(s) have structural constituent of ribosome activity	19	30	18	47	124	61	-1.84812	4.57569e-05	0.000121464
B9J08_000999	TRM2	Ortholog(s) have double-stranded DNA 5'-3' exodeoxyribonuclease activity, single-stranded DNA endodeoxyribonuclease activity, tRNA (m5U54) methyltransferase activity and role in tRNA modification	555	545	607	662	628	567	-0.178816	0.247007	0.317019
B9J08_001000	LCB3	Ortholog(s) have sphingosine-1-phosphate phosphatase activity, role in calcium-mediated signaling and endoplasmic reticulum localization	651	579	592	461	304	359	0.639129	0.00180907	0.00370035
B9J08_001001	RHO4	Ortholog(s) have GTPase activity and role in maintenance of cell polarity, positive regulation of formin-nucleated actin cable assembly, regulation of formin-nucleated actin cable assembly	588	616	552	485	320	342	0.553581	0.00509617	0.00967985
B9J08_001002	TOS1	Ortholog(s) have fungal-type cell wall localization	2607	2658	2151	2217	2135	2370	0.0788519	0.608804	0.674064
B9J08_001003	MPA43	Has domain(s) with predicted phosphotransferase activity, alcohol group as acceptor activity and role in carbohydrate metabolic process	529	506	525	201	330	132	1.19815	3.48571e-06	1.07231e-05
B9J08_001004	B9J08_001004	Has domain(s) with predicted DNA-binding transcription factor activity, RNA polymerase II-specific, zinc ion binding activity, role in regulation of transcription, DNA-templated and nucleus localization	4168	4847	5456	2088	2538	1944	1.07973	4.46493e-15	3.24624e-14
B9J08_001005	VMA4	Ortholog(s) have fungal-type vacuole membrane, vacuolar proton-transporting V-type ATPase, V1 domain localization	176	198	183	288	311	259	-0.683259	0.000237971	0.000566807
B9J08_001006	MRS2	Ortholog(s) have magnesium ion transmembrane transporter activity, role in mitochondrial magnesium ion transmembrane transport and mitochondrial inner membrane localization	466	490	381	466	281	343	0.231426	0.300554	0.374445
B9J08_001007	RPA43	Ortholog(s) have RNA polymerase I activity and role in nucleolar large rRNA transcription by RNA polymerase I, transcription by RNA polymerase I, transcription initiation from RNA polymerase I promoter	1565	1801	1937	1692	2131	1847	-0.15924	0.250981	0.321584
B9J08_001008	GIP4	Ortholog(s) have protein phosphatase 1 binding, protein phosphatase regulator activity and role in chromosome segregation, regulation of phosphoprotein phosphatase activity	2225	2670	3082	2313	3436	2756	-0.155153	0.35228	0.429091
B9J08_001009	MTW1	Ortholog(s) have role in CENP-A containing chromatin organization, chromosome segregation, mitotic sister chromatid segregation, protein localization to kinetochore	621	830	501	835	688	645	-0.218538	0.258389	0.329632
B9J08_001010	B9J08_001010	Ortholog of C. albicans SC5314 : C2_09830C_A, C. parapsilosis CDC317 : CPAR2_407330, Candida tenuis NRRL Y-1498 : CANTEDRAFT_114646 and Debaryomyces hansenii CBS767 : DEHA2B05654g	41	47	53	74	105	50	-0.748078	0.0372096	0.0591717
B9J08_001011	B9J08_001011	Ortholog of C. albicans SC5314 : C2_09820W_A, C. dubliniensis CD36 : Cd36_23910, C. parapsilosis CDC317 : CPAR2_407320, Debaryomyces hansenii CBS767 : DEHA2B05676g and Pichia stipitis Pignal : PICST_31664	1730	1782	1904	2826	3535	3104	-0.864336	1.96527e-10	9.58159e-10
B9J08_001012	YOR338W	Ortholog of S. cerevisiae : YOR338W, C. albicans SC5314 : C2_09880C_A, C. glabrata CBS138 : CAGL0E05456g, C. dubliniensis CD36 : Cd36_23960 and C. parapsilosis CDC317 : CPAR2_407140	5311	5567	4266	5012	4778	6201	-0.147271	0.401009	0.477885
B9J08_001013	SMM1	Ortholog(s) have tRNA dihydrouridine synthase activity and role in tRNA modification, tRNA processing	1394	1741	1171	1468	1154	1397	0.0277785	0.87647	0.901675
B9J08_001014	TIM23	Ortholog(s) have mitochondrion targeting sequence binding, protein transmembrane transporter activity, role in protein import into mitochondrial matrix and TIM23 mitochondrial import inner membrane translocase complex localization	1837	2278	1646	564	498	395	1.92267	8.72871e-31	1.45983e-29
B9J08_001015	B9J08_001015	Has domain(s) with predicted transmembrane transporter activity, role in transmembrane transport and integral component of membrane, membrane localization	1135	1319	1481	1168	1196	1096	0.121683	0.37625	0.453641
B9J08_001016	B9J08_001016	Has domain(s) with predicted transmembrane transporter activity, role in transmembrane transport and integral component of membrane, membrane localization	367	339	418	26	24	58	3.30232	1.4383e-24	1.76184e-23
B9J08_001017	B9J08_001017	Has domain(s) with predicted transmembrane transporter activity, role in transmembrane transport and integral component of membrane, membrane localization	3308	4130	4100	323	438	215	3.51213	1.39658e-74	8.98131e-73
B9J08_001018	ACC1	Ortholog(s) have acetyl-CoA carboxylase activity, biotin carboxylase activity, role in long-chain fatty acid biosynthetic process, protein import into nucleus and endoplasmic reticulum membrane localization	3720	3820	5158	5096	15540	5409	-1.06986	0.0523226	0.079934
B9J08_001019	RRT12	Ortholog(s) have role in ascospore wall assembly and ascospore wall, nuclear envelope localization	159	257	168	28	31	24	2.74339	3.07084e-19	2.91541e-18
B9J08_001020	B9J08_001020	Has domain(s) with predicted 1,3-beta-D-glucan synthase activity, role in (1->3)-beta-D-glucan biosynthetic process and 1,3-beta-D-glucan synthase complex localization	368	512	417	470	621	408	-0.269874	0.13801	0.190579
B9J08_001021	TAH1	Ortholog(s) have chaperone binding activity, role in box C/D snoRNP assembly, protein folding and R2TP complex localization	221	282	287	211	283	232	0.0573336	0.771864	0.814855
B9J08_001022	YIH1	Ortholog(s) have actin monomer binding, polysome binding, protein kinase inhibitor activity, ribosome binding activity and role in negative regulation of protein phosphorylation	23	51	80	58	66	58	-0.320108	0.451459	0.52764
B9J08_001023	B9J08_001023	Ortholog of C. albicans SC5314 : CR_00810W_A, C. dubliniensis CD36 : Cd36_25870, C. parapsilosis CDC317 : CPAR2_804000 and Candida tenuis NRRL Y-1498 : CANTEDRAFT_115661	28	35	88	33	64	50	-0.0270877	0.955138	0.965977
B9J08_001024	PWP2	Ortholog(s) have role in endonucleolytic cleavage in 5'-ETS of tricistronic rRNA transcript (SSU-rRNA, 5.8S rRNA and LSU-rRNA), more	691	962	1257	616	740	683	0.44186	0.0254116	0.0417822
B9J08_001025	GSY1	Ortholog(s) have glycogen (starch) synthase activity and role in glycogen biosynthetic process	13105	14629	15761	23779	29747	24446	-0.901999	8.69427e-13	5.2243e-12
B9J08_001026	LSM4	Ortholog(s) have U6 snRNA binding activity, role in P-body assembly, mRNA splicing, via spliceosome and Lsm1-7-Pat1 complex, P-body, U4/U6 x U5 tri-snRNP complex, U6 snRNP, nucleolus, small nucleolar ribonucleoprotein complex localization	140	136	144	93	134	84	0.384036	0.141898	0.195195
B9J08_001027	YBL086C	Ortholog of S. cerevisiae : YBL086C, C. albicans SC5314 : C7_02530C_A, C. glabrata CBS138 : CAGL0C01815g, C. dubliniensis CD36 : Cd36_72270 and C. parapsilosis CDC317 : CPAR2_702850	545	688	580	786	844	733	-0.446825	0.0014102	0.00292997
B9J08_001028	B9J08_001028	Ortholog of C. albicans SC5314 : C7_02540W_A, C. dubliniensis CD36 : Cd36_72280, C. parapsilosis CDC317 : CPAR2_703040 and Candida tenuis NRRL Y-1498 : CANTEDRAFT_125842	304	321	295	484	409	321	-0.455149	0.0167109	0.0284951
B9J08_001029	CIA2	Ortholog(s) have role in iron-sulfur cluster assembly and CIA complex localization	244	269	260	316	297	297	-0.29888	0.0923729	0.133923
B9J08_001030	B9J08_001030	Ortholog of C. albicans SC5314 : C7_02560W_A, C. dubliniensis CD36 : Cd36_72300, C. parapsilosis CDC317 : CPAR2_703060 and Candida tenuis NRRL Y-1498 : CANTEDRAFT_92002	419	510	792	660	799	709	-0.399487	0.0649043	0.0975009
B9J08_001031	FPR1	Ortholog(s) have macrolide binding, peptidyl-prolyl cis-trans isomerase activity and role in TOR signaling, chromatin organization, conjugation with cellular fusion, protein folding, regulation of homoserine biosynthetic process	314	288	385	453	604	454	-0.666586	0.000611271	0.00135604
B9J08_001032	ART10	Ortholog of S. cerevisiae : ART10, C. albicans SC5314 : C7_02630W_A, C. glabrata CBS138 : CAGL0C02673g, C. dubliniensis CD36 : Cd36_72320 and C. parapsilosis CDC317 : CPAR2_703080	3194	3742	4265	4849	5787	4400	-0.484231	0.000460997	0.00104547
B9J08_001033	TOM70	Ortholog(s) have mitochondrion targeting sequence binding, protein transmembrane transporter activity	7379	7736	8700	4965	5450	5383	0.529329	4.55555e-05	0.000121108
B9J08_001034	TEP1	Ortholog(s) have role in ascospore wall assembly and cytoplasm localization	332	372	333	76	99	162	1.54203	4.50315e-08	1.7438e-07
B9J08_001035	LSM12	Ortholog(s) have role in RNA metabolic process and cytoplasmic stress granule localization	533	643	571	313	295	320	0.84437	2.05805e-07	7.29499e-07
B9J08_001036	EPT1	Ortholog(s) have diacylglycerol cholinephosphotransferase activity, ethanolaminephosphotransferase activity and role in phosphatidylcholine biosynthetic process, phosphatidylethanolamine biosynthetic process	878	976	783	1055	822	985	-0.185262	0.275304	0.347556
B9J08_001037	TOM22	Ortholog(s) have protein transmembrane transporter activity and role in protein import into mitochondrial matrix, protein insertion into mitochondrial outer membrane	469	586	588	702	821	682	-0.488177	0.000943648	0.00201009
B9J08_001038	FAR11	Ortholog(s) have role in asymmetric protein localization to old mitotic spindle pole body, intra-S DNA damage checkpoint and negative regulation of septation initiation signaling, more	706	842	903	1203	1648	903	-0.666266	0.000407147	0.000932743
B9J08_001039	B9J08_001039	Has domain(s) with predicted hydrolase activity and role in metabolic process	14309	16428	18068	14557	18721	14542	-0.0300003	0.822577	0.857831
B9J08_001040	B9J08_001040	Ortholog of C. albicans SC5314 : CR_06920W_A, C. dubliniensis CD36 : Cd36_32450, C. parapsilosis CDC317 : CPAR2_205490 and Candida tenuis NRRL Y-1498 : CANTEDRAFT_112780	65	74	69	192	138	95	-1.08544	0.000354683	0.000820204
B9J08_001041	B9J08_001041	Has domain(s) with predicted role in peroxisome fission and integral component of peroxisomal membrane localization	587	684	493	695	564	607	-0.146876	0.409287	0.485713
B9J08_001042	DSL1	Ortholog(s) have role in ER-dependent peroxisome organization, retrograde vesicle-mediated transport, Golgi to endoplasmic reticulum and Dsl1/NZR complex, endoplasmic reticulum, nucleus, peroxisome localization	582	831	924	505	392	285	0.919526	1.9264e-05	5.40874e-05
B9J08_001043	B9J08_001043	Ortholog of C. albicans SC5314 : C1_01610C_A, C. dubliniensis CD36 : Cd36_01480, C. parapsilosis CDC317 : CPAR2_109380 and Candida tenuis NRRL Y-1498 : CANTEDRAFT_112177	5404	6090	3925	1011	683	853	2.53092	5.10409e-37	1.14885e-35
B9J08_001044	MRP20	Ortholog(s) have structural constituent of ribosome activity, role in mitochondrial translation and mitochondrial large ribosomal subunit localization	728	769	605	331	200	218	1.42833	7.13611e-11	3.63672e-10
B9J08_001045	RPB2	Ortholog(s) have DNA binding, DNA-directed 5'-3' RNA polymerase activity, RNA binding, RNA polymerase II activity, RNA-directed 5'-3' RNA polymerase activity	9806	12199	14682	6983	9168	6514	0.634761	7.33204e-05	0.00018951
B9J08_001046	MRPL23	Ortholog(s) have structural constituent of ribosome activity and fungal-type vacuole, mitochondrial large ribosomal subunit localization	119	162	133	74	124	88	0.470429	0.0838968	0.122671
B9J08_001047	RPB7	Ortholog(s) have RNA-directed 5'-3' RNA polymerase activity, single-stranded DNA binding, single-stranded RNA binding, translation initiation factor binding activity	199	180	139	137	108	115	0.469253	0.0709025	0.105689
B9J08_001048	SIZ1	Ortholog(s) have SUMO transferase activity and role in DNA double-strand break attachment to nuclear envelope, chromosome segregation, negative regulation of protein ubiquitination, protein sumoylation	2966	3354	3625	2706	3171	2689	0.154222	0.219143	0.285806
B9J08_001049	YDR341C	Ortholog(s) have arginine-tRNA ligase activity and role in arginyl-tRNA aminoacylation	3666	4491	4507	2539	3437	2757	0.473499	0.000666877	0.001468
B9J08_001050	B9J08_001050	Protein of unknown function	26	55	24	23	13	28	0.614232	0.255496	0.326518
B9J08_001051	RUP1	Ortholog(s) have role in positive regulation of protein autoubiquitination, protein deubiquitination	1703	2033	2057	1670	2380	1661	-0.0371955	0.808328	0.846074
B9J08_001052	B9J08_001052	Protein of unknown function	2063	2379	3206	999	1382	1067	1.08879	1.62249e-09	7.26154e-09
B9J08_001053	B9J08_001053	Protein of unknown function	524	580	789	749	1149	736	-0.530545	0.00964576	0.0173572
B9J08_001054	B9J08_001054	Protein of unknown function	1	0	1	0	2	0	0.0414711	0.989596	0.992352
B9J08_001061	B9J08_001061		2	0	0	0	0	0	1.90077	0.637082	0.698333
B9J08_001062	MRH4	Ortholog(s) have RNA helicase activity, mitochondrial ribosomal large subunit rRNA binding activity, role in RNA metabolic process, mitochondrial large ribosomal subunit assembly and mitochondrial matrix, mitochondrion localization	14629	17548	18735	1235	1721	1310	3.51634	3.36996e-130	1.01136e-127
B9J08_001063	NPY1	Ortholog(s) have NAD+ diphosphatase activity, role in NADH metabolic process and peroxisome localization	58430	68690	79319	5559	8085	5442	3.37859	6.42371e-98	7.71131e-96
B9J08_001064	PGC1	Ortholog(s) have phosphatidylglycerol phospholipase C activity, role in glycerophospholipid catabolic process, phosphatidylglycerol catabolic process and lipid droplet, mitochondrion localization	23778	29111	33777	4993	6045	5611	2.31281	3.30486e-57	1.39475e-55
B9J08_001065	PRP45	Ortholog(s) have role in generation of catalytic spliceosome for second transesterification step and U2-type catalytic step 1 spliceosome, U2-type catalytic step 2 spliceosome, nucleus, post-mRNA release spliceosomal complex localization	347	296	289	364	255	282	-0.00613053	0.977642	0.983285
B9J08_001066	ITC1	Ortholog(s) have role in chromatin silencing at telomere, negative regulation of transcription from RNA polymerase II promoter by pheromones and CHRAC localization	3269	3894	4072	1936	2362	2011	0.769313	2.60372e-09	1.14445e-08
B9J08_001067	ADH7	Ortholog(s) have alcohol dehydrogenase (NADP+) activity and role in alcohol metabolic process	6759	7728	5204	1365	878	1232	2.43172	1.56185e-33	2.91942e-32
B9J08_001068	CBP3	Ortholog(s) have mRNA binding, ribosome binding activity and role in mitochondrial respiratory chain complex III assembly, positive regulation of mitochondrial translation	747	833	672	621	369	425	0.606346	0.00386564	0.0074954
B9J08_001069	B9J08_001069	Ortholog of C. albicans SC5314 : C6_02450W_A, C. dubliniensis CD36 : Cd36_62680, C. parapsilosis CDC317 : CPAR2_602000 and Candida tenuis NRRL Y-1498 : CANTEDRAFT_99133	457	495	364	614	563	593	-0.4908	0.00583037	0.0109933
B9J08_001070	SEO1	Ortholog(s) have role in transmembrane transport	5292	6200	6033	6292	8674	6487	-0.350565	0.0106148	0.0189119
B9J08_001071	SRP72	Ortholog(s) have role in SRP-dependent cotranslational protein targeting to membrane and signal recognition particle, endoplasmic reticulum targeting localization	1136	1652	1442	1954	1896	1714	-0.466012	0.000671226	0.00147517
B9J08_001072	B9J08_001072	Ortholog of C. albicans SC5314 : C6_02490C_A, C. dubliniensis CD36 : Cd36_62720, C. parapsilosis CDC317 : CPAR2_601850 and Candida tenuis NRRL Y-1498 : CANTEDRAFT_115441	311	376	244	925	715	810	-1.46412	1.06701e-13	7.01466e-13
B9J08_001073	GCV1	Ortholog(s) have glycine dehydrogenase (decarboxylating) activity and role in glycine metabolic process, one-carbon metabolic process	876	817	718	1537	970	1265	-0.707062	0.000464859	0.00105202
B9J08_001074	B9J08_001074	Protein of unknown function	57	73	76	1	18	1	3.33737	1.58164e-06	5.11007e-06
B9J08_001075	TEL1	Ortholog(s) have protein kinase activity, protein serine/threonine kinase activity, telomeric DNA binding activity	4720	5987	6557	3443	3516	2942	0.73774	3.34667e-08	1.31577e-07
B9J08_001076	B9J08_001076	Has domain(s) with predicted DNA binding activity and role in DNA recombination, double-strand break repair	87	103	59	281	170	198	-1.44811	7.60984e-07	2.52508e-06
B9J08_001077	MRN1	Ortholog(s) have RNA binding, mRNA binding, poly(U) RNA binding activity	5671	6664	8073	4539	5456	4791	0.400769	0.00617158	0.0115961
B9J08_001078	USE1	Ortholog(s) have SNAP receptor activity, role in retrograde vesicle-mediated transport, Golgi to endoplasmic reticulum and SNARE complex, integral component of cytoplasmic side of endoplasmic reticulum membrane localization	93	134	118	190	183	177	-0.743357	0.00101442	0.00215236
B9J08_001079	WSC2	Ortholog(s) have transmembrane signaling receptor activity, role in Rho protein signal transduction, fungal-type cell wall organization, response to heat and cellular bud, site of polarized growth localization	727	857	598	1196	1289	1207	-0.822564	2.54257e-07	8.94203e-07
B9J08_001080	PIN2	Ortholog(s) have cellular bud neck, plasma membrane localization	407	536	419	193	182	179	1.22928	1.18646e-11	6.51345e-11
B9J08_001081	RPL23B	Ortholog(s) have cytosol, cytosolic large ribosomal subunit, nucleus localization	564	775	569	284	421	306	0.852487	7.13313e-06	2.10564e-05
B9J08_001082	SLM2	Ortholog(s) have role in TOR signaling, actin cytoskeleton organization, actin filament bundle assembly, eisosome assembly, endosomal transport and establishment or maintenance of actin cytoskeleton polarity, more	20030	22352	26056	22499	29414	22125	-0.171147	0.229843	0.297534
B9J08_001083	SLX8	Ortholog(s) have ubiquitin-protein transferase activity and role in cellular response to DNA damage stimulus, protein sumoylation, protein ubiquitination, telomere maintenance	2934	3186	2373	1465	1189	1288	1.04415	1.48734e-10	7.35099e-10
B9J08_001084	BXI1	Ortholog(s) have role in apoptotic process, calcium-mediated signaling, endoplasmic reticulum unfolded protein response and endoplasmic reticulum, fungal-type vacuole, mitochondrion localization	3343	3980	2758	1800	1321	1595	1.02673	7.31408e-09	3.06522e-08
B9J08_001085	RPT2	Ortholog(s) have ATPase activity, proteasome-activating ATPase activity	7991	9362	6618	2976	2142	2436	1.59916	1.95241e-20	1.96404e-19
B9J08_001086	B9J08_001086	Has domain(s) with predicted electron transfer activity, protein disulfide oxidoreductase activity and role in cell redox homeostasis, glycerol ether metabolic process	93	101	97	126	169	134	-0.618435	0.0125256	0.0220044
B9J08_001087	PUF6	Ortholog(s) have mRNA 3'-UTR binding, mRNA 5'-UTR binding, translation repressor activity, mRNA regulatory element binding activity and role in negative regulation of translation, protein stabilization, ribosomal large subunit biogenesis	197	262	204	330	384	282	-0.649066	0.000645861	0.00142697
B9J08_001088	B9J08_001088	Has domain(s) with predicted NADH dehydrogenase (ubiquinone) activity, electron transfer activity and membrane localization	165	244	230	165	199	188	0.13877	0.51965	0.593414
B9J08_001089	YPT35	Ortholog(s) have phosphatidylinositol-3-phosphate binding activity	717	680	588	980	649	933	-0.43333	0.0367095	0.0585094
B9J08_001090	TRR1	Ortholog(s) have ferrous iron binding, thioredoxin-disulfide reductase activity and role in cell redox homeostasis, cellular oxidant detoxification, cellular response to oxidative stress	2694	3034	2059	2558	1663	2421	0.157957	0.442792	0.518864
B9J08_001091	PEP12	Ortholog(s) have SNAP receptor activity, role in Golgi to vacuole transport, cytoplasm to vacuole transport by the Cvt pathway, macroautophagy, vacuole inheritance and Golgi apparatus, endosome, fungal-type vacuole membrane localization	1213	1437	948	515	434	549	1.19316	6.20653e-10	2.91385e-09
B9J08_001092	CIA1	Ortholog(s) have role in protein maturation by iron-sulfur cluster transfer, tRNA wobble uridine modification and CIA complex, cytosol, nucleus localization	299	285	278	239	229	267	0.167424	0.403319	0.480214
B9J08_001093	HIR2	Ortholog(s) have DNA binding, nucleosome binding, transcription corepressor activity	1060	1380	1084	1068	1851	1042	-0.22307	0.265158	0.336872
B9J08_001094	CKB2	Ortholog(s) have protein kinase regulator activity, protein serine/threonine kinase activator activity, protein serine/threonine kinase inhibitor activity	208	205	178	444	237	331	-0.840106	0.000998894	0.00212358
B9J08_001095	MSW1	Ortholog(s) have tryptophan-tRNA ligase activity, role in mitochondrial tryptophanyl-tRNA aminoacylation and mitochondrion localization	508	465	263	336	196	292	0.523972	0.0671747	0.10066
B9J08_001096	SPT21	Ortholog(s) have role in chromatin silencing at telomere, rDNA heterochromatin assembly, regulation of transcription by RNA polymerase II, silent mating-type cassette heterochromatin assembly	233	257	315	43	96	107	1.63928	1.7944e-07	6.41095e-07
B9J08_001098	PNP1	Ortholog(s) have inosine nucleosidase activity, nicotinamide riboside hydrolase activity, purine-nucleoside phosphorylase activity	1933	1911	1181	3206	2186	2683	-0.745163	0.000613779	0.00136054
B9J08_001099	SEC13	Ortholog(s) have structural molecule activity	609	659	455	985	729	830	-0.625913	0.00138319	0.00287605
B9J08_001100	B9J08_001100	Ortholog of C. albicans SC5314 : C3_03160C_A, C. dubliniensis CD36 : Cd36_83120, C. parapsilosis CDC317 : CPAR2_103220 and Candida tenuis NRRL Y-1498 : CANTEDRAFT_112860	387	425	419	216	188	250	0.842137	2.40374e-05	6.65896e-05
B9J08_001101	STB6	Ortholog of S. cerevisiae : STB6, C. albicans SC5314 : C3_03150W_A, C. glabrata CBS138 : CAGL0L05016g, C. dubliniensis CD36 : Cd36_83110 and C. parapsilosis CDC317 : CPAR2_103210	3109	3829	3765	2753	3191	2874	0.213796	0.0786651	0.115664
B9J08_001102	RSR1	Ortholog(s) have GTPase activity	812	897	661	561	392	378	0.772541	0.000103989	0.000262623
B9J08_001103	ECM4	Ortholog(s) have glutathione transferase activity, role in glutathione metabolic process and cytoplasm, intracellular anatomical structure localization	10477	11574	8706	12864	9406	11694	-0.210501	0.215959	0.282131
B9J08_001104	B9J08_001104	Has domain(s) with predicted nucleic acid binding activity	1429	1476	1486	460	417	365	1.76446	4.33995e-34	8.373e-33
B9J08_001105	MCM6	Ortholog(s) have 3'-5' DNA helicase activity, 3'-5' DNA/RNA helicase activity, ATPase activity, DNA helicase activity, DNA replication origin binding and four-way junction helicase activity, more	158	159	174	482	642	420	-1.70385	7.12162e-18	6.36937e-17
B9J08_001106	B9J08_001106	Has domain(s) with predicted antioxidant activity, oxidoreductase activity, peroxiredoxin activity and role in oxidation-reduction process	159	197	129	1547	1160	1334	-3.128	8.26132e-58	3.62826e-56
B9J08_001107	SEF1	Has domain(s) with predicted DNA binding, DNA-binding transcription factor activity, RNA polymerase II-specific, zinc ion binding activity and role in regulation of transcription, DNA-templated, transcription, DNA-templated	2225	2580	2445	3740	4622	3515	-0.770646	9.14643e-10	4.19788e-09
B9J08_001108	RAD51	Protein involved in S phase checkpoint	2664	2761	2302	973	1086	1297	1.13633	3.60169e-11	1.87992e-10
B9J08_001109	CTF4	Ortholog(s) have chromatin binding activity	1197	1409	1672	622	1001	796	0.760404	5.1414e-05	0.000135813
B9J08_001110	NAT3	Ortholog(s) have peptide alpha-N-acetyltransferase activity and role in N-terminal peptidyl-methionine acetylation, mitochondrion inheritance, regulation of actin cytoskeleton organization, ubiquitin-dependent ERAD pathway	760	837	790	697	852	632	0.0739843	0.614413	0.678883
B9J08_001111	B9J08_001111	Ortholog of C. albicans SC5314 : C1_06660W_A, C. dubliniensis CD36 : Cd36_06240, C. parapsilosis CDC317 : CPAR2_206830 and Candida tenuis NRRL Y-1498 : CANTEDRAFT_130249	13184	15052	14764	15550	20232	16220	-0.333983	0.00785974	0.0144367
B9J08_001112	RIM9	Ortholog(s) have role in ascospore formation and plasma membrane localization	413	526	402	442	214	343	0.348711	0.169214	0.22841
B9J08_001113	B9J08_001113	Has domain(s) with predicted oxidoreductase activity and role in oxidation-reduction process	613	521	635	599	728	561	-0.142944	0.413302	0.489725
B9J08_001114	AEP1	Ortholog(s) have translation regulator activity and role in regulation of translation	372	358	433	331	359	332	0.128124	0.470204	0.546246
B9J08_001115	KAR5	Ortholog(s) have role in karyogamy involved in conjugation with cellular fusion and endoplasmic reticulum membrane localization	91	122	103	70	51	42	0.890828	0.00397712	0.00770104
B9J08_001116	B9J08_001116	Has domain(s) with predicted triglyceride lipase activity and role in lipid metabolic process	580	832	568	1251	852	942	-0.694318	0.000354362	0.000819814
B9J08_001117	B9J08_001117	Has domain(s) with predicted role in calcium-mediated signaling	171	298	293	205	278	187	0.116631	0.622173	0.685634
B9J08_001118	CIC1	Ortholog(s) have large ribosomal subunit rRNA binding, proteasome binding, protein-macromolecule adaptor activity, rRNA binding activity	482	665	568	765	754	609	-0.376705	0.0138916	0.0241605
B9J08_001119	B9J08_001119	Ortholog of C. albicans SC5314 : C6_01080C_A, C. dubliniensis CD36 : Cd36_61190, C. parapsilosis CDC317 : CPAR2_603230 and Candida tenuis NRRL Y-1498 : cten_CGOB_00054	1289	1577	1551	704	1101	881	0.654622	0.000120267	0.000300223
B9J08_001120	HSF1	Ortholog(s) have DNA-binding transcription factor activity	2632	3189	2857	1393	2332	1624	0.639885	0.000219095	0.00052509
B9J08_001121	MAC1	Ortholog(s) have DNA-binding transcription activator activity, RNA polymerase II-specific, cis-regulatory region sequence-specific DNA binding activity	2484	2553	2538	3466	3235	3157	-0.440267	0.00037929	0.000872626
B9J08_001122	ALA1	Ortholog(s) have alanine-tRNA ligase activity, role in alanyl-tRNA aminoacylation and cytoplasm, mitochondrion localization	6246	7147	7766	7163	8882	6793	-0.168841	0.196211	0.259405
B9J08_001123	YMR178W	Ortholog(s) have FAD diphosphatase activity and role in flavin-containing compound metabolic process	312	360	239	400	293	373	-0.295793	0.182055	0.243552
B9J08_001124	PPQ1	Ortholog(s) have phosphoprotein phosphatase activity and role in negative regulation of pheromone-dependent signal transduction involved in conjugation with cellular fusion, protein dephosphorylation	6356	7794	8349	10936	13244	10921	-0.704989	4.3262e-08	1.67889e-07
B9J08_001125	B9J08_001125	Has domain(s) with predicted ATP binding, ATPase activity, ATPase-coupled transmembrane transporter activity, nucleoside-triphosphatase activity, nucleotide binding activity and role in transmembrane transport	20676	24968	33795	8204	10506	7105	1.56373	1.86839e-18	1.71069e-17
B9J08_001126	PHO80	Ortholog(s) have cyclin-dependent protein serine/threonine kinase regulator activity	9689	11266	10324	2937	2622	2868	1.8244	1.07766e-47	3.52819e-46
B9J08_001127	MTE1	Ortholog(s) have role in negative regulation of telomere maintenance, positive regulation of helicase activity and chromosome, telomeric region, site of double-strand break localization	128	181	186	77	141	95	0.597764	0.0312151	0.0502605
B9J08_001128	MRPL7	Ortholog(s) have structural constituent of ribosome activity and mitochondrial large ribosomal subunit localization	630	610	376	405	295	297	0.641857	0.00695975	0.0128932
B9J08_001129	GLE1	Ortholog(s) have enzyme activator activity, inositol hexakisphosphate binding, phospholipid binding, translation initiation factor binding activity	934	1006	880	1036	1195	1140	-0.319427	0.0254027	0.0417822
B9J08_001130	PDS5	Ortholog(s) have structural molecule activity	1605	2071	1994	3328	2796	2866	-0.73438	7.74349e-08	2.90569e-07
B9J08_001131	FRK1	Ortholog(s) have cytoplasm localization	1512	1816	1973	1506	1702	1609	0.0717481	0.600679	0.66768
B9J08_001132	FAP1	Ortholog(s) have cytoplasm localization	2162	2406	3154	2815	3423	2802	-0.287798	0.0701842	0.104704
B9J08_001133	UTP23	Ortholog(s) have small ribosomal subunit rRNA binding activity	26	21	11	31	19	9	-0.0585601	0.927155	0.943574
B9J08_001134	RPA12	Ortholog(s) have RNA polymerase I activity, RNA polymerase II-specific DNA-binding transcription factor binding activity	32	50	86	13	43	27	0.951866	0.064326	0.0967935
B9J08_001135	LIA1	Ortholog(s) have deoxyhypusine monooxygenase activity, role in microtubule cytoskeleton organization, peptidyl-lysine modification to peptidyl-hypusine and cytoplasm localization	409	537	278	838	627	842	-0.990334	2.50752e-05	6.93581e-05
B9J08_001136	CCT5	Ortholog(s) have unfolded protein binding activity, role in protein folding and chaperonin-containing T-complex localization	6609	7709	7376	3618	4415	3734	0.820647	4.73577e-12	2.69575e-11
B9J08_001137	ARP3	Ortholog(s) have ATP binding, actin filament binding activity	3255	3890	3018	4585	3487	4394	-0.366121	0.0246699	0.0407045
B9J08_001138	TOR2	Ortholog(s) have protein kinase activity, protein serine/threonine kinase activity	6024	7298	8741	7350	9836	6415	-0.153864	0.351944	0.428778
B9J08_001139	RCL1	Ortholog(s) have endoribonuclease activity, enzyme activator activity	334	393	185	319	202	288	0.101828	0.721992	0.772623
B9J08_001140	TAF4	Ortholog(s) have RNA polymerase II activating transcription factor binding, chromatin binding activity, role in transcription by RNA polymerase II and transcription factor TFIID complex localization	811	984	845	1691	1720	1433	-0.937521	3.35521e-13	2.10265e-12
B9J08_001141	YCS4	Ortholog(s) have ATPase activity, chromatin binding, double-stranded DNA binding, single-stranded DNA binding activity	1186	1465	1590	1291	1655	1018	0.0419052	0.804598	0.84315
B9J08_001142	ALE1	Ortholog(s) have 1-acylglycerol-3-phosphate O-acyltransferase activity, 1-acylglycerophosphocholine O-acyltransferase activity, O-acyltransferase activity	2375	2982	2967	4509	5903	4494	-0.902366	3.46547e-11	1.81929e-10
B9J08_001143	HEM15	Ortholog(s) have 2 iron, 2 sulfur cluster binding, ferrochelatase activity, role in heme biosynthetic process and mitochondrial inner membrane localization	4215	4824	3724	2571	2275	2605	0.708646	2.10882e-06	6.68534e-06
B9J08_001144	MED4	Ortholog(s) have RNA polymerase II core promoter sequence-specific DNA binding activity, role in transcription by RNA polymerase II and core mediator complex localization	556	760	754	476	444	393	0.589089	0.000248554	0.000589415
B9J08_001145	CMG1	Has domain(s) with predicted nucleic acid binding activity	389	556	540	363	281	342	0.514258	0.00777835	0.0142921
B9J08_001146	NAM8	Ortholog(s) have mRNA binding activity and role in mRNA splice site selection, mRNA splicing, via spliceosome, positive regulation of mRNA splicing, via spliceosome	878	1155	932	1553	1546	1404	-0.669835	4.05961e-07	1.39593e-06
B9J08_001147	B9J08_001147	Ortholog of C. albicans SC5314 : C2_07540W_A, C. dubliniensis CD36 : Cd36_21820, C. parapsilosis CDC317 : CPAR2_406280 and Candida tenuis NRRL Y-1498 : CANTEDRAFT_113667	208	230	226	522	687	420	-1.34635	3.91098e-12	2.23331e-11
B9J08_001148	B9J08_001148	Has domain(s) with predicted NADH dehydrogenase (ubiquinone) activity and mitochondrion localization	205	227	214	459	509	462	-1.2083	5.27084e-13	3.24295e-12
B9J08_001149	B9J08_001149	Ortholog(s) have role in chromatin remodeling and Swr1 complex localization	1170	1622	1840	2372	2807	2156	-0.728612	5.56289e-06	1.66118e-05
B9J08_001150	VMA10	Ortholog(s) have vacuolar proton-transporting V-type ATPase, V1 domain localization	108	171	159	157	227	158	-0.374015	0.127063	0.177135
B9J08_001151	MSC7	Ortholog(s) have role in reciprocal meiotic recombination	2086	2277	2483	2023	2409	1907	0.0530718	0.685245	0.740635
B9J08_001152	RQC1	Ortholog(s) have role in proteasome-mediated ubiquitin-dependent protein catabolic process, rescue of stalled ribosome, ribosome-associated ubiquitin-dependent protein catabolic process and RQC complex localization	2858	3548	3769	4416	5785	4432	-0.586001	3.1963e-05	8.7425e-05
B9J08_001153	RTC3	Ortholog(s) have role in RNA metabolic process and intracellular anatomical structure localization	415	576	597	651	1245	760	-0.801607	0.000294981	0.00069072
B9J08_001154	B9J08_001154		0	0	0	2	6	2	-4.21533	0.0575169	0.0873261
B9J08_001155	B9J08_001155	Protein of unknown function	759	1050	855	770	1299	900	-0.219195	0.24667	0.316662
B9J08_001156	GUS1	Ortholog(s) have glutamate-tRNA ligase activity, role in glutamyl-tRNA aminoacylation and cytoplasm, cytoplasmic stress granule, methionyl glutamyl tRNA synthetase complex, mitochondrion localization	3665	4707	5092	3860	5212	3833	-0.000781218	0.995866	0.997343
B9J08_001157	RMD8	Ortholog of S. cerevisiae : RMD8, C. albicans SC5314 : C7_00610C_A, C. glabrata CBS138 : CAGL0C01969g, C. dubliniensis CD36 : Cd36_70050 and C. parapsilosis CDC317 : CPAR2_301100	1331	1705	1627	1602	1780	1530	-0.140433	0.260914	0.332335
B9J08_001158	SWT1	Ortholog(s) have endoribonuclease activity, role in nuclear mRNA surveillance of mRNP export, transcription elongation from RNA polymerase II promoter and cytoplasm, nucleus localization	1519	1950	2143	1239	1501	1023	0.516978	0.00114347	0.00241196
B9J08_001159	B9J08_001159	Has domain(s) with predicted role in double-strand break repair and nucleus localization	2267	2727	2367	1408	1249	1160	0.883457	8.79019e-12	4.88023e-11
B9J08_001160	YFH7	Ortholog(s) have ATPase activity	1086	1270	990	371	337	331	1.62318	3.32384e-25	4.21488e-24
B9J08_001161	HEM13	Ortholog(s) have coproporphyrinogen oxidase activity, role in heme biosynthetic process, protoporphyrinogen IX biosynthetic process and cytosol, extracellular region localization	3137	3615	2814	3924	2454	3263	-0.0811565	0.665812	0.722812
B9J08_001162	ALR1	Ortholog(s) have inorganic cation transmembrane transporter activity, role in cation transport, magnesium ion transport and plasma membrane localization	3546	4573	5104	4014	5312	3487	-0.013387	0.934111	0.949223
B9J08_001163	KRI1	Ortholog(s) have role in endonucleolytic cleavage in ITS1 to separate SSU-rRNA from 5.8S rRNA and LSU-rRNA from tricistronic rRNA transcript (SSU-rRNA, 5.8S rRNA, LSU-rRNA) and 90S preribosome, nucleolus localization	60	77	93	58	81	72	0.0572721	0.856325	0.885808
B9J08_001164	B9J08_001164	Ortholog of C. albicans SC5314 : C3_04030C_A/PEX8, C. dubliniensis CD36 : Cd36_83970, C. parapsilosis CDC317 : CPAR2_103540 and Candida tenuis NRRL Y-1498 : CANTEDRAFT_105622	2181	2677	2716	3180	4181	2932	-0.501211	0.000464799	0.00105202
B9J08_001165	PET111	Ortholog(s) have translation regulator activity, role in mitochondrial cytochrome c oxidase assembly, positive regulation of mitochondrial translation and mitochondrial inner membrane localization	5274	6031	6253	10321	12086	9838	-0.937065	1.51409e-15	1.13441e-14
B9J08_001166	SNP1	Ortholog(s) have U1 snRNA binding, mRNA binding activity, role in mRNA splicing, via spliceosome and U1 snRNP, U2-type prespliceosome, commitment complex localization	217	262	209	351	243	263	-0.383291	0.0742237	0.109911
B9J08_001167	B9J08_001167	Has domain(s) with predicted heme binding activity	270	429	237	392	289	283	-0.116603	0.621919	0.685512
B9J08_001168	EPO1	Ortholog(s) have role in endoplasmic reticulum polarization and cellular bud neck localization	986	1029	1119	2007	2440	2118	-1.12596	1.56276e-16	1.25813e-15
B9J08_001169	YLR126C	Ortholog(s) have nuclear periphery localization	141	164	137	217	123	138	-0.177725	0.51083	0.585012
B9J08_001170	URE2	Ortholog(s) have glutathione peroxidase activity, glutathione transferase activity, phosphoprotein binding activity	2968	3395	2270	2710	1999	2641	0.161809	0.394819	0.471965
B9J08_001171	B9J08_001171	Has domain(s) with predicted oxidoreductase activity, transferase activity, transferring acyl groups other than amino-acyl groups, zinc ion binding activity and role in oxidation-reduction process	113481	128175	82573	170396	116816	158685	-0.52964	0.00728253	0.0134497
B9J08_001172	RQC2	Ortholog(s) have ribosomal large subunit binding, tRNA binding activity and role in peptide biosynthetic process, rescue of stalled ribosome, ribosome-associated ubiquitin-dependent protein catabolic process	7092	8381	8549	4651	5492	4317	0.671972	2.44966e-08	9.72305e-08
B9J08_001173	HST2	Ortholog(s) have NAD-dependent histone deacetylase activity, protein deacetylase activity	237	279	201	272	257	255	-0.193562	0.331645	0.407169
B9J08_001174	BMT6	Ortholog(s) have rRNA (uridine-N3-)-methyltransferase activity, role in rRNA base methylation and cytoplasm localization	524	554	372	712	495	635	-0.410786	0.0579876	0.0879665
B9J08_001175	MIL1	Ortholog(s) have AP-1 adaptor complex binding activity, role in clathrin-coated vesicle cargo loading and extrinsic component of membrane localization	1311	1491	1395	1607	2528	1743	-0.541465	0.00116392	0.00245127
B9J08_001176	FRS1	Ortholog(s) have phenylalanine-tRNA ligase activity, role in phenylalanyl-tRNA aminoacylation and phenylalanine-tRNA ligase complex localization	1608	1749	1820	2015	2492	1971	-0.381154	0.00375085	0.0072859
B9J08_001177	SEC4	Ortholog(s) have GTP binding, GTPase activity and role in Golgi to plasma membrane transport, ascospore-type prospore assembly, autophagy, exocytosis, membrane addition at site of cytokinesis, vesicle fusion	925	1026	707	1670	1213	1330	-0.728033	0.000108518	0.000273548
B9J08_001178	B9J08_001178	Has domain(s) with predicted oxidoreductase activity, acting on NAD(P)H activity, role in respiratory electron transport chain and mitochondrial inner membrane localization	222	245	228	356	532	353	-0.890235	8.62901e-06	2.51967e-05
B9J08_001179	WWM1	Ortholog(s) have nucleus localization	1970	2171	1665	918	842	822	1.1074	1.53645e-13	9.98783e-13
B9J08_001180	B9J08_001180	Ortholog of Candida tenuis NRRL Y-1498 : CANTEDRAFT_135884, Debaryomyces hansenii CBS767 : DEHA2G03366g and Pichia stipitis Pignal : PICST_31412	116	226	262	14	48	10	3.0174	2.88102e-11	1.52283e-10
B9J08_001181	OPI1	Ortholog(s) have phosphatidic acid binding, transcription corepressor activity	970	1098	1085	968	789	920	0.168069	0.27383	0.345937
B9J08_001182	B9J08_001182	Has domain(s) with predicted heme binding, iron ion binding, oxygen binding activity and role in oxygen transport	324	365	287	4907	6016	5454	-4.13101	8.84762e-174	4.77949e-171
B9J08_001183	ZRC1	Ortholog(s) have zinc ion transmembrane transporter activity	1895	1960	1485	3193	2483	3052	-0.773652	9.96185e-06	2.88392e-05
B9J08_001184	B9J08_001184	Ortholog of C. albicans SC5314 : C2_02190C_A, C. dubliniensis CD36 : Cd36_16970, C. parapsilosis CDC317 : CPAR2_212090 and Candida tenuis NRRL Y-1498 : CANTEDRAFT_116408	44	44	81	50	61	60	-0.0809206	0.830628	0.864891
B9J08_001185	ZRT3	Ortholog(s) have zinc ion transmembrane transporter activity, role in cellular zinc ion homeostasis, zinc ion transport and fungal-type vacuole membrane localization	1460	1533	1252	1103	1167	1009	0.31519	0.0272139	0.0444809
B9J08_001186	YKL077W	Ortholog(s) have role in protein maturation, protein targeting and Golgi apparatus localization	2037	2035	2069	2408	2692	2045	-0.271316	0.0408291	0.0643216
B9J08_001187	SAM37	Ortholog(s) have role in mitochondrial outer membrane translocase complex assembly, phospholipid transport, protein insertion into mitochondrial outer membrane and SAM complex localization	277	340	197	313	173	312	-0.0500473	0.86012	0.887728
B9J08_001188	RNA14	Ortholog(s) have RNA binding activity and role in mRNA polyadenylation, pre-mRNA cleavage required for polyadenylation, regulation of mRNA 3'-end processing, response to DNA damage checkpoint signaling	1686	2138	2377	1243	1314	1346	0.597477	5.84271e-05	0.000152992
B9J08_001189	B9J08_001189	Protein of unknown function	2168	2690	2910	703	945	559	1.76042	3.81437e-24	4.56878e-23
B9J08_001190	MTF1	Ortholog(s) have mitochondrial transcription factor activity	1212	1521	1604	534	764	472	1.23629	2.2005e-12	1.28232e-11
B9J08_001191	B9J08_001191	Ortholog of C. albicans SC5314 : C2_02110C_A, C. dubliniensis CD36 : Cd36_16900, C. parapsilosis CDC317 : CPAR2_212020 and Candida tenuis NRRL Y-1498 : CANTEDRAFT_99900	341	332	242	545	311	417	-0.538527	0.029478	0.0477912
B9J08_001192	SNF2	Ortholog(s) have DNA translocase activity, DNA-dependent ATPase activity, RNA polymerase II activating transcription factor binding, lysine-acetylated histone binding, nucleosomal DNA binding, rDNA binding activity	2178	2965	3287	4677	5554	4190	-0.838916	3.20987e-08	1.26291e-07
B9J08_001193	NMD4	Ortholog(s) have role in nuclear-transcribed mRNA catabolic process, nonsense-mediated decay	1551	1723	1210	1202	967	1118	0.382216	0.0306839	0.0495372
B9J08_001194	SPR3	Ortholog(s) have role in ascospore formation and ascospore wall, prospore membrane, septin complex localization	495	440	546	10	14	6	5.57596	9.64334e-61	4.61003e-59
B9J08_001195	B9J08_001195	Ortholog of C. albicans SC5314 : C2_02050C_A, C. dubliniensis CD36 : Cd36_16850, C. parapsilosis CDC317 : CPAR2_211990 and Candida tenuis NRRL Y-1498 : cten_CGOB_00169	1739	1717	1888	1418	1551	1000	0.380776	0.0187141	0.0316017
B9J08_001196	B9J08_001196	Protein of unknown function	14	25	18	9	20	14	0.335399	0.586069	0.653715
B9J08_001197	B9J08_001197	Ortholog of C. albicans SC5314 : C2_02040W_A, C. dubliniensis CD36 : Cd36_16840, C. parapsilosis CDC317 : CPAR2_211980 and Candida tenuis NRRL Y-1498 : CANTEDRAFT_95943	687	1092	1040	1071	1501	1290	-0.527886	0.00341645	0.00666751
B9J08_001198	B9J08_001198	Ortholog of C. albicans SC5314 : C3_02990C_A, C. dubliniensis CD36 : Cd36_82970, Lodderomyces elongisporus NRLL YB-4239 : LELG_02117 and Debaryomyces hansenii CBS767 : DEHA2G01012g	816	884	988	746	652	663	0.319718	0.0347683	0.055584
B9J08_001199	B9J08_001199	Ortholog of C. albicans SC5314 : C3_02980C_A, C. dubliniensis CD36 : Cd36_82960, C. parapsilosis CDC317 : CPAR2_102390 and Candida tenuis NRRL Y-1498 : CANTEDRAFT_133198	126	186	180	175	173	115	0.0245794	0.919663	0.937186
B9J08_001200	IGO2	Ortholog(s) have role in negative regulation of nuclear-transcribed mRNA catabolic process, deadenylation-dependent decay and positive regulation of G1 to G0 transition, more	662	766	749	970	1364	1025	-0.684408	1.1934e-05	3.42731e-05
B9J08_001201	B9J08_001201	Ortholog of C. albicans SC5314 : C3_02930W_A, C. dubliniensis CD36 : Cd36_82910, C. parapsilosis CDC317 : CPAR2_102460 and Candida tenuis NRRL Y-1498 : cten_CGOB_00134	207	193	169	238	163	261	-0.286298	0.26682	0.338385
B9J08_001202	B9J08_001202	Ortholog of C. albicans SC5314 : C3_02940C_A/NUO2, C. dubliniensis CD36 : Cd36_82920, C. parapsilosis CDC317 : CPAR2_102470 and Candida tenuis NRRL Y-1498 : CANTEDRAFT_112651	656	787	568	1425	1251	1220	-1.01877	1.30643e-10	6.46867e-10
B9J08_001203	NSG2	Ortholog(s) have unfolded protein binding activity and role in sterol biosynthetic process	4106	4572	3309	2514	2055	2587	0.675462	8.87806e-05	0.000226116
B9J08_001204	WSS1	Ortholog(s) have SUMO binding, SUMO ligase activity, metalloendopeptidase activity, metallopeptidase activity	1075	1244	1046	961	1007	970	0.131497	0.328945	0.404434
B9J08_001205	THI6	Ortholog(s) have hydroxyethylthiazole kinase activity, thiamine-phosphate diphosphorylase activity, role in thiamine biosynthetic process and cytosol localization	717	646	591	979	1116	822	-0.625883	0.000191704	0.000463348
B9J08_001206	ATF2	Ortholog(s) have alcohol O-acetyltransferase activity and role in acetate ester metabolic process involved in fermentation, response to toxic substance, steroid metabolic process, sterol acetylation	57	90	92	301	71	107	-1.07766	0.0141609	0.0245735
B9J08_001207	B9J08_001207	Has domain(s) with predicted fumarate hydratase activity, lyase activity, role in fumarate metabolic process, tricarboxylic acid cycle and tricarboxylic acid cycle enzyme complex localization	16694	19168	17734	27235	29787	27722	-0.724586	2.03864e-11	1.09145e-10
B9J08_001208	B9J08_001208	Ortholog of C. albicans SC5314 : C3_07650C_A, C. dubliniensis CD36 : Cd36_87530, C. parapsilosis CDC317 : CPAR2_808190 and Candida tenuis NRRL Y-1498 : CANTEDRAFT_111859	1279	1353	1879	1111	1500	1093	0.228439	0.207638	0.272512
B9J08_001209	RAD4	Ortholog(s) have damaged DNA binding, single-strand break-containing DNA binding activity	4185	4654	5929	1887	2558	2003	1.1362	2.73904e-12	1.58588e-11
B9J08_001210	YDR090C	Ortholog(s) have plasma membrane localization	2725	2744	3276	2101	1934	1887	0.502116	0.000327297	0.00076111
B9J08_001211	HIR3	Ortholog(s) have DNA binding, nucleosome binding, transcription corepressor activity	3262	3966	4208	3886	4890	3101	-0.110122	0.476212	0.55121
B9J08_001213	B9J08_001213	Has domain(s) with predicted transmembrane transporter activity, role in transmembrane transport and integral component of membrane localization	996	1055	1263	3383	3233	2984	-1.5953	1.08783e-30	1.80814e-29
B9J08_001214	B9J08_001214	Ortholog of C. albicans SC5314 : C2_06030W_A, C. dubliniensis CD36 : Cd36_20450, C. parapsilosis CDC317 : CPAR2_104160 and Candida tenuis NRRL Y-1498 : CANTEDRAFT_95516	833	982	1245	1505	2232	1768	-0.909181	6.10393e-07	2.05186e-06
B9J08_001215	B9J08_001215	Ortholog of C. albicans SC5314 : C2_06090W_A, C. dubliniensis CD36 : Cd36_20490, C. parapsilosis CDC317 : CPAR2_104180 and Candida tenuis NRRL Y-1498 : CANTEDRAFT_116074	458	518	663	625	996	681	-0.546499	0.00676566	0.0125681
B9J08_001216	PMT4	Ortholog(s) have dolichyl-phosphate-mannose-protein mannosyltransferase activity	4209	5550	5752	6157	8509	6248	-0.493972	0.00100999	0.00214379
B9J08_001217	PPX1	Ortholog(s) have exopolyphosphatase activity, role in polyphosphate catabolic process and cytoplasm localization	668	781	710	786	652	770	-0.101746	0.522775	0.595673
B9J08_001218	IPA1	Ortholog(s) have ubiquitin conjugating enzyme binding activity	573	608	514	614	492	510	0.00725631	0.966062	0.97333
B9J08_001219	B9J08_001219	Ortholog of Debaryomyces hansenii CBS767 : DEHA2F05060g, Candida guilliermondii ATCC 6260 : PGUG_01330 and Candida lusitaniae ATCC 42720 : CLUG_03508	418	518	403	1012	682	795	-0.963768	4.24131e-07	1.45194e-06
B9J08_001220	CSM3	Ortholog(s) have role in DNA repair, establishment of mitotic sister chromatid cohesion, maintenance of DNA repeat elements, meiotic chromosome segregation and mitotic sister chromatid cohesion, more	98	147	105	32	47	70	1.14577	0.00126189	0.00264214
B9J08_001221	B9J08_001221	Ortholog of C. albicans SC5314 : C2_06140C_A, C. dubliniensis CD36 : Cd36_20540, C. parapsilosis CDC317 : CPAR2_104860 and Candida tenuis NRRL Y-1498 : CANTEDRAFT_116071	852	1026	1025	196	245	200	2.11656	6.81814e-41	1.81437e-39
B9J08_001222	RPN10	Ortholog(s) have K48-linked polyubiquitin modification-dependent protein binding activity and role in proteasome assembly, ubiquitin-dependent protein catabolic process	3092	3587	2825	728	491	685	2.2477	3.15783e-34	6.15834e-33
B9J08_001223	B9J08_001223	Ortholog of C. albicans SC5314 : C2_06160W_A, C. parapsilosis CDC317 : CPAR2_104840, Candida tenuis NRRL Y-1498 : CANTEDRAFT_116070 and Debaryomyces hansenii CBS767 : DEHA2F04994g	68	49	93	27	50	28	0.958784	0.0209293	0.0350225
B9J08_001224	MET5	Ortholog(s) have sulfite reductase (NADPH) activity, role in hydrogen sulfide biosynthetic process, sulfate assimilation, sulfur amino acid biosynthetic process and cytoplasmic stress granule, sulfite reductase complex (NADPH) localization	1931	1933	2474	5533	6748	5201	-1.51854	5.17325e-24	6.14196e-23
B9J08_001225	VTC5	Ortholog(s) have role in cellular phosphate ion homeostasis, polyphosphate biosynthetic process and integral component of fungal-type vacuolar membrane, vacuolar transporter chaperone complex localization	2720	3634	3993	2685	3573	2771	0.131649	0.397302	0.4742
B9J08_001226	B9J08_001226	Ortholog of C. albicans SC5314 : C3_06880W_A, C. dubliniensis CD36 : Cd36_86840, C. parapsilosis CDC317 : CPAR2_808680, Debaryomyces hansenii CBS767 : DEHA2F04818g and Pichia stipitis Pignal : PICST_30208	336	361	238	425	317	411	-0.369335	0.102554	0.146793
B9J08_001227	TDH3	Ortholog(s) have RNA binding, glyceraldehyde-3-phosphate dehydrogenase (NAD+) (phosphorylating) activity, melatonin binding, small molecule sensor activity	2611	3029	2212	14256	9418	12547	-2.27628	8.95175e-35	1.80438e-33
B9J08_001228	PMT2	Ortholog(s) have dolichyl-phosphate-mannose-protein mannosyltransferase activity	4484	5404	5729	6510	8319	6810	-0.533169	6.15705e-05	0.000160678
B9J08_001229	ISA2	Ortholog(s) have iron ion binding activity and role in biotin biosynthetic process, iron-sulfur cluster assembly, protein maturation by [4Fe-4S] cluster transfer, protein maturation by iron-sulfur cluster transfer	190	233	247	448	572	499	-1.24569	4.82735e-12	2.74499e-11
B9J08_001230	TPD3	Ortholog(s) have protein serine/threonine phosphatase activity	1824	2287	2286	2526	3525	2601	-0.496696	0.000784455	0.00169845
B9J08_001231	PMU1	Ortholog of S. cerevisiae : PMU1, C. albicans SC5314 : C3_06920W_A, C. glabrata CBS138 : CAGL0K07524g/PMU1, C. dubliniensis CD36 : Cd36_86880 and C. parapsilosis CDC317 : CPAR2_808720	755	839	646	824	538	623	0.109706	0.576849	0.644896
B9J08_001232	B9J08_001232	Has domain(s) with predicted DNA-binding transcription factor activity, RNA polymerase II-specific, zinc ion binding activity, role in regulation of transcription, DNA-templated and nucleus localization	4975	5552	6349	6930	8423	7301	-0.486471	0.000267112	0.000630379
B9J08_001233	B9J08_001233		11	3	11	7	13	4	0.0492979	0.957018	0.967405
B9J08_001234	B9J08_001234	Ortholog of C. albicans SC5314 : C7_01490W_A, C. dubliniensis CD36 : Cd36_71330, C. parapsilosis CDC317 : CPAR2_703400 and Candida tenuis NRRL Y-1498 : CANTEDRAFT_93186	74	87	63	152	84	139	-0.817926	0.0107319	0.0190953
B9J08_001235	B9J08_001235	Ortholog of C. albicans SC5314 : C1_11850W_A, C. dubliniensis CD36 : Cd36_11100, C. parapsilosis CDC317 : CPAR2_203550 and Candida tenuis NRRL Y-1498 : CANTEDRAFT_113695	3160	3351	2977	1873	1842	1779	0.727432	6.78728e-09	2.85998e-08
B9J08_001236	YKU70	Ortholog(s) have telomerase RNA binding, telomeric DNA binding activity	1304	1709	1900	2673	3374	2425	-0.847898	5.61646e-08	2.14418e-07
B9J08_001237	APS2	Ortholog(s) have AP-2 adaptor complex, clathrin-coated vesicle localization	69	71	82	111	66	78	-0.263309	0.410243	0.486742
B9J08_001238	CDC8	Ortholog(s) have nucleoside diphosphate kinase activity, thymidylate kinase activity, uridylate kinase activity	55	94	72	39	41	36	0.855846	0.0140775	0.0244366
B9J08_001239	SVL3	Ortholog(s) have role in endocytosis	3978	4573	4561	1917	2549	1733	1.02536	7.78984e-13	4.70176e-12
B9J08_001240	B9J08_001240	Has domain(s) with predicted role in cristae formation and MICOS complex localization	117	127	129	311	296	300	-1.34579	1.39574e-11	7.60057e-11
B9J08_001241	AVT4	Ortholog(s) have L-arginine transmembrane transporter activity, L-glutamine transmembrane transporter activity and L-histidine transmembrane transporter activity, more	311	371	440	482	590	342	-0.387017	0.060754	0.0918794
B9J08_001242	B9J08_001242	Ortholog of C. albicans SC5314 : CR_10480W_A/PGA1, C. dubliniensis CD36 : Cd36_35332, C. parapsilosis CDC317 : CPAR2_200370 and Candida tenuis NRRL Y-1498 : CANTEDRAFT_115947	76	69	71	77	107	76	-0.317894	0.288212	0.361655
B9J08_001243	CDC33	Ortholog(s) have mRNA cap binding, phosphatidylinositol-3-phosphate binding activity	673	854	784	964	905	830	-0.289808	0.0344908	0.055173
B9J08_001244	YNL320W	Ortholog of S. cerevisiae : YNL320W, C. albicans SC5314 : CR_10500C_A, C. glabrata CBS138 : CAGL0M04125g, C. dubliniensis CD36 : Cd36_35340 and C. parapsilosis CDC317 : CPAR2_200350	422	450	371	843	651	744	-0.912729	2.99345e-07	1.04936e-06
B9J08_001245	RTC1	Ortholog(s) have role in positive regulation of TORC1 signaling and Seh1-associated complex, extrinsic component of fungal-type vacuolar membrane localization	1827	2217	2454	1773	2204	1654	0.146199	0.312402	0.387152
B9J08_001246	SLD5	Ortholog(s) have role in DNA-dependent DNA replication, cellular protein localization, double-strand break repair via break-induced replication	46	66	51	84	66	64	-0.462082	0.156875	0.213299
B9J08_001247	B9J08_001247	Ortholog of C. albicans SC5314 : CR_10530W_A, C. dubliniensis CD36 : Cd36_35360, C. parapsilosis CDC317 : CPAR2_200320 and Candida tenuis NRRL Y-1498 : CANTEDRAFT_136418	75	81	64	195	166	103	-1.12711	0.000120703	0.000301034
B9J08_001248	MCD1	Ortholog(s) have chromatin binding, protein kinase binding activity	140	160	98	138	217	98	-0.231041	0.451552	0.52764
B9J08_001249	B9J08_001249	Ortholog of C. albicans SC5314 : CR_10860C_A/CTA26, C. dubliniensis CD36 : Cd36_35580/TLO2, C. parapsilosis CDC317 : CPAR2_200300 and Candida tenuis NRRL Y-1498 : cten_CGOB_00023	715	786	896	652	864	674	0.0718389	0.654359	0.71224
B9J08_001250	ATP16	Ortholog(s) have ATPase activity, proton-transporting ATP synthase activity, rotational mechanism activity, role in ATP synthesis coupled proton transport and mitochondrial proton-transporting ATP synthase, central stalk localization	1094	1302	1236	1963	2557	1987	-0.901563	4.09781e-11	2.12299e-10
B9J08_001251	MRPL25	Ortholog(s) have structural constituent of ribosome activity and mitochondrial large ribosomal subunit localization	158	133	154	101	117	94	0.4617	0.0655788	0.0984868
B9J08_001252	SMD1	Ortholog(s) have mRNA binding activity, role in mRNA splicing, via spliceosome and U1 snRNP, U2-type prespliceosome, U4/U6 x U5 tri-snRNP complex, U5 snRNP, commitment complex, cytosol, nucleus localization	69	64	55	42	43	50	0.416784	0.237345	0.306154
B9J08_001253	DFM1	Ortholog(s) have protein-containing complex binding activity and role in endoplasmic reticulum unfolded protein response, regulation of retrograde protein transport, ER to cytosol, ubiquitin-dependent ERAD pathway	1200	1080	871	487	425	523	1.07495	3.87939e-08	1.51092e-07
B9J08_001254	VNX1	Ortholog(s) have calcium:proton antiporter activity, potassium:proton antiporter activity, sodium:proton antiporter activity and role in potassium ion transport, proton transmembrane transport, sodium ion transport	2208	2473	2345	3325	4271	3600	-0.732638	1.7756e-08	7.17411e-08
B9J08_001255	IMA1	Ortholog(s) have dextrin alpha-glucosidase activity, maltose alpha-glucosidase activity, oligo-1,6-glucosidase activity, starch alpha-glucosidase activity, sucrose alpha-glucosidase activity and role in disaccharide catabolic process	1312	1617	1680	3366	4085	3392	-1.2978	4.73608e-23	5.36358e-22
B9J08_001256	RPO21	Ortholog(s) have DNA binding, RNA polymerase II activity, RNA-directed 5'-3' RNA polymerase activity and role in transcription by RNA polymerase II, translesion synthesis	14621	16768	21085	11422	12352	9335	0.605837	5.60022e-05	0.000146974
B9J08_001257	POP3	Ortholog(s) have ribonuclease MRP activity, ribonuclease P activity and role in intronic box C/D snoRNA processing, nuclear-transcribed mRNA catabolic process, endonucleolytic cleavage-dependent decay, rRNA processing, tRNA processing	206	193	212	226	209	171	-0.0416418	0.842862	0.875436
B9J08_001258	RFC4	Ortholog(s) have DNA clamp loader activity and role in DNA strand elongation involved in DNA replication, UV-damage excision repair, leading strand elongation, sister chromatid cohesion	360	429	197	229	220	197	0.548699	0.0387294	0.0613897
B9J08_001259	VPS52	Ortholog(s) have role in Golgi to vacuole transport, actin filament-based process, cellular sphingolipid homeostasis, positive regulation of macroautophagy, retrograde transport, endosome to Golgi	568	805	875	712	907	827	-0.193105	0.271923	0.343851
B9J08_001260	HMI1	Ortholog(s) have 3'-5' DNA helicase activity, role in mitochondrial DNA metabolic process, mitochondrial genome maintenance and mitochondrial matrix localization	630	903	966	634	962	801	-0.00957483	0.960086	0.969745
B9J08_001261	RTT103	Ortholog(s) have RNA polymerase II complex binding activity and role in DNA damage response, detection of DNA damage, mRNA 3'-end processing, negative regulation of transposition, RNA-mediated	2569	3005	2743	1070	883	833	1.51472	4.6882e-28	6.99604e-27
B9J08_001262	CSM1	Ortholog(s) have role in homologous chromosome segregation, meiotic chromosome segregation, monopolar spindle attachment to meiosis I kinetochore, protein localization to nucleolar rDNA repeats, rDNA condensation	172	184	217	225	197	249	-0.29699	0.181274	0.242747
B9J08_001263	YCR087C-A	Ortholog of S. cerevisiae : YCR087C-A, C. albicans SC5314 : CR_10750C_A, C. glabrata CBS138 : CAGL0E00517g, C. dubliniensis CD36 : Cd36_35524 and C. parapsilosis CDC317 : CPAR2_200040	132	139	133	151	125	151	-0.145896	0.542554	0.613283
B9J08_001264	COX16	Ortholog(s) have role in mitochondrial cytochrome c oxidase assembly and mitochondrial inner membrane localization	450	485	426	305	216	186	0.887796	2.1816e-05	6.09358e-05
B9J08_001265	TUP1	Ortholog(s) have histone binding, histone deacetylase binding, mediator complex binding, phosphatidylinositol-3,5-bisphosphate binding, transcription corepressor activity	2620	2823	2826	3893	4418	3701	-0.597206	3.10965e-07	1.08586e-06
B9J08_001266	MVD1	Ortholog(s) have diphosphomevalonate decarboxylase activity and role in sterol biosynthetic process	663	778	520	734	545	783	-0.146178	0.489003	0.56348
B9J08_001267	CRD1	Ortholog(s) have cardiolipin synthase activity	289	331	192	502	378	342	-0.649146	0.00593353	0.0111761
B9J08_001268	B9J08_001268	Protein of unknown function	55	53	61	28	37	25	0.856899	0.0263706	0.0432464
B9J08_001269	SPO73	Ortholog(s) have role in ascospore formation, ascospore wall assembly, ascospore-type prospore membrane formation and cytosol, prospore membrane localization	1190	1285	989	462	414	391	1.3912	1.64425e-17	1.43031e-16
B9J08_001270	CST6	Ortholog(s) have DNA-binding transcription activator activity, RNA polymerase II-specific, sequence-specific DNA binding activity	2242	2638	1954	1692	1489	1649	0.432999	0.0047851	0.00912751
B9J08_001271	CCT8	Ortholog(s) have unfolded protein binding activity, role in protein folding and chaperonin-containing T-complex localization	2277	2860	2888	2827	3484	2776	-0.242358	0.0642398	0.0967375
B9J08_001272	TRP1	Ortholog(s) have phosphoribosylanthranilate isomerase activity and role in tryptophan biosynthetic process	1167	1300	1250	1491	1582	1372	-0.318483	0.00881501	0.0160224
B9J08_001273	VPS53	Ortholog(s) have role in Golgi to vacuole transport, cellular sphingolipid homeostasis, retrograde transport, endosome to Golgi and GARP complex, Golgi apparatus localization	1581	2185	2388	1961	2921	1986	-0.220782	0.212259	0.2777
B9J08_001274	KEL1	Ortholog(s) have role in cytogamy, negative regulation of exit from mitosis, regulation of cell shape, regulation of cytokinesis, regulation of formin-nucleated actin cable assembly, regulation of vesicle-mediated transport	2692	3399	3345	4917	6199	5259	-0.860398	3.78908e-11	1.97383e-10
B9J08_001275	RIM8	Ortholog(s) have role in cellular response to pH, invasive growth in response to glucose limitation, meiotic cell cycle and penicillin biosynthetic process, more	2682	3315	3372	4112	4187	3873	-0.443696	0.000180772	0.000438497
B9J08_001276	NSR1	Ortholog(s) have RNA binding, nuclear localization sequence binding, single-stranded telomeric DNA binding activity and nuclear envelope, nucleus localization	286	324	277	269	407	265	-0.139305	0.496085	0.570666
B9J08_001277	LEU4	Ortholog(s) have 2-isopropylmalate synthase activity, role in leucine biosynthetic process and cytoplasm, mitochondrion localization	3049	3036	3243	10893	14602	12106	-2.06719	5.06062e-49	1.71934e-47
B9J08_001278	RPL16A	Ortholog(s) have RNA binding activity and cytosolic large ribosomal subunit localization	222	294	245	1086	1041	1036	-2.12439	2.89506e-44	8.45356e-43
B9J08_001279	B9J08_001279	Has domain(s) with predicted oxidoreductase activity, oxidoreductase activity, acting on the aldehyde or oxo group of donors, NAD or NADP as acceptor activity and role in oxidation-reduction process	283	325	352	481	580	560	-0.821351	1.83323e-06	5.84598e-06
B9J08_001280	TGL2	Ortholog(s) have triglyceride lipase activity, role in triglyceride catabolic process and mitochondrion localization	473	536	595	888	923	1038	-0.89793	4.00111e-08	1.5572e-07
B9J08_001281	COQ6	Ortholog(s) have oxidoreductase activity, acting on paired donors, with incorporation or reduction of molecular oxygen, reduced flavin or flavoprotein as one donor, and incorporation of one atom of oxygen activity	2073	2090	1937	2281	2385	2426	-0.278373	0.0390666	0.0618879
B9J08_001282	VPS75	Ortholog(s) have acetyltransferase activator activity, histone binding activity	270	362	236	346	241	294	-0.0945792	0.673921	0.730442
B9J08_001283	RPA49	Ortholog(s) have RNA polymerase I activity and role in nucleolar large rRNA transcription by RNA polymerase I, transcription by RNA polymerase I, transcription elongation from RNA polymerase I promoter	65	175	52	235	161	168	-1.04451	0.00525446	0.0099665
B9J08_001284	YJR098C	Ortholog of S. cerevisiae : YJR098C, C. glabrata CBS138 : CAGL0C04587g, Candida tenuis NRRL Y-1498 : CANTEDRAFT_135029, Pichia stipitis Pignal : PICST_42853 and Saccharomyces cerevisiae S288C : YJR098C	3752	4574	4699	1621	2172	2081	1.08079	1.22332e-12	7.26195e-12
B9J08_001285	B9J08_001285	Has domain(s) with predicted DNA-binding transcription factor activity, RNA polymerase II-specific, zinc ion binding activity, role in regulation of transcription, DNA-templated and nucleus localization	1642	2006	2054	1075	1246	1044	0.697481	8.83077e-08	3.28087e-07
B9J08_001286	YTA12	Ortholog(s) have ATP binding, ATPase activity, metallopeptidase activity and role in cellular protein-containing complex assembly, proteolysis, signal peptide processing	23188	28787	31716	6043	7517	5989	2.03501	2.40518e-50	8.49203e-49
B9J08_001287	B9J08_001287	Protein of unknown function	571	794	607	354	250	318	1.02085	1.88458e-07	6.70781e-07
B9J08_001288	NPL6	Ortholog(s) have DNA translocase activity, role in ATP-dependent chromatin remodeling, nucleosome disassembly, transcription elongation from RNA polymerase II promoter and RSC-type complex localization	928	806	712	724	448	669	0.347998	0.119778	0.168412
B9J08_001289	B9J08_001289	Has domain(s) with predicted zinc ion binding activity	3638	4708	3814	4074	3629	3883	-0.00109868	0.993395	0.995422
B9J08_001290	B9J08_001290	Ortholog of C. albicans SC5314 : C2_00730C_A, C. dubliniensis CD36 : Cd36_15670, C. parapsilosis CDC317 : CPAR2_213100 and Candida tenuis NRRL Y-1498 : CANTEDRAFT_135034	1094	1130	1140	1179	1223	1124	-0.127256	0.326181	0.401552
B9J08_001291	TGL1	Ortholog(s) have sterol esterase activity, role in cellular lipid metabolic process, sterol metabolic process and integral component of membrane, lipid droplet localization	2290	2146	1801	3057	2615	2691	-0.479744	0.00263779	0.0052368
B9J08_001292	SOD4	Copper-containing superoxide dismutase, induced during iron starvation	165	206	194	141	142	178	0.219727	0.339326	0.415278
B9J08_001293	B9J08_001293	Has domain(s) with predicted role in transmembrane transport	2230	2448	2526	2302	2400	2036	0.0370772	0.754499	0.800276
B9J08_001294	B9J08_001294	Has domain(s) with predicted carbon-nitrogen ligase activity, with glutamine as amido-N-donor, hydrolase activity	527	515	806	194	334	251	1.1906	7.269e-07	2.41942e-06
B9J08_001295	NUC1	Ortholog(s) have endodeoxyribonuclease activity, endoribonuclease activity, exodeoxyribonuclease activity, ribonuclease activity, single-stranded DNA endodeoxyribonuclease activity	462	526	290	213	133	213	1.1202	4.26609e-05	0.000113973
B9J08_001296	FAS1	Ortholog(s) have 3-hydroxyacyl-[acyl-carrier-protein] dehydratase activity, [acyl-carrier-protein] S-acetyltransferase activity and [acyl-carrier-protein] S-malonyltransferase activity, more	1588	1928	2208	2414	3191	2448	-0.553816	0.000288396	0.00067706
B9J08_001297	VIP1	Ortholog(s) have 2 iron, 2 sulfur cluster binding, diphosphoinositol-pentakisphosphate kinase activity and inositol 1,5-bisdiphosphate 2,3,4,6-tetrakisphosphate 1-diphosphatase activity, more	3796	3749	4639	3991	5190	3723	-0.134932	0.379836	0.457497
B9J08_001298	PRS1	Ortholog(s) have ribose phosphate diphosphokinase activity and role in 5-phosphoribose 1-diphosphate biosynthetic process, cytokinesis, fungal-type cell wall organization	776	1039	811	1237	1137	1191	-0.512295	0.000481955	0.00108888
B9J08_001299	BER1	Ortholog(s) have role in microtubule-based process	140	102	77	25	54	53	1.22474	0.00200158	0.00406028
B9J08_001300	SKN7	Ortholog(s) have DNA-binding transcription activator activity, RNA polymerase II-specific, DNA-binding transcription factor activity and RNA polymerase II cis-regulatory region sequence-specific DNA binding, more	314	308	319	345	422	290	-0.218574	0.239772	0.308833
B9J08_001301	ROT2	Ortholog(s) have glucan 1,3-alpha-glucosidase activity, role in N-glycan processing, fungal-type cell wall beta-glucan biosynthetic process and endoplasmic reticulum lumen, glucosidase II complex localization	3211	4107	4216	4627	5294	4040	-0.33775	0.00978213	0.0175617
B9J08_001302	BRE1	Ortholog(s) have DNA replication origin binding, ubiquitin protein ligase activity	3373	4126	4644	1976	2813	2052	0.767558	1.33053e-06	4.32983e-06
B9J08_001303	BDF1	Ortholog(s) have TFIID-class transcription factor complex binding, chromatin binding, lysine-acetylated histone binding activity	9878	11458	12304	6837	7260	6542	0.641387	3.70441e-08	1.44904e-07
B9J08_001304	DUS4	Ortholog(s) have tRNA dihydrouridine synthase activity and role in tRNA modification	369	430	363	520	488	381	-0.315982	0.0638742	0.0962479
B9J08_001305	SMC4	Ortholog(s) have ATPase activity, DNA/DNA annealing activity, chromatin binding, double-stranded DNA binding, single-stranded DNA binding activity	278	297	434	329	469	314	-0.194777	0.384682	0.462303
B9J08_001306	B9J08_001306	Ortholog of C. albicans SC5314 : C5_00310C_A, C. dubliniensis CD36 : Cd36_50340, C. parapsilosis CDC317 : CPAR2_304180 and Candida tenuis NRRL Y-1498 : CANTEDRAFT_114537	870	841	1153	1300	1271	1141	-0.431796	0.00892779	0.0161947
B9J08_001307	CSF1	Ortholog(s) have role in fermentation, protein maturation	3084	3301	5025	5094	5512	4132	-0.426062	0.0206274	0.0345624
B9J08_001308	B9J08_001308	Ortholog of C. albicans SC5314 : C5_00340W_A/EIP1, C. dubliniensis CD36 : Cd36_50370, C. parapsilosis CDC317 : CPAR2_304150 and Candida tenuis NRRL Y-1498 : CANTEDRAFT_135060	80	102	66	194	119	112	-0.840864	0.00586007	0.0110415
B9J08_001309	XDJ1	Ortholog(s) have ATPase activator activity, role in protein import into mitochondrial matrix and integral component of mitochondrial outer membrane localization	2526	2880	2460	2190	2147	1867	0.281907	0.0218401	0.0364248
B9J08_001311	COF1	Ortholog(s) have actin filament binding, actin monomer binding activity	827	861	876	1358	1975	1400	-0.93765	6.24862e-09	2.64124e-08
B9J08_001312	B9J08_001312	Has domain(s) with predicted DNA binding activity	876	1161	1306	1115	1297	881	-0.0388048	0.818935	0.855023
B9J08_001313	B9J08_001313	Ortholog of C. albicans SC5314 : C5_00390C_A, C. dubliniensis CD36 : Cd36_50410, C. parapsilosis CDC317 : CPAR2_304110, Candida albicans WO-1 : CAWG_04433 and Candida metapsilosis : CMET_1104	4836	5553	4513	6044	5901	5493	-0.289274	0.0180855	0.0306262
B9J08_001314	B9J08_001314	Ortholog of C. albicans SC5314 : C5_00400C_A, C. dubliniensis CD36 : Cd36_50420, C. parapsilosis CDC317 : CPAR2_304100 and Candida tenuis NRRL Y-1498 : CANTEDRAFT_98299	2102	2735	2372	724	1150	859	1.33637	2.05581e-15	1.52548e-14
B9J08_001315	DAL2	Ortholog(s) have allantoicase activity and role in allantoin catabolic process	795	962	585	543	343	424	0.769311	0.000641521	0.00141796
B9J08_001316	EFM3	Ortholog(s) have protein-lysine N-methyltransferase activity and role in peptidyl-lysine trimethylation	489	521	559	358	418	403	0.34963	0.0334608	0.0536525
B9J08_001317	B9J08_001317	Ortholog of Candida tenuis NRRL Y-1498 : CANTEDRAFT_116538, Debaryomyces hansenii CBS767 : DEHA2D11440g and Candida guilliermondii ATCC 6260 : PGUG_04539	234	255	173	80	108	94	1.1717	3.98631e-06	1.21182e-05
B9J08_001318	BET5	Ortholog(s) have Rab guanyl-nucleotide exchange factor activity, role in endoplasmic reticulum to Golgi vesicle-mediated transport and TRAPPI protein complex, TRAPPII protein complex, TRAPPIII protein complex localization	185	288	174	207	132	157	0.306345	0.242603	0.312256
B9J08_001319	B9J08_001319	Has domain(s) with predicted transmembrane transporter activity, role in transmembrane transport and integral component of membrane localization	312	328	528	264	257	277	0.483193	0.0370181	0.0588845
B9J08_001320	HFI1	Ortholog(s) have transcription coactivator activity, transcription coregulator activity and role in chromatin organization, histone acetylation, transcription by RNA polymerase II	297	400	400	456	316	279	-0.00392723	0.985324	0.988802
B9J08_001321	B9J08_001321	Ortholog of C. albicans SC5314 : C3_03090W_A/USO5, C. dubliniensis CD36 : Cd36_83070, C. parapsilosis CDC317 : CPAR2_103370 and Candida tenuis NRRL Y-1498 : CANTEDRAFT_116534	153	165	176	141	101	114	0.408225	0.094897	0.137019
B9J08_001322	YAH1	Ortholog(s) have oxidoreductase activity, acting on NAD(P)H, heme protein as acceptor activity, role in heme A biosynthetic process, iron-sulfur cluster assembly, ubiquinone biosynthetic process and mitochondrial matrix localization	123	107	84	175	114	134	-0.486093	0.0934979	0.135327
B9J08_001323	VTI1	Ortholog(s) have SNAP receptor activity and role in Golgi to vacuole transport, intra-Golgi vesicle-mediated transport, macroautophagy, vacuole fusion, non-autophagic, vesicle fusion	945	1132	729	950	710	912	0.0544205	0.784648	0.825447
B9J08_001324	YMR196W	Has domain(s) with predicted mannosyl-oligosaccharide glucosidase activity and role in oligosaccharide metabolic process	5908	6766	7679	13451	18217	14167	-1.23086	1.5177e-17	1.32663e-16
B9J08_001325	B9J08_001325	Has domain(s) with predicted oxidoreductase activity and role in metabolic process, oxidation-reduction process	1437	1506	1085	3384	2620	3041	-1.23052	3.85671e-12	2.20465e-11
B9J08_001326	B9J08_001326		0	2	0	3	0	2	-1.48186	0.564382	0.633712
B9J08_001328	B9J08_001328	Has domain(s) with predicted nucleic acid binding, nucleotide binding, peptidyl-prolyl cis-trans isomerase activity and role in protein folding, protein peptidyl-prolyl isomerization	236	323	375	377	420	353	-0.367132	0.0557542	0.0847452
B9J08_001329	GIS2	Ortholog(s) have mRNA binding, single-stranded DNA binding, translation regulator activity, role in positive regulation of cytoplasmic translation and P-body, cytoplasmic stress granule, polysomal ribosome localization	747	798	818	1220	1394	1232	-0.762836	1.07563e-08	4.43555e-08
B9J08_001330	FOL1	Ortholog(s) have 2-amino-4-hydroxy-6-hydroxymethyldihydropteridine diphosphokinase activity, dihydroneopterin aldolase activity, dihydropteroate synthase activity and role in tetrahydrofolate biosynthetic process	1286	1636	1353	1684	2150	1308	-0.321936	0.0500503	0.0768756
B9J08_001331	RTC4	Ortholog of S. cerevisiae : RTC4, C. albicans SC5314 : C5_00780C_A, C. glabrata CBS138 : CAGL0J07876g, C. dubliniensis CD36 : Cd36_51500 and C. parapsilosis CDC317 : CPAR2_303380	125	155	128	83	67	96	0.655147	0.0175968	0.0299019
B9J08_001332	PHO4	Ortholog(s) have DNA-binding transcription factor activity, sequence-specific DNA binding activity	278	339	348	531	582	533	-0.835687	1.49547e-07	5.4001e-07
B9J08_001335	YNR040W	Ortholog(s) have mitochondrial ribosome binding activity, role in protein insertion into mitochondrial inner membrane from matrix and mitochondrial inner membrane localization	554	519	298	383	236	428	0.320411	0.266193	0.33795
B9J08_001336	B9J08_001336	Has domain(s) with predicted nucleic acid binding, nucleotide binding activity	165	193	139	167	114	101	0.319521	0.228988	0.296587
B9J08_001337	RPC25	Ortholog(s) have RNA polymerase III activity, role in tRNA transcription by RNA polymerase III, transcription initiation from RNA polymerase III promoter and RNA polymerase III complex, nuclear chromatin localization	481	526	466	122	102	87	2.18519	1.69331e-28	2.58397e-27
B9J08_001338	RPT1	Ortholog(s) have ubiquitin protein ligase binding activity	4365	5243	5124	1003	1192	1143	2.07522	3.15038e-57	1.34003e-55
B9J08_001339	B9J08_001339	Protein of unknown function	84	95	90	95	125	114	-0.375495	0.156361	0.212708
B9J08_001340	RVS161	Ortholog(s) have cytoskeletal protein binding, lipid binding activity	3094	3168	2647	3170	2324	2992	0.00445098	0.9794	0.984687
B9J08_001341	B9J08_001341	Protein of unknown function	67	59	78	37	64	50	0.380681	0.285634	0.358815
B9J08_001342	B9J08_001342	Ortholog of C. albicans SC5314 : C7_00040C_A, C. dubliniensis CD36 : Cd36_70250, C. parapsilosis CDC317 : CPAR2_300060 and Candida tenuis NRRL Y-1498 : cten_CGOB_00025	256	230	294	157	183	148	0.623407	0.00367964	0.00715273
B9J08_001343	RAD3	Ortholog(s) have 5'-3' DNA helicase activity, DNA-dependent ATPase activity, damaged DNA binding activity	2070	2644	2871	2817	3396	2311	-0.227635	0.136359	0.188585
B9J08_001344	B9J08_001344	Has domain(s) with predicted ATP binding, adenylate kinase activity, nucleobase-containing compound kinase activity and role in nucleobase-containing compound metabolic process, nucleotide phosphorylation	206	247	202	299	281	303	-0.498748	0.00885639	0.0160814
B9J08_001345	ADK2	Ortholog(s) have adenylate kinase activity, nucleoside triphosphate adenylate kinase activity, role in nucleotide metabolic process and mitochondrial inner membrane, mitochondrial matrix localization	151	168	190	169	109	108	0.336975	0.193584	0.256561
B9J08_001346	LEO1	Ortholog(s) have RNA binding, RNA polymerase II C-terminal domain phosphoserine binding, RNA polymerase II transcription factor binding, transcription coregulator activity	212	325	232	532	389	426	-0.883944	1.91354e-05	5.37543e-05
B9J08_001347	SAC7	Ortholog(s) have GTPase activator activity	680	738	1051	347	484	264	1.12343	4.99155e-07	1.69268e-06
B9J08_001348	IPL1	Ortholog(s) have histone kinase activity (H3-S10 specific), protein kinase activity, protein serine/threonine kinase activity	1109	1122	902	367	247	317	1.68707	2.76182e-17	2.37192e-16
B9J08_001349	SGF73	Ortholog(s) have enzyme activator activity, histone acetyltransferase activity, structural molecule activity	5491	6466	5645	3257	3402	3171	0.77632	4.9786e-12	2.82504e-11
B9J08_001350	B9J08_001350	Ortholog of C. albicans SC5314 : C1_14520W_A, C. dubliniensis CD36 : Cd36_70220, C. parapsilosis CDC317 : CPAR2_808740 and Candida tenuis NRRL Y-1498 : CANTEDRAFT_95761	14284	16541	22052	28816	39552	28579	-0.933059	5.5985e-08	2.13883e-07
B9J08_001351	RCF2	Ortholog(s) have role in mitochondrial cytochrome c oxidase assembly, regulation of proton transport and integral component of mitochondrial inner membrane, mitochondrial respirasome localization	32000	36914	24602	36383	25880	31159	-0.0661825	0.716089	0.767675
B9J08_001352	PEX32	Ortholog(s) have role in peroxisome organization and integral component of peroxisomal membrane localization	6997	7794	8275	1911	1290	1550	2.21212	2.16034e-40	5.69277e-39
B9J08_001353	CGR1	Ortholog(s) have role in rRNA processing, ribosome biogenesis and nucleolus localization	545	584	465	182	128	154	1.71631	1.6992e-16	1.36391e-15
B9J08_001354	SPT15	Ortholog(s) have DNA binding, bending, RNA polymerase I general transcription initiation factor binding and RNA polymerase II activating transcription factor binding, more	1973	2289	2059	946	696	891	1.24874	3.14665e-14	2.14353e-13
B9J08_001355	APN2	Ortholog(s) have 3'-5' exonuclease activity, DNA-(apurinic or apyrimidinic site) endonuclease activity, double-stranded DNA 3'-5' exodeoxyribonuclease activity, phosphodiesterase I activity, phosphoric diester hydrolase activity	1209	1591	1322	884	1003	894	0.500555	0.000194857	0.000470339
B9J08_001356	PEA2	Ortholog(s) have role in bipolar cellular bud site selection, budding cell apical bud growth, establishment of cell polarity, filamentous growth and positive regulation of actin cytoskeleton reorganization, more	122	147	240	220	309	350	-0.862515	0.00230732	0.0046232
B9J08_001357	B9J08_001357	Has domain(s) with predicted role in mitotic sister chromatid cohesion	705	704	840	642	871	593	0.043306	0.803359	0.842015
B9J08_001358	CBF5	Ortholog(s) have pseudouridine synthase activity	1609	1646	1377	1935	1476	1928	-0.271407	0.121063	0.169998
B9J08_001359	STP22	Ortholog(s) have ubiquitin binding activity and role in ATP export, late endosome to vacuole transport, negative regulation of protein polyubiquitination, protein targeting to membrane, protein targeting to vacuole, reticulophagy	641	747	731	672	677	543	0.103557	0.47148	0.547257
B9J08_001360	VMA9	Ortholog(s) have ATPase-coupled ion transmembrane transporter activity and role in cell wall mannoprotein biosynthetic process, cellular protein-containing complex assembly, transmembrane transport, vacuolar acidification	35	67	44	40	57	59	-0.178276	0.643953	0.703892
B9J08_001361	B9J08_001361	Protein of unknown function	224	268	225	26	37	4	3.3835	1.61241e-16	1.29617e-15
B9J08_001362	AGP3	Ortholog(s) have L-leucine transmembrane transporter activity, amino acid transmembrane transporter activity and role in amino acid transport, leucine import across plasma membrane, transmembrane transport	906	1333	1106	861	1003	877	0.216574	0.142377	0.195754
B9J08_001363	DBP3	Ortholog(s) have RNA helicase activity, RNA-dependent ATPase activity and role in endonucleolytic cleavage in ITS1 upstream of 5.8S rRNA from tricistronic rRNA transcript (SSU-rRNA, 5.8S rRNA, LSU-rRNA)	165	193	193	342	367	187	-0.750677	0.00204698	0.00414459
B9J08_001364	B9J08_001364	Has domain(s) with predicted electron transfer activity, heme binding, iron ion binding, monooxygenase activity, oxidoreductase activity, acting on paired donors, with incorporation or reduction of molecular oxygen activity	751	976	1038	1080	1219	930	-0.286606	0.0564893	0.0858141
B9J08_001365	ERO1	Ortholog(s) have protein disulfide isomerase activity, protein disulfide oxidoreductase activity, thiol oxidase activity and role in oxidation-reduction process, protein folding in endoplasmic reticulum	7926	9780	9424	1594	1795	1663	2.35855	3.49925e-89	3.25913e-87
B9J08_001366	B9J08_001366	Ortholog of C. albicans SC5314 : C1_09080C_A/PGA6, C. dubliniensis CD36 : Cd36_08570, C. parapsilosis CDC317 : CPAR2_700870/PGA6 and Debaryomyces hansenii CBS767 : DEHA2A03498g	192	213	211	251	335	294	-0.576376	0.00337149	0.00658453
B9J08_001367	ARG81	Ortholog(s) have transcription coregulator activity, role in regulation of arginine metabolic process and nucleus localization	585	603	532	1312	1656	1241	-1.34482	1.2358e-18	1.14311e-17
B9J08_001368	DAK2	Ortholog(s) have glycerone kinase activity and role in cellular response to toxic substance, glycerol metabolic process, glycerol to glycerone phosphate metabolic process	5222	6246	5670	4011	4898	4244	0.318385	0.00817847	0.0149712
B9J08_001369	B9J08_001369	Ortholog of C. parapsilosis CDC317 : CPAR2_700920, Debaryomyces hansenii CBS767 : DEHA2A03564g, Pichia stipitis Pignal : PICST_43699 and Candida guilliermondii ATCC 6260 : PGUG_00227	772	780	807	90	123	169	2.55591	5.58055e-28	8.28191e-27
B9J08_001370	B9J08_001370	Protein of unknown function	10	14	9	15	9	11	-0.156824	0.825228	0.859765
B9J08_001371	LYS14	Ortholog(s) have RNA polymerase II cis-regulatory region sequence-specific DNA binding activity	667	525	727	752	854	722	-0.32809	0.0724815	0.107864
B9J08_001372	B9J08_001372	Ortholog(s) have phenylacetate hydroxylase activity and role in penicillin biosynthetic process, phenylacetate catabolic process	1086	1214	1374	1073	1307	1187	-0.0204755	0.889112	0.911901
B9J08_001373	VAC7	Ortholog(s) have role in positive regulation of kinase activity, positive regulation of phosphatidylinositol biosynthetic process, protein localization to vacuolar membrane	1404	1705	2059	2343	3077	2478	-0.674809	2.46359e-05	6.82127e-05
B9J08_001374	PFK26	Ortholog(s) have 6-phosphofructo-2-kinase activity and role in fructose 2,6-bisphosphate metabolic process	2477	2694	2826	4035	5069	4044	-0.775294	1.90042e-09	8.45642e-09
B9J08_001375	HPM1	Ortholog(s) have protein-histidine N-methyltransferase activity and role in peptidyl-histidine methylation, to form tele-methylhistidine, positive regulation of translational fidelity, ribosomal large subunit assembly	496	589	598	717	693	616	-0.33076	0.0223626	0.0372044
B9J08_001376	MSN5	Ortholog(s) have nuclear export signal receptor activity, role in protein export from nucleus, tRNA re-export from nucleus and cytoplasm, nucleus localization	4770	6086	7170	6249	9032	5594	-0.268752	0.129946	0.180687
B9J08_001377	RPF1	Ortholog(s) have rRNA primary transcript binding activity	560	697	810	840	923	831	-0.393733	0.012693	0.022255
B9J08_001378	TFB1	Ortholog(s) have phosphatidylinositol-3-phosphate binding, phosphatidylinositol-5-phosphate binding activity	749	937	1057	853	1203	821	-0.127954	0.463126	0.539183
B9J08_001379	HTD2	Ortholog(s) have 3-hydroxyacyl-[acyl-carrier-protein] dehydratase activity and mitochondrion localization	394	471	425	298	442	239	0.346712	0.09843	0.141603
B9J08_001380	B9J08_001380	Has domain(s) with predicted RNA binding, ribonuclease T2 activity	860	1024	888	465	761	518	0.611556	0.000863578	0.00185121
B9J08_001381	SOD1	Ortholog(s) have superoxide dismutase activity	1242	1302	1265	1058	1295	1092	0.0869567	0.523446	0.5963
B9J08_001382	YHR138C	Ortholog(s) have endopeptidase inhibitor activity and role in vacuole fusion, non-autophagic	3825	4283	4143	127	176	121	4.79589	1.28748e-213	1.15916e-210
B9J08_001383	AMS1	Ortholog(s) have alpha-mannosidase activity, role in mannose catabolic process, oligosaccharide catabolic process and Cvt complex, fungal-type vacuole membrane localization	5930	6333	7322	20029	25412	18919	-1.77204	1.8627e-37	4.28183e-36
B9J08_001384	SDO1	Ortholog(s) have guanyl-nucleotide exchange factor activity and role in mature ribosome assembly	878	965	558	839	448	648	0.243661	0.340581	0.416532
B9J08_001385	ZUO1	Ortholog(s) have ribosome binding activity and role in 'de novo' cotranslational protein folding, rRNA processing, regulation of translational fidelity, ribosomal subunit export from nucleus, translational frameshifting	466	527	438	394	229	306	0.554933	0.0123236	0.0216706
B9J08_001386	GLC8	Ortholog(s) have enzyme activator activity and role in chromosome segregation	1385	1641	1275	2420	2354	2329	-0.789185	5.8199e-09	2.47552e-08
B9J08_001387	ARL1	Ortholog(s) have GTPase activity	312	336	331	432	360	340	-0.270162	0.124658	0.174321
B9J08_001388	TYR1	Ortholog(s) have prephenate dehydrogenase (NAD+) activity and role in tyrosine biosynthetic process, tyrosine metabolic process	2369	2556	2299	3394	3092	3475	-0.529229	0.000112977	0.000283861
B9J08_001389	ERG8	Ortholog(s) have phosphomevalonate kinase activity	1878	2193	2064	2770	3264	2743	-0.578229	1.23596e-06	4.04156e-06
B9J08_001390	B9J08_001390	Ortholog of C. albicans SC5314 : C4_01860C_A, C. dubliniensis CD36 : Cd36_41750, Candida tenuis NRRL Y-1498 : CANTEDRAFT_123705 and Debaryomyces hansenii CBS767 : DEHA2G18370g	1530	1515	1371	1157	1298	1504	0.0930154	0.579734	0.647614
B9J08_001391	GPB1	Ortholog(s) have GTPase activating protein binding, cAMP-dependent protein kinase inhibitor activity	4494	4977	5682	3799	4648	3722	0.257369	0.055206	0.0840538
B9J08_001392	TIM10	Ortholog(s) have protein carrier activity, unfolded protein binding activity, role in protein insertion into mitochondrial inner membrane and mitochondrial intermembrane space protein transporter complex localization	75	102	115	33	88	56	0.660882	0.0741686	0.10986
B9J08_001393	CYT2	Ortholog(s) have holocytochrome-c synthase activity, role in cytochrome c-heme linkage and mitochondrial intermembrane space localization	298	371	239	471	375	392	-0.514334	0.0122105	0.0214856
B9J08_001394	ERV29	Ortholog(s) have COPII receptor activity, role in endoplasmic reticulum to Golgi vesicle-mediated transport and COPII-coated ER to Golgi transport vesicle localization	2436	3007	2272	2775	2650	2978	-0.194008	0.187244	0.249445
B9J08_001395	B9J08_001395		0	0	1	1	0	1	-0.989412	0.77605	0.818473
B9J08_001396	SKI6	Ortholog(s) have role in U1 snRNA 3'-end processing, U4 snRNA 3'-end processing and U5 snRNA 3'-end processing, more	216	166	227	154	106	130	0.587087	0.0255641	0.0419877
B9J08_001397	GPI14	Ortholog(s) have mannosyltransferase activity, role in GPI anchor biosynthetic process, fungal-type cell wall organization and glycosylphosphatidylinositol-mannosyltransferase I complex localization	1681	1575	1661	752	864	832	0.948636	1.64126e-10	8.07477e-10
B9J08_001398	B9J08_001398	Ortholog of C. albicans SC5314 : C4_02110W_A, C. dubliniensis CD36 : Cd36_42000, C. parapsilosis CDC317 : CPAR2_400670 and Candida tenuis NRRL Y-1498 : CANTEDRAFT_130885	501	610	318	278	188	258	0.908917	0.000424759	0.000969391
B9J08_001399	B9J08_001399	Ortholog of C. albicans SC5314 : C4_02080W_A, C. dubliniensis CD36 : Cd36_41970, Candida tenuis NRRL Y-1498 : CANTEDRAFT_114740 and Debaryomyces hansenii CBS767 : DEHA2G18260g	102	158	83	63	33	45	1.20443	0.000839663	0.00180352
B9J08_001400	TFG1	Ortholog(s) have protein phosphatase activator activity	657	739	749	962	1171	983	-0.599354	1.83854e-05	5.17951e-05
B9J08_001401	HGH1	Ortholog(s) have translation elongation factor binding activity and role in chaperone-mediated protein folding	273	346	272	468	295	261	-0.26343	0.258643	0.329837
B9J08_001402	B9J08_001402	Has domain(s) with predicted hydrolase activity and role in metabolic process	3385	4360	4557	6092	6821	5768	-0.668131	1.39837e-07	5.05622e-07
B9J08_001403	AIM2	Ortholog(s) have extracellular region localization	595	585	642	1079	903	936	-0.739839	2.47137e-06	7.75731e-06
B9J08_001404	YPL109C	Has domain(s) with predicted ATP binding, protein kinase activity and role in protein phosphorylation	4444	5190	5908	6607	9228	6617	-0.588692	0.000118341	0.000295689
B9J08_001405	LPL1	Ortholog(s) have lysophospholipase activity, role in lipid homeostasis and lipid droplet localization	302	350	343	279	373	285	0.0272205	0.880193	0.904643
B9J08_001406	PRE7	Ortholog(s) have role in proteasomal ubiquitin-independent protein catabolic process, proteasome-mediated ubiquitin-dependent protein catabolic process and proteasome core complex, beta-subunit complex localization	2469	2801	1934	866	597	746	1.63783	1.35044e-17	1.19006e-16
B9J08_001407	ERD2	Ortholog(s) have HDEL sequence binding activity, role in endoplasmic reticulum to Golgi vesicle-mediated transport and integral component of endoplasmic reticulum membrane localization	368	465	449	378	324	316	0.265736	0.117718	0.165905
B9J08_001408	B9J08_001408	Has domain(s) with predicted role in cell redox homeostasis	2459	2963	2122	1052	744	847	1.44537	3.81649e-16	2.97499e-15
B9J08_001409	B9J08_001409	Ortholog of C. albicans SC5314 : C4_02440C_A/PGA38, C. dubliniensis CD36 : Cd36_42320, C. parapsilosis CDC317 : CPAR2_403260 and Candida tenuis NRRL Y-1498 : cten_CGOB_00184	5297	6161	4125	2944	2166	2958	0.877673	3.98104e-06	1.2109e-05
B9J08_001410	CFT1	Ortholog(s) have RNA binding activity and role in mRNA polyadenylation, pre-mRNA cleavage required for polyadenylation, regulation of termination of RNA polymerase II transcription, termination of RNA polymerase II transcription	2441	2938	3296	3805	4746	3324	-0.5111	0.000561039	0.00125341
B9J08_001411	GPI11	Ortholog(s) have mannose-ethanolamine phosphotransferase activity and role in GPI anchor biosynthetic process	629	581	562	761	559	754	-0.290824	0.13464	0.186637
B9J08_001412	MPS3	Ortholog(s) have role in chromatin silencing at telomere, establishment of mitotic sister chromatid cohesion, homologous chromosome pairing at meiosis, karyogamy and meiotic telomere clustering, more	571	708	669	989	914	947	-0.617442	1.37925e-05	3.93802e-05
B9J08_001413	TYS1	Ortholog(s) have tyrosine-tRNA ligase activity, role in tyrosyl-tRNA aminoacylation and cytoplasm, cytoplasmic stress granule, nucleus localization	1862	2125	1531	3899	2909	3590	-0.982632	1.94389e-08	7.81317e-08
B9J08_001414	UBR1	Ortholog(s) have proteasome regulatory particle binding, ubiquitin-protein transferase activity	4279	5280	7139	10475	13523	10327	-1.10178	3.41136e-10	1.63515e-09
B9J08_001415	UBR2	Ortholog(s) have ubiquitin protein ligase activity, ubiquitin-protein transferase activity	7872	9527	10351	3739	5122	3658	1.08934	1.71054e-13	1.10476e-12
B9J08_001416	ABP1	Ortholog(s) have actin filament binding activity and role in actin cortical patch assembly, barbed-end actin filament capping, positive regulation of Arp2/3 complex-mediated actin nucleation, protein localization to actin cortical patch	4647	5606	5236	8104	9418	8133	-0.791516	2.12854e-12	1.24172e-11
B9J08_001417	EAR1	Ortholog(s) have role in protein transport to vacuole involved in ubiquitin-dependent protein catabolic process via the multivesicular body sorting pathway and endosome localization	2170	2412	2148	5056	4074	4325	-1.06382	1.92958e-14	1.33294e-13
B9J08_001418	BGL2	Ortholog(s) have 1,3-beta-glucanosyltransferase activity, glucan endo-1,3-beta-D-glucosidase activity, role in fungal-type cell wall organization and fungal-type cell wall localization	3039	3401	2257	6427	4469	5763	-1.00589	1.88494e-07	6.70781e-07
B9J08_001419	YMR310C	Ortholog of S. cerevisiae : YMR310C, C. albicans SC5314 : C4_02260C_A, C. glabrata CBS138 : CAGL0M13915g, C. dubliniensis CD36 : Cd36_42150 and C. parapsilosis CDC317 : CPAR2_401610	175	289	185	471	290	344	-0.846721	0.000555413	0.0012416
B9J08_001420	BFR1	Ortholog(s) have RNA binding activity and role in intracellular mRNA localization, meiotic cell cycle, protein O-linked mannosylation, protein insertion into ER membrane, regulation of mitotic nuclear division	401	529	388	755	635	802	-0.809331	1.11644e-05	3.21141e-05
B9J08_001421	IDI1	Ortholog(s) have isopentenyl-diphosphate delta-isomerase activity and role in farnesyl diphosphate biosynthetic process	473	487	299	817	543	715	-0.785404	0.000833066	0.00179149
B9J08_001422	LIP5	Ortholog(s) have role in protein lipoylation	1349	1453	1161	641	339	441	1.41486	1.91652e-10	9.35233e-10
B9J08_001423	HOS3	Ortholog(s) have histone deacetylase activity and role in histone deacetylation, positive regulation of transcription by RNA polymerase II, regulation of transcription involved in G1/S transition of mitotic cell cycle	1441	1777	1786	1357	1761	1502	0.0505918	0.720198	0.771161
B9J08_001424	BEM3	Ortholog(s) have GTPase activator activity, phosphatidylinositol-3-phosphate binding activity	1079	1493	1593	1615	2373	1550	-0.472237	0.00796399	0.0146219
B9J08_001425	TOA1	Ortholog(s) have TBP-class protein binding, transcription coregulator activity and role in RNA polymerase II preinitiation complex assembly, transcription initiation from RNA polymerase II promoter	312	406	241	551	403	413	-0.579067	0.00856978	0.0155977
B9J08_001426	B9J08_001426	Ortholog of C. albicans SC5314 : C4_03070W_A/PGA54, C. dubliniensis CD36 : Cd36_42920, C. parapsilosis CDC317 : CPAR2_401560 and Debaryomyces hansenii CBS767 : DEHA2G18964g	40	50	64	139	90	119	-1.24902	0.000116172	0.000290807
B9J08_001427	SLA2	Ortholog(s) have role in actin cortical patch assembly, actin filament organization, endocytosis, negative regulation of Arp2/3 complex-mediated actin nucleation and actin cortical patch, incipient cellular bud site localization	3927	4658	5550	8451	10388	7807	-0.974419	3.54163e-11	1.85386e-10
B9J08_001428	DIC1	Ortholog(s) have dicarboxylic acid transmembrane transporter activity, role in dicarboxylic acid transport and mitochondrial envelope localization	534	463	405	315	159	221	0.954732	0.000242653	0.000576687
B9J08_001429	APA2	Ortholog(s) have bis(5'-nucleosyl)-tetraphosphatase activity and role in nucleoside catabolic process	271	348	325	618	858	670	-1.24794	3.48695e-13	2.18015e-12
B9J08_001430	SPB1	Ortholog(s) have rRNA (guanine) methyltransferase activity, rRNA (uridine-2'-O-)-methyltransferase activity	1489	1672	1655	1691	2056	1855	-0.280658	0.0320587	0.051542
B9J08_001431	B9J08_001431	Has domain(s) with predicted zinc ion binding activity	3128	3974	4977	2809	3328	2632	0.39829	0.0139773	0.024286
B9J08_001432	SAC6	Ortholog(s) have actin filament binding, protein-macromolecule adaptor activity	20162	23610	25182	17977	23964	17979	0.143504	0.293243	0.366859
B9J08_001433	B9J08_001433	Ortholog of C. albicans SC5314 : C6_02740W_A, C. dubliniensis CD36 : Cd36_63395, C. parapsilosis CDC317 : CPAR2_600310 and Candida tenuis NRRL Y-1498 : CANTEDRAFT_113946	108	88	117	225	365	219	-1.41315	6.77584e-08	2.56145e-07
B9J08_001434	MRT4	Ortholog(s) have role in nuclear-transcribed mRNA catabolic process, rRNA processing, ribosomal large subunit biogenesis, ribosomal large subunit export from nucleus	26	17	15	19	35	31	-0.59683	0.26861	0.340378
B9J08_001435	MIF2	Ortholog(s) have centromeric DNA binding, protein-containing complex binding activity, role in chromosome segregation, kinetochore assembly, mitotic spindle organization and condensed nuclear chromosome, centromeric region localization	929	1081	1191	1177	1290	846	-0.104597	0.521874	0.59521
B9J08_001436	CRT10	Ortholog(s) have role in nonfunctional rRNA decay	1666	2139	2302	1815	2197	1381	0.122054	0.459225	0.535565
B9J08_001437	B9J08_001437	Ortholog of C. albicans SC5314 : CR_08270W_A, C. dubliniensis CD36 : Cd36_33860, C. parapsilosis CDC317 : CPAR2_204340 and Candida tenuis NRRL Y-1498 : CANTEDRAFT_136617	21	41	28	0	2	1	4.83099	3.4417e-06	1.05998e-05
B9J08_001438	YKL069W	Ortholog(s) have methionine-R-sulfoxide reductase activity and role in cellular response to oxidative stress	183	246	214	166	166	161	0.314216	0.123444	0.172936
B9J08_001439	HEK2	Ortholog(s) have mRNA 3'-UTR AU-rich region binding, mRNA binding activity	2849	2870	3741	2960	3007	3215	-0.0211167	0.892601	0.914611
B9J08_001440	B9J08_001440	Ortholog of C. albicans SC5314 : C6_03370W_A, C. dubliniensis CD36 : Cd36_63630, C. parapsilosis CDC317 : CPAR2_600930, Debaryomyces hansenii CBS767 : DEHA2E19470g and Pichia stipitis Pignal : PICST_32880	26570	28219	23390	22518	17934	22247	0.251534	0.107572	0.153003
B9J08_001441	B9J08_001441	Ortholog of C. albicans SC5314 : C6_03360C_A, C. dubliniensis CD36 : Cd36_63640, Pichia stipitis Pignal : PICST_32878 and Candida guilliermondii ATCC 6260 : PGUG_03423	1511	1915	1416	1145	1207	1074	0.433873	0.00204996	0.00414597
B9J08_001442	SRP54	Ortholog(s) have 7S RNA binding, GTPase activity, role in SRP-dependent cotranslational protein targeting to membrane and signal recognition particle, endoplasmic reticulum targeting localization	2855	3159	2916	2687	3759	2727	-0.0943108	0.514023	0.58842
B9J08_001443	MHP1	Ortholog(s) have structural constituent of cytoskeleton activity, role in fungal-type cell wall organization, negative regulation of microtubule depolymerization and microtubule localization	5880	6604	8158	12067	15973	11853	-1.00836	5.8645e-11	3.00855e-10
B9J08_001444	ELF1	Ortholog(s) have RNA polymerase II complex binding activity and role in chromatin-mediated maintenance of transcription, transcription elongation from RNA polymerase II promoter	475	603	665	722	767	619	-0.337691	0.0328187	0.0527168
B9J08_001445	GYP6	Ortholog(s) have GTPase activator activity, role in activation of GTPase activity and endosome, trans-Golgi network localization	1288	1643	1804	2085	2564	1865	-0.521322	0.000539076	0.00120884
B9J08_001446	B9J08_001446	Has domain(s) with predicted outer membrane localization	1394	1818	1488	2951	3140	3119	-1.04038	1.01995e-15	7.73845e-15
B9J08_001447	THR1	Ortholog(s) have homoserine kinase activity and role in homoserine metabolic process, threonine biosynthetic process	715	763	565	1701	1581	1576	-1.31086	2.38675e-16	1.89328e-15
B9J08_001448	ERG11	Ortholog(s) have sterol 14-demethylase activity, role in cellular response to drug, ergosterol biosynthetic process and endoplasmic reticulum localization	1513	1709	1774	8658	9365	8486	-2.47022	1.07107e-102	1.48357e-100
B9J08_001449	B9J08_001449	Has domain(s) with predicted protein dimerization activity	5422	5671	4221	10163	7826	9574	-0.912874	1.14767e-07	4.20319e-07
B9J08_001450	FRE2	Ortholog(s) have ferric-chelate reductase activity, role in copper ion import, iron ion transport, nuclear-transcribed mRNA catabolic process, nonsense-mediated decay and plasma membrane localization	5120	6017	6261	1273	1475	1172	2.08943	1.84493e-63	9.14341e-62
B9J08_001451	RMT2	Ortholog(s) have protein-arginine N5-methyltransferase activity, role in peptidyl-arginine methylation and cytoplasm, nucleus localization	369	423	439	365	376	311	0.166179	0.308088	0.38242
B9J08_001452	MAS2	Ortholog(s) have metalloendopeptidase activity, role in protein processing involved in protein targeting to mitochondrion and mitochondrial processing peptidase complex localization	1969	2540	2208	548	494	587	1.97039	2.4011e-39	6.11829e-38
B9J08_001456	B9J08_001456	Ortholog of C. albicans SC5314 : C5_01730W_A, C. dubliniensis CD36 : Cd36_51590, C. parapsilosis CDC317 : CPAR2_303610 and Candida tenuis NRRL Y-1498 : CANTEDRAFT_135127	349	417	477	339	381	285	0.24675	0.169587	0.228741
B9J08_001457	RCY1	Ortholog(s) have SNARE binding activity and role in early endosome to Golgi transport, endocytic recycling, endocytosis, septum digestion after cytokinesis	584	844	925	1014	1185	875	-0.451125	0.00884474	0.0160711
B9J08_001458	B9J08_001458	Ortholog of Candida lusitaniae ATCC 42720 : CLUG_05295	655	957	931	40	45	59	4.06454	1.65065e-72	1.00189e-70
B9J08_001459	B9J08_001459	Ortholog of C. albicans SC5314 : C5_01710C_A, C. dubliniensis CD36 : Cd36_51610, C. parapsilosis CDC317 : CPAR2_303630 and Candida tenuis NRRL Y-1498 : CANTEDRAFT_135125	665	465	592	1005	661	562	-0.413099	0.0818325	0.119962
B9J08_001460	MRPL36	Ortholog(s) have structural constituent of ribosome activity, role in mitochondrial translation and mitochondrial large ribosomal subunit localization	70	117	74	54	53	48	0.67766	0.0369566	0.0588213
B9J08_001461	CCT7	Ortholog(s) have unfolded protein binding activity, role in protein folding and chaperonin-containing T-complex localization	2893	3080	3406	1906	2047	1663	0.68245	8.15496e-08	3.04655e-07
B9J08_001462	B9J08_001462	Has domain(s) with predicted nucleus localization	1074	1430	1257	594	536	518	1.12158	3.48558e-15	2.54792e-14
B9J08_001463	MYO1	Ortholog(s) have calcium-dependent ATPase activity, microfilament motor activity, myosin II light chain binding, myosin light chain binding activity	563	542	989	419	368	245	0.969667	0.000139322	0.000343819
B9J08_001464	PHO84	Ortholog(s) have inorganic phosphate transmembrane transporter activity, manganese ion transmembrane transporter activity, selenite:proton symporter activity	102	154	135	28	60	74	1.1878	0.00105399	0.0022328
B9J08_001465	B9J08_001465	Has domain(s) with predicted catalytic activity and membrane localization	103	67	67	28	23	35	1.40993	0.000490737	0.00110733
B9J08_001466	B9J08_001466	Protein of unknown function	48	39	39	19	11	13	1.49758	0.00259069	0.00514897
B9J08_001467	SAM2	Ortholog(s) have methionine adenosyltransferase activity	3893	4809	3607	2669	2171	2742	0.625828	0.000117805	0.000294486
B9J08_001468	B9J08_001468	Protein of unknown function	513	501	427	662	693	686	-0.561056	0.000704881	0.00154079
B9J08_001469	MRC1	Protein involved in S phase checkpoint	83	64	132	34	87	79	0.42311	0.303583	0.377696
B9J08_001470	B9J08_001470	Ortholog of C. albicans SC5314 : C1_11430W_A, C. dubliniensis CD36 : Cd36_10720, C. parapsilosis CDC317 : CPAR2_207970 and Candida tenuis NRRL Y-1498 : CANTEDRAFT_92640	12	34	15	5	63	13	-0.462735	0.552893	0.623013
B9J08_001471	KRR1	Ortholog(s) have role in endonucleolytic cleavage in ITS1 to separate SSU-rRNA from 5.8S rRNA and LSU-rRNA from tricistronic rRNA transcript (SSU-rRNA, 5.8S rRNA, LSU-rRNA), rRNA processing, ribosomal small subunit biogenesis	54	73	37	48	79	61	-0.26132	0.485614	0.560412
B9J08_001472	B9J08_001472	Ortholog of C. albicans SC5314 : C1_11410C_A, C. dubliniensis CD36 : Cd36_10700, C. parapsilosis CDC317 : CPAR2_207950 and Candida tenuis NRRL Y-1498 : cten_CGOB_00164	21	32	17	24	18	14	0.255257	0.64262	0.702578
B9J08_001473	SQT1	Ortholog(s) have unfolded protein binding activity, role in ribosomal large subunit assembly, ribosomal large subunit biogenesis and cytosol localization	1106	905	742	538	463	481	0.842476	2.83386e-05	7.78268e-05
B9J08_001474	PRI1	Ortholog(s) have DNA primase activity, single-stranded DNA binding activity and role in DNA replication, DNA replication, synthesis of RNA primer	20	43	63	74	71	33	-0.562159	0.223331	0.290357
B9J08_001475	EGH1	Ortholog(s) have steryl-beta-glucosidase activity, role in ergosteryl 3-beta-D-glucoside catabolic process and cytosol localization	4372	4584	5499	3744	5221	3586	0.15072	0.341625	0.417618
B9J08_001476	PRP22	Ortholog(s) have RNA helicase activity, second spliceosomal transesterification activity and role in generation of catalytic spliceosome for second transesterification step, spliceosomal complex disassembly	577	475	741	416	602	407	0.285217	0.190397	0.253145
B9J08_001477	PRE1	Ortholog(s) have endopeptidase activator activity and role in proteasomal ubiquitin-independent protein catabolic process, proteasome-mediated ubiquitin-dependent protein catabolic process	1906	2266	1597	596	516	522	1.75484	6.10351e-27	8.49772e-26
B9J08_001478	RIB5	Ortholog(s) have riboflavin synthase activity and role in riboflavin biosynthetic process	282	392	250	235	243	210	0.358125	0.0819924	0.120164
B9J08_001479	B9J08_001479	Protein of unknown function	107	140	154	52	60	65	1.10822	9.87727e-05	0.000249916
B9J08_001480	B9J08_001480	Protein of unknown function	2545	2645	3320	302	508	464	2.67746	6.75734e-41	1.80709e-39
B9J08_001481	B9J08_001481	Protein of unknown function	1149	1118	1377	554	641	495	1.0547	3.15115e-11	1.65912e-10
B9J08_001482	B9J08_001482	Protein of unknown function	830	1030	1057	375	648	442	0.934398	1.52916e-06	4.94345e-06
B9J08_001483	MNN4	Ortholog(s) have enzyme activator activity and role in protein N-linked glycosylation, protein O-linked glycosylation	2155	2651	2882	4308	5335	3801	-0.865522	1.79212e-09	7.98764e-09
B9J08_001484	POT1	Ortholog(s) have acetyl-CoA C-acyltransferase activity, mRNA binding activity, role in fatty acid beta-oxidation and mitochondrial intermembrane space, peroxisomal matrix, peroxisome localization	19692	22880	16057	8001	6535	8203	1.29597	1.94014e-14	1.33852e-13
B9J08_001485	B9J08_001485	Ortholog of C. albicans SC5314 : CR_00160C_A, C. dubliniensis CD36 : Cd36_25180, C. parapsilosis CDC317 : CPAR2_800030 and Candida tenuis NRRL Y-1498 : CANTEDRAFT_125790	270	391	318	325	298	247	0.102904	0.583135	0.650659
B9J08_001486	B9J08_001486	Ortholog of C. albicans SC5314 : C4_06940C_A, C. dubliniensis CD36 : Cd36_46410, Candida tenuis NRRL Y-1498 : CANTEDRAFT_136115 and Debaryomyces hansenii CBS767 : DEHA2E18238g	528	697	591	791	715	740	-0.376806	0.0120646	0.0212774
B9J08_001487	B9J08_001487	Has domain(s) with predicted transmembrane transporter activity, role in transmembrane transport and integral component of membrane localization	834	960	1017	1089	1094	976	-0.230903	0.0833439	0.121913
B9J08_001489	PHO11	Ortholog(s) have acid phosphatase activity, phosphatase activity, thiamine phosphate phosphatase activity, role in thiamine biosynthetic process and extracellular region localization	406	542	411	514	433	628	-0.292938	0.154059	0.210053
B9J08_001490	B9J08_001490	Protein of unknown function	19	32	43	9	30	6	1.01907	0.11648	0.164288
B9J08_001491	B9J08_001491	Ortholog of Candida lusitaniae ATCC 42720 : CLUG_04878	180	204	199	233	319	265	-0.547851	0.00632935	0.0118637
B9J08_001492	EMW1	Ortholog(s) have role in fungal-type cell wall organization and cytoplasm, nucleus localization	348	476	581	330	600	366	0.0570016	0.810205	0.847646
B9J08_001493	AKL1	Ortholog(s) have protein serine/threonine kinase activity and role in negative regulation of clathrin-dependent endocytosis, peptidyl-threonine phosphorylation, protein autophosphorylation, protein phosphorylation	5454	6223	6813	2444	3660	2561	1.03696	6.01222e-11	3.07848e-10
B9J08_001494	ORC2	Ortholog(s) have DNA replication origin binding, chromatin binding activity	295	377	385	387	596	404	-0.451609	0.0215282	0.0359713
B9J08_001495	RPC11	Ortholog(s) have RNA polymerase III activity, role in tRNA 3'-trailer cleavage, tRNA transcription by RNA polymerase III, termination of RNA polymerase III transcription and RNA polymerase III complex localization	7	18	10	14	11	11	-0.126795	0.858636	0.886652
B9J08_001496	B9J08_001496	Has domain(s) with predicted hydrolase activity	185	330	169	206	204	170	0.162592	0.522566	0.595673
B9J08_001497	ECM2	Ortholog(s) have role in mRNA splicing, via spliceosome and Prp19 complex, post-mRNA release spliceosomal complex, spliceosomal complex localization	167	224	150	253	137	217	-0.244165	0.377899	0.455468
B9J08_001498	TRM732	Ortholog(s) have role in wobble position ribose methylation	686	625	796	714	885	677	-0.162903	0.338558	0.414527
B9J08_001499	B9J08_001499	Has domain(s) with predicted transmembrane transporter activity, role in transmembrane transport and integral component of membrane localization	402	434	629	69	141	84	2.26388	4.26904e-17	3.60898e-16
B9J08_001500	B9J08_001500	Ortholog of C. albicans SC5314 : C2_10830W_A, C. dubliniensis CD36 : Cd36_24540, C. parapsilosis CDC317 : CPAR2_407710 and Candida tenuis NRRL Y-1498 : CANTEDRAFT_116924	46	52	82	83	151	77	-0.838859	0.0191318	0.0322667
B9J08_001501	RDH54	Ortholog(s) have DNA translocase activity, DNA-dependent ATPase activity, double-stranded DNA binding activity	911	908	929	663	779	802	0.230306	0.144946	0.198813
B9J08_001502	VMS1	Ortholog(s) have aminoacyl-tRNA hydrolase activity, thiol-dependent ubiquitin-specific protease activity	12457	14843	14568	1260	1691	1206	3.27401	1.74365e-126	4.95747e-124
B9J08_001503	HEM12	Ortholog(s) have uroporphyrinogen decarboxylase activity and role in heme biosynthetic process	7366	8016	7289	2577	1916	2353	1.66032	7.05766e-27	9.77577e-26
B9J08_001506	PFF1	Ortholog(s) have fungal-type vacuole membrane localization	13070	15613	17245	12052	17283	11685	0.106015	0.496345	0.570845
B9J08_001507	GAS4	Ortholog(s) have 1,3-beta-glucanosyltransferase activity, role in ascospore wall assembly and fungal-type cell wall localization	153	144	139	87	122	89	0.497476	0.0521188	0.0796707
B9J08_001508	B9J08_001508	Ortholog of C. albicans SC5314 : C4_00100C_A, C. dubliniensis CD36 : Cd36_40160, C. parapsilosis CDC317 : CPAR2_402250 and Candida tenuis NRRL Y-1498 : CANTEDRAFT_128585	907	964	764	1399	1043	1118	-0.49594	0.00416349	0.00804117
B9J08_001509	LUC7	Ortholog(s) have mRNA binding activity, role in mRNA splice site selection and U1 snRNP, U2-type prespliceosome, cytosol, nucleus localization	98	190	121	76	77	64	0.836948	0.00440122	0.00845498
B9J08_001510	STE24	Ortholog(s) have metalloendopeptidase activity and role in CAAX-box protein processing, peptide mating pheromone maturation involved in positive regulation of conjugation with cellular fusion, protein processing	2128	2480	1594	1673	1519	1502	0.33817	0.0483159	0.0746148
B9J08_001511	LMO1	Ortholog(s) have role in autophagy of mitochondrion, intracellular signal transduction and mitochondrion, plasma membrane localization	517	416	450	302	233	275	0.716463	0.00062009	0.0013734
B9J08_001512	DRS1	Ortholog(s) have role in rRNA processing, ribosomal large subunit assembly and preribosome, large subunit precursor localization	102	141	124	191	164	180	-0.615888	0.00740465	0.0136472
B9J08_001513	SYS1	Ortholog(s) have role in Golgi to endosome transport, Golgi to plasma membrane protein transport, protein localization to Golgi apparatus and integral component of Golgi membrane, trans-Golgi network localization	2338	2384	2765	867	1184	639	1.43122	1.87006e-14	1.29847e-13
B9J08_001514	B9J08_001514	Has domain(s) with predicted sterol binding activity	1182	1256	1418	646	793	540	0.909032	9.57979e-09	3.9716e-08
B9J08_001515	B9J08_001515	Has domain(s) with predicted electron transfer activity, heme binding, iron ion binding, monooxygenase activity, oxidoreductase activity and acting on paired donors, more	2052	2130	1433	914	602	732	1.25805	1.52662e-09	6.84951e-09
B9J08_001516	B9J08_001516	Has domain(s) with predicted transferase activity, transferring glycosyl groups activity and role in protein glycosylation	1457	1569	1754	2481	3550	2355	-0.863799	8.41787e-08	3.13826e-07
B9J08_001532	B9J08_001532	Has domain(s) with predicted peptidase activity and role in proteolysis	526	638	736	179	239	156	1.669	1.36969e-17	1.2031e-16
B9J08_001533	B9J08_001533	Has domain(s) with predicted oxidoreductase activity, oxidoreductase activity, acting on the aldehyde or oxo group of donors, NAD or NADP as acceptor activity and role in oxidation-reduction process	1283	1598	1400	2868	2816	2498	-0.998993	6.35312e-17	5.26374e-16
B9J08_001534	B9J08_001534	Has domain(s) with predicted aspartic-type endopeptidase activity and role in proteolysis	71	160	100	34	24	37	1.7062	6.87794e-06	2.03142e-05
B9J08_001535	B9J08_001535	Has domain(s) with predicted catalytic activity, oxidoreductase activity	29	75	42	8	13	18	1.80432	0.000862906	0.0018505
B9J08_001536	B9J08_001536	Protein of unknown function	593	590	497	657	601	660	-0.25273	0.137239	0.189753
B9J08_001537	B9J08_001537	Protein of unknown function	124	184	131	64	72	65	1.05621	8.42818e-05	0.000215369
B9J08_001538	B9J08_001538	Protein of unknown function	184	186	99	365	305	354	-1.18834	6.04413e-06	1.79496e-05
B9J08_001539	B9J08_001539	Has domain(s) with predicted DNA binding, DNA-binding transcription factor activity, RNA polymerase II-specific, zinc ion binding activity and role in regulation of transcription, DNA-templated, transcription, DNA-templated	395	555	636	464	591	522	-0.0618156	0.743194	0.790925
B9J08_001540	B9J08_001540	Has domain(s) with predicted catalytic activity, lyase activity and role in metabolic process	227	295	345	304	379	356	-0.330111	0.0994173	0.142795
B9J08_001541	B9J08_001541	Protein of unknown function	9589	11027	9453	13211	13828	13203	-0.484358	2.16723e-05	6.05972e-05
B9J08_001542	B9J08_001542	Has domain(s) with predicted transmembrane transporter activity, role in transmembrane transport and integral component of membrane localization	1733	2006	2485	3149	4648	2826	-0.824625	6.45475e-06	1.91165e-05
B9J08_001543	DPH5	Ortholog(s) have diphthine synthase activity and role in peptidyl-diphthamide biosynthetic process from peptidyl-histidine	164	198	102	171	117	171	-0.057756	0.846559	0.878301
B9J08_001544	PER1	Ortholog(s) have role in GPI anchor biosynthetic process, cellular manganese ion homeostasis and endoplasmic reticulum, fungal-type vacuole membrane localization	5401	5785	4856	8246	7822	8503	-0.679503	6.05042e-07	2.03641e-06
B9J08_001545	B9J08_001545	Has domain(s) with predicted metal ion binding activity	1964	2018	1557	2193	1699	2154	-0.191851	0.28057	0.353214
B9J08_001546	B9J08_001546	Has domain(s) with predicted aspartic-type endopeptidase activity and role in proteolysis	130	158	189	36	77	87	1.17966	0.000505067	0.00113777
B9J08_001547	B9J08_001547	Protein of unknown function	190	205	258	371	495	482	-1.11058	7.70068e-08	2.89284e-07
B9J08_001548	B9J08_001548	Protein of unknown function	7	46	21	16	21	15	0.404902	0.539068	0.610731
B9J08_001549	B9J08_001549	Protein of unknown function	76	57	33	55	37	23	0.49508	0.285245	0.35843
B9J08_001550	B9J08_001550	Has domain(s) with predicted oxidoreductase activity and role in oxidation-reduction process	32	88	23	15	40	46	0.396116	0.484601	0.559362
B9J08_001551	B9J08_001551	Protein of unknown function	458	475	538	202	265	212	1.05795	6.63115e-09	2.79637e-08
B9J08_001552	B9J08_001552	Protein of unknown function	1508	1861	2056	782	1012	737	1.03951	2.1819e-11	1.16584e-10
B9J08_001553	BTS1	Ortholog(s) have farnesyltranstransferase activity and role in terpenoid biosynthetic process	715	854	762	679	337	405	0.647234	0.00584131	0.01101
B9J08_001554	B9J08_001554	Ortholog of C. albicans SC5314 : C5_02390C_A, C. dubliniensis CD36 : Cd36_52180, C. parapsilosis CDC317 : CPAR2_302830 and Candida tenuis NRRL Y-1498 : CANTEDRAFT_102578	792	977	1211	1203	1351	1085	-0.35111	0.0320475	0.0515393
B9J08_001555	B9J08_001555	Ortholog of C. albicans SC5314 : CR_02300C_A, C. dubliniensis CD36 : Cd36_27280, Candida tenuis NRRL Y-1498 : CANTEDRAFT_102569 and Debaryomyces hansenii CBS767 : DEHA2E23826g	5762	6751	7776	5824	7756	5453	0.0347055	0.818333	0.854725
B9J08_001556	B9J08_001556	Ortholog of C. albicans SC5314 : CR_02270C_A, C. dubliniensis CD36 : Cd36_27240, C. parapsilosis CDC317 : CPAR2_801310 and Candida tenuis NRRL Y-1498 : CANTEDRAFT_113199	2451	2958	3231	2739	3240	2387	-0.0129695	0.925694	0.942443
B9J08_001557	SPT6	Ortholog(s) have histone binding, nucleosome binding, transcription antitermination factor activity, DNA binding activity	6848	8255	10702	5224	7237	4780	0.524618	0.00316136	0.00620329
B9J08_001558	AIM17	Ortholog(s) have role in mitochondrion organization	2052	2588	1901	3201	2413	3015	-0.47277	0.00504734	0.00959385
B9J08_001559	PRM10	Ortholog of S. cerevisiae : PRM10, C. albicans SC5314 : C7_01940C_A, C. glabrata CBS138 : CAGL0G04433g, C. dubliniensis CD36 : Cd36_71750 and C. parapsilosis CDC317 : CPAR2_703450	827	977	971	992	1219	1012	-0.277915	0.0435796	0.0681972
B9J08_001560	TSR4	Ortholog(s) have unfolded protein binding activity, role in maturation of SSU-rRNA, ribosomal small subunit biogenesis and cytoplasm localization	146	309	265	627	525	471	-1.253	5.11618e-08	1.96569e-07
B9J08_001561	IFM1	Ortholog(s) have GTPase activity, tRNA binding, translation initiation factor activity, role in mitochondrial translation and mitochondrial matrix, mitochondrion localization	779	904	1121	591	718	560	0.524827	0.00181944	0.00371873
B9J08_001562	DBF4	Ortholog(s) have DNA replication origin binding, protein kinase activator activity, protein serine/threonine kinase activator activity	1101	1180	1156	305	247	245	2.04731	2.53002e-38	6.21236e-37
B9J08_001563	B9J08_001563	Ortholog of C. albicans SC5314 : C7_01930C_A, C. dubliniensis CD36 : Cd36_71740, C. parapsilosis CDC317 : CPAR2_703440 and Candida tenuis NRRL Y-1498 : CANTEDRAFT_102923	98	126	96	43	67	69	0.767473	0.0142857	0.0247503
B9J08_001564	CDC34	Ortholog(s) have ubiquitin protein ligase activity, ubiquitin-protein transferase activity	2726	2997	2300	4317	3516	3947	-0.619161	7.18429e-05	0.00018578
B9J08_001565	YFR016C	Ortholog(s) have role in positive regulation of actin filament bundle assembly and cellular bud neck, cellular bud tip localization	2081	2527	2797	3830	5314	3286	-0.802293	1.45975e-06	4.73892e-06
B9J08_001566	SCP160	Ortholog(s) have G-protein alpha-subunit binding, RNA binding, mRNA binding activity	4716	6003	6484	6420	7770	6534	-0.33394	0.0134281	0.0234507
B9J08_001567	MUP1	Ortholog(s) have L-methionine secondary active transmembrane transporter activity, role in methionine import across plasma membrane, sulfur amino acid transport and plasma membrane localization	3351	4039	3596	6009	5385	4904	-0.632701	1.75617e-07	6.28266e-07
B9J08_001568	MRPL51	Ortholog(s) have structural constituent of ribosome activity and role in cellular respiration, regulation of mitochondrial DNA metabolic process, response to oxidative stress	99	122	72	72	95	64	0.28556	0.355312	0.432589
B9J08_001569	B9J08_001569	Has domain(s) with predicted DNA-binding transcription factor activity, RNA polymerase II-specific, zinc ion binding activity, role in regulation of transcription, DNA-templated and nucleus localization	106	120	116	208	219	183	-0.895161	3.11652e-05	8.53724e-05
B9J08_001570	JLP1	Ortholog(s) have sulfonate dioxygenase activity and role in sulfur compound catabolic process	121	131	165	46	35	54	1.55513	6.6088e-07	2.21194e-06
B9J08_001571	B9J08_001571	Has domain(s) with predicted oxidoreductase activity and role in oxidation-reduction process	60	80	95	100	106	107	-0.483765	0.0885463	0.128894
B9J08_001572	EDE1	Ortholog(s) have ubiquitin binding activity and role in actin cortical patch organization, endocytosis, endoplasmic reticulum unfolded protein response, positive regulation of cytokinesis, regulation of protein localization	4486	4850	6138	7903	10194	6926	-0.74731	3.23557e-06	1.00394e-05
B9J08_001573	GAR1	Ortholog(s) have box H/ACA snoRNA binding activity, role in snRNA pseudouridine synthesis and box H/ACA snoRNP complex, nucleolus localization	87	82	53	77	77	75	-0.100867	0.754934	0.800579
B9J08_001574	MRX8	Has domain(s) with predicted GTP binding activity	578	809	499	787	522	769	-0.220263	0.322715	0.397834
B9J08_001575	YJR112W-A	Ortholog of S. cerevisiae : YJR112W-A, C. albicans SC5314 : C1_11570W_A, C. glabrata CBS138 : CAGL0C04829g, C. dubliniensis CD36 : Cd36_10860 and C. parapsilosis CDC317 : CPAR2_203700	647	567	480	339	207	284	0.970021	3.30497e-05	8.98513e-05
B9J08_001576	SPO14	Ortholog(s) have phosphatidylinositol-3-phosphate binding, phospholipase D activity	3089	3350	4671	5169	6882	4335	-0.613015	0.000895345	0.00191323
B9J08_001577	SVP26	Ortholog(s) have COPII receptor activity and role in endoplasmic reticulum to Golgi vesicle-mediated transport, fungal-type cell wall organization, protein retention in Golgi apparatus	149	205	199	186	280	218	-0.372354	0.0956001	0.137936
B9J08_001578	B9J08_001578	Ortholog(s) have serine O-acetyltransferase activity and role in cysteine biosynthetic process, cysteine biosynthetic process from serine, cysteine metabolic process	1035	1111	1211	2347	2653	2272	-1.17468	5.07622e-20	4.99486e-19
B9J08_001579	YFT2	Ortholog(s) have role in phospholipid biosynthetic process and endoplasmic reticulum localization	342	456	284	309	245	280	0.303622	0.157867	0.214433
B9J08_001580	PTC1	Ortholog(s) have MAP kinase serine/threonine phosphatase activity, protein serine/threonine phosphatase activity	570	575	536	400	342	475	0.397247	0.0425904	0.0668041
B9J08_001581	B9J08_001581	Has domain(s) with predicted ATPase-coupled cation transmembrane transporter activity, metal ion binding, nucleotide binding activity, role in cation transport and integral component of membrane localization	103	208	291	431	672	485	-1.47347	3.2208e-07	1.1225e-06
B9J08_001582	YJU3	Ortholog(s) have acylglycerol lipase activity, role in triglyceride metabolic process and lipid droplet, membrane localization	1626	1671	1180	2676	2017	2314	-0.708219	0.000126143	0.000312724
B9J08_001584	PET100	Ortholog(s) have unfolded protein binding activity, role in mitochondrial cytochrome c oxidase assembly and integral component of mitochondrial inner membrane, mitochondrial inner membrane localization	356	444	503	310	471	317	0.18794	0.351803	0.428778
B9J08_001585	VPS41	Ortholog(s) have Rab GTPase binding, phosphatidylinositol binding activity	3306	3929	3723	3839	4182	3314	-0.109035	0.34628	0.422671
B9J08_001586	COG3	Ortholog(s) have cargo adaptor activity	1992	2396	2177	2161	2217	1646	0.0654766	0.621411	0.685354
B9J08_001587	MCM10	Ortholog(s) have DNA replication origin binding, double-stranded DNA binding, single-stranded DNA binding activity	288	401	531	142	146	121	1.50913	1.0414e-10	5.22829e-10
B9J08_001588	B9J08_001588	Has domain(s) with predicted electron transfer activity, heme binding, iron ion binding, monooxygenase activity, oxidoreductase activity and acting on paired donors, more	5014	5685	6768	6457	7186	6951	-0.303007	0.0298877	0.0483973
B9J08_001589	YER156C	Ortholog(s) have role in positive regulation of cellular respiration and chromatin, nucleus localization	1155	1296	874	988	764	834	0.298497	0.108374	0.154062
B9J08_001590	B9J08_001590	Ortholog of C. albicans SC5314 : C1_11670W_A, C. dubliniensis CD36 : Cd36_10980, C. parapsilosis CDC317 : CPAR2_804590 and Candida tenuis NRRL Y-1498 : CANTEDRAFT_116635	20131	22767	15183	43633	31824	36771	-1.01605	1.56106e-08	6.35005e-08
B9J08_001591	GAD1	Ortholog(s) have glutamate decarboxylase activity and role in cellular response to oxidative stress, glutamate catabolic process	2529	2969	2885	19884	25351	21138	-3.04698	1.61687e-132	5.45895e-130
B9J08_001592	VRG4	Ortholog(s) have GDP-mannose transmembrane transporter activity, role in GDP-mannose transmembrane transport, establishment or maintenance of cell polarity and Golgi apparatus localization	413	650	257	468	288	415	0.0891579	0.758932	0.803872
B9J08_001593	CSE1	Ortholog(s) have nuclear export signal receptor activity, role in protein export from nucleus, snRNA import into nucleus and nuclear envelope, nuclear periphery, nucleus localization	12322	14739	14152	3144	3414	2974	2.04897	1.36023e-80	1.02055e-78
B9J08_001594	HAP2	Ortholog(s) have DNA-binding transcription activator activity, RNA polymerase II-specific, RNA polymerase II cis-regulatory region sequence-specific DNA binding activity	737	791	448	1199	709	1049	-0.649884	0.00917361	0.0166016
B9J08_001595	B9J08_001595	Has domain(s) with predicted DNA-binding transcription factor activity, RNA polymerase II-specific, zinc ion binding activity, role in regulation of transcription, DNA-templated and nucleus localization	17	18	18	0	8	18	0.932147	0.305003	0.378939
B9J08_001596	B9J08_001596	Ortholog of C. albicans SC5314 : C1_07780W_A, C. dubliniensis CD36 : Cd36_07300, C. parapsilosis CDC317 : CPAR2_208300 and Candida tenuis NRRL Y-1498 : CANTEDRAFT_95879	1518	2167	2320	2014	2927	2217	-0.320041	0.0637788	0.0961309
B9J08_001597	CMS1	Ortholog of S. cerevisiae : CMS1, C. albicans SC5314 : C1_07790C_A, C. glabrata CBS138 : CAGL0J01155g, C. dubliniensis CD36 : Cd36_07310 and C. parapsilosis CDC317 : CPAR2_208310	16	26	26	63	21	32	-0.847796	0.109714	0.155803
B9J08_001598	MTO1	Ortholog(s) have role in mitochondrial tRNA wobble uridine modification and mitochondrion localization	637	576	734	705	729	541	-0.0706077	0.686169	0.741471
B9J08_001599	B9J08_001599	Ortholog of C. albicans SC5314 : C1_07810C_A, C. dubliniensis CD36 : Cd36_07330, C. parapsilosis CDC317 : CPAR2_208330 and Candida tenuis NRRL Y-1498 : CANTEDRAFT_136915	987	978	756	356	424	256	1.34731	1.2559e-11	6.8807e-11
B9J08_001600	YFR045W	Ortholog of S. cerevisiae : YFR045W, C. albicans SC5314 : C1_07820W_A, C. glabrata CBS138 : CAGL0C02013g, C. dubliniensis CD36 : Cd36_07340 and C. parapsilosis CDC317 : CPAR2_208340	1504	1805	1720	2031	2331	2302	-0.473483	0.000314275	0.000732719
B9J08_001601	ECO1	Ortholog(s) have acetyltransferase activity	1370	1593	1690	1093	1302	1168	0.321271	0.018383	0.0311009
B9J08_001602	BNA6	Ortholog(s) have nicotinate-nucleotide diphosphorylase (carboxylating) activity and role in 'de novo' NAD biosynthetic process from tryptophan	2485	2614	2331	2737	2354	2833	-0.159214	0.289365	0.362827
B9J08_001603	DOC1	Ortholog(s) have enzyme regulator activity, ubiquitin protein ligase activity and role in anaphase-promoting complex-dependent catabolic process, chromatin assembly, positive regulation of ubiquitin protein ligase activity	1363	1442	1443	864	997	1048	0.481601	0.00123161	0.00258474
B9J08_001604	SMI1	Ortholog(s) have role in regulation of fungal-type cell wall biogenesis, regulation of mitotic cell cycle and cellular bud neck, incipient cellular bud site localization	1259	1605	1424	1906	2082	1772	-0.490421	5.53182e-05	0.000145557
B9J08_001605	GSH1	Ortholog(s) have glutamate-cysteine ligase activity, role in glutathione biosynthetic process, response to cadmium ion, response to hydrogen peroxide and cytoplasm localization	321	390	513	1202	1408	982	-1.61176	5.16774e-18	4.66046e-17
B9J08_001606	ADE5,7	Ortholog(s) have phosphoribosylamine-glycine ligase activity, phosphoribosylformylglycinamidine cyclo-ligase activity and role in 'de novo' IMP biosynthetic process, purine nucleobase biosynthetic process	2619	2850	3110	3496	4431	3391	-0.456703	0.000710048	0.00154968
B9J08_001607	MRPL3	Ortholog(s) have structural constituent of ribosome activity and mitochondrial large ribosomal subunit localization	658	803	526	855	508	540	-0.00269953	0.990466	0.99304
B9J08_001608	ERD1	Ortholog(s) have role in protein glycosylation, protein retention in ER lumen and membrane localization	438	463	422	507	416	420	-0.0829088	0.625526	0.688486
B9J08_001609	RRP17	Ortholog(s) have role in rRNA processing and cytoplasm localization	91	74	59	134	116	80	-0.601762	0.057613	0.0874474
B9J08_001610	LRP1	Ortholog(s) have double-stranded DNA binding, double-stranded RNA binding, enzyme regulator activity, protein-containing complex binding activity	7	17	9	17	18	18	-0.768628	0.238287	0.307214
B9J08_001611	IRE1	Ortholog(s) have endoribonuclease activity, protein serine/threonine kinase activity, unfolded protein binding activity	3359	3838	4368	4456	6118	4600	-0.450457	0.00250329	0.00498811
B9J08_001612	YSP2	Ortholog(s) have sterol binding, sterol transfer activity, role in intracellular sterol transport and cortical endoplasmic reticulum, mitochondrion localization	2121	2716	2467	4051	4501	3681	-0.80785	6.46735e-12	3.62038e-11
B9J08_001613	B9J08_001613	Has domain(s) with predicted hydrolase activity	1873	2122	1606	233	189	156	3.21837	5.47786e-73	3.40131e-71
B9J08_001614	B9J08_001614	Has domain(s) with predicted hydrolase activity	59	58	81	35	30	14	1.27897	0.00263761	0.0052368
B9J08_001615	PEX3	Ortholog(s) have protein-macromolecule adaptor activity and role in ER-dependent peroxisome organization, fatty acid metabolic process, peroxisome inheritance, protein import into peroxisome membrane, protein targeting to peroxisome	3381	3913	2985	2545	1712	2362	0.563312	0.00227884	0.00457122
B9J08_001616	SKP1	Ortholog(s) have DNA replication origin binding, ubiquitin protein ligase activity, ubiquitin-protein transferase activity	188	241	200	185	265	215	-0.144466	0.494289	0.568964
B9J08_001617	B9J08_001617	Ortholog of C. albicans SC5314 : C1_07400C_A, C. dubliniensis CD36 : Cd36_06910, C. parapsilosis CDC317 : CPAR2_208560 and Candida tenuis NRRL Y-1498 : CANTEDRAFT_95854	8087	9326	6989	6318	5357	5626	0.430956	0.00317683	0.00622913
B9J08_001618	UBX5	Ortholog(s) have ubiquitin binding activity and role in proteasome-mediated ubiquitin-dependent protein catabolic process	2199	2621	2402	1171	1404	922	0.990765	1.39422e-11	7.59996e-11
B9J08_001619	KSP1	Ortholog(s) have role in TOR signaling, cellular protein localization, negative regulation of macroautophagy, protein phosphorylation, regulation of filamentous growth and regulation of pseudohyphal growth, more	5816	6469	7581	7059	9635	6631	-0.286659	0.062605	0.0944671
B9J08_001620	B9J08_001620	Has domain(s) with predicted DNA binding, DNA-binding transcription factor activity, RNA polymerase II-specific, zinc ion binding activity and role in regulation of transcription, DNA-templated, transcription, DNA-templated	1049	1293	1677	1208	1265	1026	0.136831	0.423185	0.499246
B9J08_001621	B9J08_001621	Protein of unknown function	498	623	514	106	58	77	2.69203	9.54566e-31	1.59153e-29
B9J08_001622	B9J08_001622	Has domain(s) with predicted catalytic activity and role in cellular metabolic process	895	942	641	1097	752	1023	-0.279904	0.185317	0.247303
B9J08_001623	RTT10	Ortholog(s) have tRNA (guanosine-2'-O-)-methyltransferase activity, role in endocytic recycling, tRNA methylation, wobble position ribose methylation and cytoplasm, endosome localization	842	972	1130	827	1246	979	-0.112745	0.522304	0.595502
B9J08_001624	ILS1	Ortholog(s) have isoleucine-tRNA ligase activity, role in isoleucyl-tRNA aminoacylation and cytosol localization	2132	2904	2952	4250	5342	4169	-0.850061	2.20116e-09	9.7305e-09
B9J08_001625	B9J08_001625	Has domain(s) with predicted ATP binding, ligase activity, forming carbon-nitrogen bonds activity, role in tRNA processing and cytoplasm localization	1706	2099	1875	2114	2161	2112	-0.236379	0.0496184	0.0762774
B9J08_001626	TAF2	Ortholog(s) have chromatin binding activity, role in transcription by RNA polymerase II and transcription factor TFIID complex localization	2206	2862	3256	3103	4162	3351	-0.416022	0.00838362	0.015326
B9J08_001627	VPS9	Ortholog(s) have guanyl-nucleotide exchange factor activity, ubiquitin binding activity	1062	1382	1563	2395	3458	2240	-1.07303	1.01349e-09	4.62796e-09
B9J08_001629	B9J08_001629		0	0	0	0	3	0	-2.43541	0.54251	0.613283
B9J08_001630	B9J08_001630	Ortholog of C. albicans SC5314 : C6_02620C_A, C. dubliniensis CD36 : Cd36_62900, C. parapsilosis CDC317 : CPAR2_601610 and Candida tenuis NRRL Y-1498 : CANTEDRAFT_113264	0	0	1	0	0	2	-1.03663	0.788178	0.828676
B9J08_001631	CDC37	Ortholog(s) have heat shock protein binding, unfolded protein binding activity	1439	1792	1786	2208	2631	2336	-0.581919	7.29621e-06	2.14908e-05
B9J08_001632	NAB3	Ortholog(s) have RNA binding, transcription regulatory region RNA binding activity	3065	3989	3967	4504	5503	4187	-0.427936	0.00124132	0.00260211
B9J08_001633	YMR315W	Ortholog(s) have oxidoreductase activity and role in NADPH regeneration	360	479	424	497	388	514	-0.224171	0.239721	0.308833
B9J08_001634	SEC20	Ortholog(s) have role in retrograde vesicle-mediated transport, Golgi to endoplasmic reticulum and SNARE complex, endoplasmic reticulum, integral component of membrane, peroxisome localization	1027	1370	1355	884	1051	931	0.320589	0.0254869	0.0418863
B9J08_001635	NGL2	Ortholog(s) have endoribonuclease activity and role in rRNA processing	720	899	775	224	112	275	1.88247	1.03012e-11	5.68991e-11
B9J08_001636	MOB1	Ortholog(s) have kinase regulator activity, protein kinase activator activity	103	132	86	85	62	68	0.509894	0.0887883	0.129212
B9J08_001637	B9J08_001637	Ortholog of C. albicans SC5314 : C6_02550W_A, C. dubliniensis CD36 : Cd36_62790, C. parapsilosis CDC317 : CPAR2_601680 and Candida tenuis NRRL Y-1498 : cten_CGOB_00252	47	29	38	4	2	9	2.86137	2.30934e-05	6.41391e-05
B9J08_001638	B9J08_001638	Ortholog of C. albicans SC5314 : C6_02540C_A, C. dubliniensis CD36 : Cd36_62780, C. parapsilosis CDC317 : CPAR2_601690 and Candida tenuis NRRL Y-1498 : CANTEDRAFT_113271	141	205	121	150	147	147	0.000666244	0.997868	0.9989
B9J08_001639	B9J08_001639	Ortholog of C. albicans SC5314 : C6_02530C_A, C. dubliniensis CD36 : Cd36_62760, C. parapsilosis CDC317 : CPAR2_601700 and Candida tenuis NRRL Y-1498 : CANTEDRAFT_115220	343	457	371	302	336	234	0.364295	0.0465448	0.0722099
B9J08_001640	SOD6	Copper-containing superoxide dismutase	874	952	700	27	26	16	5.13877	2.75353e-88	2.52112e-86
B9J08_001641	ISA1	Ortholog(s) have iron ion binding activity and role in biotin biosynthetic process, iron-sulfur cluster assembly, protein maturation by [4Fe-4S] cluster transfer, protein maturation by iron-sulfur cluster transfer	504	534	417	958	461	716	-0.621485	0.0125253	0.0220044
B9J08_001642	FRA1	Ortholog(s) have role in negative regulation of transcription from RNA polymerase II promoter in response to iron and cytosol localization	27811	33360	35544	28916	38202	29112	-0.0531733	0.695645	0.749326
B9J08_001643	KAP122	Ortholog(s) have nuclear import signal receptor activity, role in protein import into nucleus and cytoplasm, nuclear periphery, nucleus localization	3348	4418	4796	1821	2216	1439	1.13862	1.70485e-12	9.98872e-12
B9J08_001644	RFA1	Ortholog(s) have double-stranded DNA binding, sequence-specific DNA binding, single-stranded DNA binding activity	3775	4232	4296	619	898	713	2.40447	1.14267e-57	4.93816e-56
B9J08_001645	STR3	Ortholog(s) have cystathionine beta-lyase activity, cysteine-S-conjugate beta-lyase activity, role in 'de novo' L-methionine biosynthetic process, methionine biosynthetic process, transsulfuration and peroxisome localization	4131	4865	3697	4093	3513	4189	0.0358307	0.815803	0.852412
B9J08_001646	B9J08_001646	Has domain(s) with predicted oxidoreductase activity and role in oxidation-reduction process	784	937	717	2026	1517	1577	-1.13602	8.76416e-12	4.87078e-11
B9J08_001647	CDH1	Ortholog(s) have anaphase-promoting complex binding, cyclin binding, ubiquitin ligase activator activity	323	281	292	436	298	161	-0.0374896	0.896694	0.917935
B9J08_001648	ARO8	Ortholog(s) have 2-aminoadipate transaminase activity, aromatic-amino-acid:2-oxoglutarate aminotransferase activity	7894	8693	8661	7283	8157	6759	0.126797	0.253928	0.325021
B9J08_001649	HIR1	Ortholog(s) have DNA binding, nucleosome binding, transcription corepressor activity	16151	19233	22487	3847	5526	3595	2.10183	5.31841e-37	1.19212e-35
B9J08_001650	GET1	Ortholog(s) have protein-membrane adaptor activity, role in mitophagy, protein insertion into ER membrane, retrograde vesicle-mediated transport, Golgi to endoplasmic reticulum and GET complex localization	2389	2728	3127	480	621	436	2.3662	6.0493e-52	2.208e-50
B9J08_001651	CKB1	Ortholog(s) have protein kinase regulator activity, protein serine/threonine kinase inhibitor activity	3670	4119	3678	3672	2374	3134	0.251517	0.153911	0.209957
B9J08_001652	JAC1	Ortholog(s) have ATPase activator activity, chaperone binding activity	1572	1911	1321	1286	971	1137	0.43187	0.0148871	0.0256852
B9J08_001653	SEC23	Ortholog(s) have GTPase activator activity, role in macroautophagy, regulation of COPII vesicle coating, reticulophagy and COPII vesicle coat localization	1366	1914	1637	2865	3162	2764	-0.907094	1.29002e-12	7.62441e-12
B9J08_001654	AOS1	Ortholog(s) have SUMO activating enzyme activity, role in mitotic chromosome condensation, protein sumoylation, regulation of mitotic chromosome condensation and SUMO activating enzyme complex, cytosol, nucleus localization	730	740	521	516	354	502	0.470663	0.0340937	0.0545701
B9J08_001655	HDA3	Ortholog(s) have DNA binding, chromatin binding, histone deacetylase activity	653	697	722	986	1127	869	-0.581556	4.00154e-05	0.00010749
B9J08_001656	PRP4	Ortholog(s) have role in snoRNA splicing, spliceosomal conformational changes to generate catalytic conformation and U4/U6 x U5 tri-snRNP complex localization	820	1018	829	679	929	689	0.155073	0.329083	0.404484
B9J08_001657	B9J08_001657	Has domain(s) with predicted 2-oxoglutarate-dependent dioxygenase activity and role in oxidation-reduction process	802	809	646	1142	742	801	-0.309524	0.121822	0.170886
B9J08_001658	AXL1	Ortholog(s) have metalloendopeptidase activity and role in axial cellular bud site selection, cytogamy, peptide mating pheromone maturation involved in positive regulation of conjugation with cellular fusion	1925	2500	2977	620	974	686	1.63702	3.36287e-18	3.05828e-17
B9J08_001659	B9J08_001659	Ortholog of C. albicans SC5314 : CR_09460C_A, C. parapsilosis CDC317 : CPAR2_201020, Candida tenuis NRRL Y-1498 : CANTEDRAFT_112678 and Debaryomyces hansenii CBS767 : DEHA2E02618g	1597	1783	1279	2538	2097	2257	-0.629171	0.000125391	0.000311144
B9J08_001660	B9J08_001660	Has domain(s) with predicted copper ion binding, primary amine oxidase activity, quinone binding activity and role in amine metabolic process, oxidation-reduction process	3093	3648	3497	8117	10431	8074	-1.4385	6.36636e-30	1.02354e-28
B9J08_001663	B9J08_001663	Ortholog of C. albicans SC5314 : CR_09440C_A, C. dubliniensis CD36 : Cd36_34720, C. parapsilosis CDC317 : CPAR2_201000 and Candida tenuis NRRL Y-1498 : CANTEDRAFT_134276	111	102	81	268	219	261	-1.4083	1.0255e-08	4.23528e-08
B9J08_001664	B9J08_001664	Ortholog of C. albicans SC5314 : CR_09410W_A, C. dubliniensis CD36 : Cd36_34700, C. parapsilosis CDC317 : CPAR2_200990 and Candida tenuis NRRL Y-1498 : CANTEDRAFT_134275	5028	6246	6273	3380	4305	3555	0.578714	9.24634e-06	2.68443e-05
B9J08_001665	B9J08_001665	Has domain(s) with predicted hydrolase activity, hydrolyzing O-glycosyl compounds activity and role in carbohydrate metabolic process	580	544	666	189	229	134	1.65082	1.74239e-15	1.30219e-14
B9J08_001666	B9J08_001666	Ortholog of Debaryomyces hansenii CBS767 : DEHA2E02816g, Pichia stipitis Pignal : PICST_28803, Candida guilliermondii ATCC 6260 : PGUG_00119 and Candida lusitaniae ATCC 42720 : CLUG_00767	53	64	32	36	28	44	0.389258	0.365969	0.443962
B9J08_001667	DPB2	Ortholog(s) have DNA polymerase processivity factor activity, DNA-directed DNA polymerase activity, double-stranded DNA binding, single-stranded DNA binding activity	15	15	35	98	121	34	-1.99711	8.20506e-05	0.000210464
B9J08_001668	BET2	Ortholog(s) have Rab geranylgeranyltransferase activity and role in endoplasmic reticulum to Golgi vesicle-mediated transport, protein geranylgeranylation, protein targeting to membrane	421	440	355	495	483	470	-0.312259	0.0660259	0.099103
B9J08_001669	B9J08_001669	Has domain(s) with predicted transferase activity, transferring glycosyl groups activity and role in protein glycosylation	1212	1778	1838	811	1376	756	0.655549	0.00176861	0.00362169
B9J08_001670	MDE1	Ortholog(s) have methylthioribulose 1-phosphate dehydratase activity and role in L-methionine salvage from methylthioadenosine	582	659	504	343	294	257	0.905239	5.6976e-07	1.92485e-06
B9J08_001671	LSM8	Ortholog(s) have RNA binding activity, role in mRNA splicing, via spliceosome and U4/U6 x U5 tri-snRNP complex, U6 snRNP, nucleolus, nucleus localization	55	76	37	30	31	26	0.883257	0.033852	0.0542315
B9J08_001672	B9J08_001672	Has domain(s) with predicted role in amino acid transport, transmembrane transport and integral component of membrane, membrane localization	3138	3901	3631	1079	1054	755	1.82638	6.09495e-37	1.35494e-35
B9J08_001673	B9J08_001673	Has domain(s) with predicted role in amino acid transport, transmembrane transport and integral component of membrane, membrane localization	8946	11097	11092	427	472	347	4.58238	5.76089e-260	1.03734e-256
B9J08_001674	NOP58	Ortholog(s) have role in endonucleolytic cleavage in 5'-ETS of tricistronic rRNA transcript (SSU-rRNA, 5.8S rRNA and LSU-rRNA), more	260	391	283	854	827	827	-1.49863	6.16463e-19	5.75153e-18
B9J08_001675	DNA2	Ortholog(s) have 5' overhang single-stranded DNA endodeoxyribonuclease activity, 5'-flap endonuclease activity, DNA helicase activity, chromatin binding and nuclease activity, more	907	1093	1283	707	979	793	0.342297	0.0442133	0.0689691
B9J08_001676	HRD3	Ortholog(s) have ubiquitin-protein transferase activity and role in negative regulation of protein autoubiquitination, retrograde protein transport, ER to cytosol, ubiquitin-dependent ERAD pathway	2918	3342	3529	3881	5060	4099	-0.47423	0.000419031	0.000958342
B9J08_001677	B9J08_001677	Has domain(s) with predicted proton transmembrane transporter activity, role in proton transmembrane transport and proton-transporting V-type ATPase, V0 domain localization	4824	5943	6861	8238	10382	7366	-0.619266	4.08373e-05	0.000109535
B9J08_001678	B9J08_001678	Ortholog of C. albicans SC5314 : C6_00290W_A, C. dubliniensis CD36 : Cd36_60240, C. parapsilosis CDC317 : CPAR2_603450 and Candida tenuis NRRL Y-1498 : CANTEDRAFT_134571	8000	9041	10768	4858	6536	4382	0.762854	1.32193e-06	4.30444e-06
B9J08_001679	HMS1	Ortholog(s) have role in pseudohyphal growth	25102	27681	31549	22337	27856	20599	0.196009	0.149502	0.204355
B9J08_001680	B9J08_001680	Ortholog of C. albicans SC5314 : C3_03740W_A, C. dubliniensis CD36 : Cd36_83730, C. parapsilosis CDC317 : CPAR2_503210 and Pichia stipitis Pignal : PICST_66908	101	152	105	125	185	143	-0.407415	0.115514	0.163139
B9J08_001681	ORC3	Ortholog(s) have DNA replication origin binding, chromatin binding activity	576	586	728	1120	1166	982	-0.847525	3.78649e-08	1.47687e-07
B9J08_001682	DGA1	Ortholog(s) have diacylglycerol O-acyltransferase activity and role in cellular triglyceride homeostasis, ceramide metabolic process, lipid storage, triglyceride biosynthetic process	9324	11113	10652	13168	15076	12965	-0.469518	1.83451e-05	5.17224e-05
B9J08_001683	B9J08_001683	Ortholog of C. albicans SC5314 : C3_03770C_B, C. dubliniensis CD36 : Cd36_83760, C. parapsilosis CDC317 : CPAR2_503560 and Candida tenuis NRRL Y-1498 : CANTEDRAFT_116447	4432	5770	3469	4469	3127	3939	0.171425	0.381716	0.459352
B9J08_001684	MEU1	Ortholog(s) have S-methyl-5-thioadenosine phosphorylase activity, mRNA binding activity, role in L-methionine salvage from methylthioadenosine, glutamate biosynthetic process and cytoplasm, extracellular region localization	2935	3420	2948	1557	1573	1711	0.874288	7.95353e-11	4.03049e-10
B9J08_001685	B9J08_001685	Ortholog of C. albicans SC5314 : C1_01630W_A, C. dubliniensis CD36 : Cd36_01500, C. parapsilosis CDC317 : CPAR2_109400 and Candida tenuis NRRL Y-1498 : CANTEDRAFT_115006	5971	6673	4139	7893	5253	7258	-0.351417	0.0917824	0.133103
B9J08_001686	B9J08_001686	Ortholog(s) have extracellular region localization	1451	1471	1306	639	594	575	1.16679	1.28302e-15	9.66652e-15
B9J08_001687	ISN1	Ortholog(s) have IMP 5'-nucleotidase activity and role in inosine salvage, nicotinamide riboside biosynthetic process, nicotinic acid riboside biosynthetic process	2617	2795	2532	1414	1384	1301	0.894212	6.25138e-13	3.79864e-12
B9J08_001688	B9J08_001688	Has domain(s) with predicted oxidoreductase activity and role in metabolic process, oxidation-reduction process	2573	2995	1673	296	263	366	2.89584	5.69571e-38	1.35543e-36
B9J08_001689	B9J08_001689	Ortholog of Candida tenuis NRRL Y-1498 : CANTEDRAFT_94582, Debaryomyces hansenii CBS767 : DEHA2E22088g, Pichia stipitis Pignal : PICST_66969 and Candida guilliermondii ATCC 6260 : PGUG_01608	1456	1576	1463	1230	1139	1077	0.322442	0.0129523	0.0226729
B9J08_001690	LTO1	Ortholog(s) have protein-macromolecule adaptor activity, role in protein maturation by [4Fe-4S] cluster transfer and Yae1-Lto1 complex, nucleus localization	83	91	81	79	93	69	0.0247275	0.930104	0.945856
B9J08_001691	LIN1	Ortholog(s) have U5 snRNP, chromatin, nucleus localization	1460	1746	1225	1932	1430	1743	-0.27414	0.124937	0.174667
B9J08_001692	ORC5	Ortholog(s) have ATP binding, DNA replication origin binding activity	1022	1164	1327	1358	1362	1183	-0.213539	0.125084	0.174781
B9J08_001693	POL2	Ortholog(s) have DNA-directed DNA polymerase activity, SUMO binding, double-stranded DNA binding, single-stranded DNA 3'-5' exodeoxyribonuclease activity, single-stranded DNA binding activity	260	323	309	702	950	645	-1.42272	2.85496e-16	2.24818e-15
B9J08_001694	YIF1	Ortholog(s) have role in endoplasmic reticulum to Golgi vesicle-mediated transport and COPII-coated ER to Golgi transport vesicle, endoplasmic reticulum membrane, integral component of Golgi membrane localization	864	965	687	1708	1207	1527	-0.887948	3.25586e-06	1.00908e-05
B9J08_001695	TPS1	Ortholog(s) have alpha,alpha-trehalose-phosphate synthase (UDP-forming) activity, trehalose-phosphatase activity	10068	10670	10077	16330	17621	15750	-0.748862	1.50724e-11	8.19125e-11
B9J08_001696	MDM36	Ortholog(s) have role in mitochondrial fission, mitochondrion inheritance, mitochondrion localization, mitochondrion organization and cytoplasm, mitochondrion localization	8263	8955	9359	16100	20338	17268	-1.07459	1.6267e-17	1.41733e-16
B9J08_001697	PTC4	Ortholog(s) have protein serine/threonine phosphatase activity and role in protein dephosphorylation	5229	5702	5068	3681	3120	3539	0.563908	4.56149e-05	0.000121206
B9J08_001698	B9J08_001698	Ortholog of C. albicans SC5314 : CR_05750W_A, C. dubliniensis CD36 : Cd36_31150, C. parapsilosis CDC317 : CPAR2_205350 and Candida tenuis NRRL Y-1498 : CANTEDRAFT_112958	4405	4486	3359	4180	2785	3674	0.138537	0.471209	0.54706
B9J08_001699	YPR084W	Ortholog of S. cerevisiae : YPR084W, C. albicans SC5314 : CR_05760C_A, C. glabrata CBS138 : CAGL0K07898g, C. dubliniensis CD36 : Cd36_31160 and C. parapsilosis CDC317 : CPAR2_702430	210	370	283	231	180	321	0.142349	0.597081	0.664079
B9J08_001700	B9J08_001700	Ortholog of C. albicans SC5314 : CR_05770W_A, C. dubliniensis CD36 : Cd36_31170, C. parapsilosis CDC317 : CPAR2_205340 and Candida tenuis NRRL Y-1498 : CANTEDRAFT_133521	1622	1990	1806	2350	2460	1762	-0.336963	0.0143553	0.0248469
B9J08_001701	VMA2	Ortholog(s) have proton-transporting ATPase activity, rotational mechanism activity and role in cellular calcium ion homeostasis, pexophagy, proteasome storage granule assembly, transmembrane transport, vacuolar acidification	5487	6503	5822	7002	7670	6814	-0.333846	0.00213949	0.00431413
B9J08_001702	ACO2	Ortholog(s) have role in mitochondrial translation, tricarboxylic acid cycle and cytoplasm, mitochondrion, nucleus localization	3495	4424	4573	3870	4603	3735	-0.03065	0.811755	0.848838
B9J08_001703	BUD5	Ortholog(s) have Ras guanyl-nucleotide exchange factor activity, role in axial cellular bud site selection, bipolar cellular bud site selection and cellular bud neck, incipient cellular bud site localization	1049	1290	1377	1174	1230	1048	0.0425639	0.754209	0.800276
B9J08_001704	ECM32	Ortholog(s) have DNA helicase activity, role in regulation of translational termination and cytoplasmic stress granule, polysome localization	448	450	526	328	317	256	0.604713	0.000618694	0.00137087
B9J08_001705	GPI17	Ortholog(s) have GPI-anchor transamidase activity, role in attachment of GPI anchor to protein and GPI-anchor transamidase complex, endoplasmic reticulum, integral component of membrane, nuclear inner membrane localization	832	1134	837	1001	983	1178	-0.250333	0.13955	0.192309
B9J08_001706	TMA64	Ortholog(s) have RNA binding activity and role in rRNA processing	608	820	946	1069	1274	1003	-0.560324	0.000781184	0.0016934
B9J08_001707	B9J08_001707	Ortholog(s) have role in positive regulation of endo-1,4-beta-xylanase activity and SCF ubiquitin ligase complex, cytoplasm localization	2152	2308	2409	1124	1549	1154	0.788088	8.37795e-08	3.12553e-07
B9J08_001708	MRPL1	Ortholog(s) have structural constituent of ribosome activity and mitochondrial large ribosomal subunit localization	509	746	530	236	214	198	1.39107	5.5463e-14	3.73115e-13
B9J08_001709	B9J08_001709	Has domain(s) with predicted role in signal transduction and intracellular anatomical structure localization	2013	2268	2604	1173	1421	1049	0.860892	3.70078e-09	1.60575e-08
B9J08_001710	APC4	Ortholog(s) have ubiquitin protein ligase activity, role in anaphase-promoting complex-dependent catabolic process, protein ubiquitination and anaphase-promoting complex, nuclear periphery localization	1168	1091	1421	555	707	467	1.04122	6.81563e-09	2.86968e-08
B9J08_001711	B9J08_001711	Ortholog of Pichia stipitis Pignal : PICST_63481 and Candida lusitaniae ATCC 42720 : CLUG_00725	117	154	119	79	52	65	0.920836	0.00147264	0.00304564
B9J08_001712	GAA1	Ortholog(s) have role in attachment of GPI anchor to protein and GPI-anchor transamidase complex localization	4194	4816	4676	2258	2497	2014	0.956052	9.79962e-17	8.02084e-16
B9J08_001713	ALT1	Ortholog(s) have L-alanine:2-oxoglutarate aminotransferase activity, role in alanine biosynthetic process, alanine catabolic process and intracellular anatomical structure, mitochondrion localization	8279	9375	9824	20995	26352	19696	-1.34427	7.65328e-26	1.01083e-24
B9J08_001714	B9J08_001714	Ortholog of C. albicans SC5314 : C3_04210W_A, C. dubliniensis CD36 : Cd36_84160, Candida tenuis NRRL Y-1498 : cten_CGOB_00085 and Debaryomyces hansenii CBS767 : DEHA2B08404g	1310	1415	1472	2047	1403	1764	-0.380629	0.0272493	0.0445254
B9J08_001715	URK1	Ortholog(s) have uridine kinase activity and role in pyrimidine-containing compound salvage	2342	2587	2324	5342	4026	4674	-1.01941	1.41425e-11	7.69361e-11
B9J08_001716	PRP2	Ortholog(s) have RNA-dependent ATPase activity, role in generation of catalytic spliceosome for first transesterification step, snoRNA splicing and U2-type catalytic step 1 spliceosome localization	628	824	776	526	488	482	0.505626	0.000732404	0.00159534
B9J08_001717	B9J08_001717	Has domain(s) with predicted DNA-binding transcription factor activity, sequence-specific DNA binding, zinc ion binding activity and role in regulation of transcription, DNA-templated	45	93	53	27	8	14	1.8749	0.00024016	0.000571517
B9J08_001718	B9J08_001718	Ortholog of C. albicans SC5314 : C1_11940C_A, C. dubliniensis CD36 : Cd36_11190, C. parapsilosis CDC317 : CPAR2_207440 and Candida tenuis NRRL Y-1498 : CANTEDRAFT_120380	237	325	248	425	405	326	-0.57783	0.00166979	0.00342453
B9J08_001719	B9J08_001719	Protein of unknown function	287	307	236	475	475	418	-0.779466	1.3333e-05	3.80881e-05
B9J08_001720	B9J08_001720	Has domain(s) with predicted DNA binding, zinc ion binding activity, role in transcription, DNA-templated and nucleus localization	578	606	640	1125	1318	1128	-1.02802	1.99546e-13	1.27871e-12
B9J08_001721	B9J08_001721	Ortholog of C. albicans SC5314 : C1_12140W_A, C. dubliniensis CD36 : Cd36_11370, C. parapsilosis CDC317 : CPAR2_207480 and Candida tenuis NRRL Y-1498 : CANTEDRAFT_120384	360	404	386	444	562	406	-0.352612	0.03541	0.0565597
B9J08_001722	B9J08_001722	Has domain(s) with predicted role in autophagy	1427	1511	1326	417	482	498	1.54659	3.32368e-23	3.80392e-22
B9J08_001723	PTH1	Ortholog(s) have aminoacyl-tRNA hydrolase activity and role in mitochondrial translation	817	979	709	276	318	323	1.38292	5.41562e-15	3.90069e-14
B9J08_001724	PXA2	Ortholog(s) have ATPase-coupled transmembrane transporter activity, role in fatty acid transmembrane transport and integral component of peroxisomal membrane, peroxisome localization	10950	13636	15346	13579	17209	12894	-0.190823	0.184311	0.246143
B9J08_001725	B9J08_001725	Ortholog of C. albicans SC5314 : C1_12110C_A, C. dubliniensis CD36 : Cd36_11340, C. parapsilosis CDC317 : CPAR2_805250 and Candida tenuis NRRL Y-1498 : CANTEDRAFT_113409	1233	1671	1316	1140	1081	1093	0.277713	0.0479313	0.0740912
B9J08_001726	B9J08_001726	Has domain(s) with predicted ATP binding, protein kinase activity, protein tyrosine kinase activity and role in protein phosphorylation	866	904	834	339	343	292	1.36142	2.14433e-19	2.04659e-18
B9J08_001727	PEX28	Ortholog(s) have role in peroxisome organization and peroxisomal membrane localization	2163	2832	2466	1802	2058	1606	0.385481	0.00238488	0.0047627
B9J08_001728	ERV41	Ortholog(s) have role in endoplasmic reticulum to Golgi vesicle-mediated transport and COPII-coated ER to Golgi transport vesicle, integral component of Golgi membrane, integral component of endoplasmic reticulum membrane localization	1226	1283	1463	651	920	610	0.812672	1.51282e-06	4.89356e-06
B9J08_001729	B9J08_001729	Ortholog of C. albicans SC5314 : C3_04770C_A/ZCF32, C. dubliniensis CD36 : Cd36_84730, Candida tenuis NRRL Y-1498 : CANTEDRAFT_126673 and Debaryomyces hansenii CBS767 : DEHA2B08800g	4092	4851	5775	3003	4061	2889	0.505923	0.00141102	0.00293055
B9J08_001730	SEN1	Ortholog(s) have 5'-3' DNA helicase activity, 5'-3' DNA/RNA helicase activity, protein domain specific binding activity	6286	7480	10042	5832	8152	5572	0.225954	0.211082	0.276487
B9J08_001731	B9J08_001731	Ortholog of C. albicans SC5314 : C3_04750W_A, C. dubliniensis CD36 : Cd36_84710, C. parapsilosis CDC317 : CPAR2_807470 and Candida tenuis NRRL Y-1498 : CANTEDRAFT_136475	2844	3324	3256	1696	1930	1673	0.768101	6.30754e-11	3.22664e-10
B9J08_001732	CNB1	Ortholog(s) have calcium ion binding, calcium-dependent protein serine/threonine phosphatase activity, calcium-dependent protein serine/threonine phosphatase regulator activity	322	437	360	413	335	336	-0.0236517	0.895501	0.917061
B9J08_001733	B9J08_001733	Has domain(s) with predicted oxidoreductase activity and role in metabolic process, oxidation-reduction process	1221	1247	1020	2367	1807	2093	-0.908178	6.5242e-08	2.47324e-07
B9J08_001734	TUS1	Ortholog(s) have Rho guanyl-nucleotide exchange factor activity and role in fungal-type cell wall organization, positive regulation of mitotic actomyosin contractile ring assembly, signal transduction	881	1148	1271	2117	2698	2064	-1.12311	3.55638e-13	2.21843e-12
B9J08_001735	B9J08_001735	Ortholog(s) have role in CENP-A containing nucleosome assembly, chromatin maintenance and nucleoplasm localization	142	168	137	353	247	297	-1.07345	1.50838e-06	4.88212e-06
B9J08_001736	RSA3	Ortholog(s) have role in ribosomal large subunit assembly and preribosome, large subunit precursor localization	143	116	124	122	122	88	0.160373	0.545361	0.616068
B9J08_001737	TPN1	Ortholog(s) have vitamin transmembrane transporter activity, role in vitamin transport and plasma membrane localization	368	471	594	446	472	479	-0.0337166	0.860024	0.887728
B9J08_001738	B9J08_001738	Ortholog of C. albicans SC5314 : C1_08170C_A/BUL1, C. dubliniensis CD36 : Cd36_07700, C. parapsilosis CDC317 : CPAR2_201800/BUL1 and Candida tenuis NRRL Y-1498 : CANTEDRAFT_136492	2577	2912	3356	662	1054	983	1.64687	1.17323e-18	1.0871e-17
B9J08_001739	B9J08_001739	Ortholog(s) have GTPase activator activity, role in positive regulation of protein export from nucleus and cytoplasm, nuclear membrane, nucleus localization	1570	1742	1346	2842	2092	2634	-0.768306	9.2479e-06	2.68443e-05
B9J08_001740	POX1	Ortholog(s) have role in fatty acid beta-oxidation and peroxisomal matrix localization	72705	84474	90209	95977	119392	95586	-0.390469	0.00185397	0.00377503
B9J08_001741	B9J08_001741	Has domain(s) with predicted acyl-CoA dehydrogenase activity, acyl-CoA oxidase activity, flavin adenine dinucleotide binding, oxidoreductase activity, acting on the CH-CH group of donors activity	52528	59461	66159	67773	82817	67167	-0.349698	0.00604248	0.0113615
B9J08_001742	B9J08_001742	Has domain(s) with predicted metal ion binding activity	3652	4119	4475	2708	3479	2532	0.433219	0.00184514	0.00376131
B9J08_001743	PAL1	Ortholog(s) have cell cortex localization	3108	3859	3330	2810	2886	2627	0.241683	0.0343453	0.0549566
B9J08_001744	MRP1	Ortholog(s) have structural constituent of ribosome activity and mitochondrial small ribosomal subunit localization	359	539	262	348	184	236	0.51805	0.0681892	0.101897
B9J08_001745	DBP5	Ortholog(s) have RNA helicase activity, RNA-dependent ATPase activity, inositol hexakisphosphate binding activity and role in mRNA export from nucleus, poly(A)+ mRNA export from nucleus, tRNA export from nucleus, translational termination	1210	1449	1605	1607	1939	1592	-0.331429	0.018519	0.0313113
B9J08_001746	B9J08_001746	Ortholog of C. albicans SC5314 : C3_07540C_A, C. dubliniensis CD36 : Cd36_87420, C. parapsilosis CDC317 : CPAR2_808300, Debaryomyces hansenii CBS767 : DEHA2F06996g and Pichia stipitis Pignal : PICST_28032	677	776	803	288	347	357	1.11843	2.73286e-11	1.44876e-10
B9J08_001747	GEP3	Ortholog(s) have role in maturation of SSU-rRNA and mitochondrial inner membrane localization	1167	1508	1584	647	804	623	0.974585	1.09199e-10	5.45691e-10
B9J08_001748	B9J08_001748	Ortholog of C. albicans SC5314 : C3_07560W_A/TCC1, C. dubliniensis CD36 : Cd36_87440, C. parapsilosis CDC317 : CPAR2_808280 and Candida tenuis NRRL Y-1498 : cten_CGOB_00202	4456	5182	5013	3485	4550	3997	0.220852	0.0959644	0.138351
B9J08_001749	CTO1	Ortholog(s) have thiamine phosphate phosphatase activity and role in phosphate ion transport	1302	1382	1022	213	175	198	2.5981	2.78328e-44	8.17136e-43
B9J08_001750	B9J08_001750	Ortholog of C. albicans SC5314 : C3_07580W_A, C. dubliniensis CD36 : Cd36_87460, C. parapsilosis CDC317 : CPAR2_808260 and Debaryomyces hansenii CBS767 : DEHA2F07084g	972	1148	1075	470	578	447	1.03565	5.23338e-13	3.22357e-12
B9J08_001751	B9J08_001751	Ortholog of C. albicans SC5314 : C3_07590W_A, C. dubliniensis CD36 : Cd36_87470, C. parapsilosis CDC317 : CPAR2_808250 and Candida tenuis NRRL Y-1498 : CANTEDRAFT_116900	294	321	312	98	104	126	1.43097	5.12996e-11	2.63924e-10
B9J08_001752	B9J08_001752	Has domain(s) with predicted hydrolase activity and role in metabolic process	1896	1832	1437	2451	1714	2171	-0.356929	0.0601379	0.0910751
B9J08_001753	YCR016W	Ortholog of S. cerevisiae : YCR016W, C. albicans SC5314 : C3_07600W_A, C. glabrata CBS138 : CAGL0L07832g, C. dubliniensis CD36 : Cd36_87480 and C. parapsilosis CDC317 : CPAR2_808240	395	442	228	493	282	404	-0.215168	0.435809	0.512237
B9J08_001754	B9J08_001754	Ortholog of C. albicans SC5314 : C3_07610W_A/TIP120, C. dubliniensis CD36 : Cd36_87490, C. parapsilosis CDC317 : CPAR2_808230 and Candida tenuis NRRL Y-1498 : CANTEDRAFT_137310	4828	4843	6255	8156	10958	6793	-0.750696	1.29916e-05	3.7172e-05
B9J08_001755	B9J08_001755	Ortholog of C. albicans SC5314 : C4_04400C_A, C. parapsilosis CDC317 : CPAR2_500680.1, Debaryomyces hansenii CBS767 : DEHA2F07194g and Candida tropicalis NEW ASSEMBLY : CTRG1_CGOB_00072	480	611	694	762	993	786	-0.57317	0.000689278	0.00151177
B9J08_001756	LYS4	Ortholog(s) have role in lysine biosynthetic process, lysine biosynthetic process via aminoadipic acid and mitochondrion localization	1439	1736	1995	1504	2133	1475	-0.0419991	0.800635	0.839975
B9J08_001757	RCE1	Ortholog(s) have metalloendopeptidase activity and role in CAAX-box protein processing, peptide mating pheromone maturation involved in positive regulation of conjugation with cellular fusion	246	359	232	364	259	297	-0.211101	0.342654	0.418592
B9J08_001758	ZDS1	Ortholog(s) have protein phosphatase inhibitor activity	745	910	986	1382	1205	929	-0.472977	0.00429104	0.00826093
B9J08_001759	SCS7	Ortholog(s) have fatty acid alpha-hydroxylase activity and role in inositol phosphoceramide metabolic process, mannosyl-inositol phosphorylceramide metabolic process	4833	5353	4364	13537	11363	12780	-1.43866	8.05856e-24	9.48417e-23
B9J08_001760	B9J08_001760	Ortholog of C. albicans SC5314 : C4_04600C_A, C. dubliniensis CD36 : Cd36_44290, C. parapsilosis CDC317 : CPAR2_500740 and Candida tenuis NRRL Y-1498 : CANTEDRAFT_137302	326	358	222	257	139	132	0.721688	0.0121381	0.0213722
B9J08_001761	URA5	Ortholog(s) have orotate phosphoribosyltransferase activity and role in 'de novo' pyrimidine nucleobase biosynthetic process, pyrimidine ribonucleoside biosynthetic process	500	657	533	339	379	316	0.643684	5.54253e-05	0.000145768
B9J08_001762	SEC65	Ortholog(s) have 7S RNA binding activity and role in SRP-dependent cotranslational protein targeting to membrane, SRP-dependent cotranslational protein targeting to membrane, signal sequence recognition	466	553	443	684	622	567	-0.42027	0.00744928	0.0137201
B9J08_001763	B9J08_001763	Has domain(s) with predicted zinc ion binding activity and nucleus localization	827	1062	1204	960	890	802	0.155518	0.32225	0.397442
B9J08_001764	CDC4	Ortholog(s) have phosphoserine residue binding, protein-macromolecule adaptor activity, ubiquitin binding, ubiquitin protein ligase activity, ubiquitin-protein transferase activity	2081	2810	3233	3059	4152	2967	-0.38816	0.0208185	0.0348502
B9J08_001765	CDC60	Ortholog(s) have leucine-tRNA ligase activity, role in leucyl-tRNA aminoacylation, regulation of TORC1 signaling and cytoplasm localization	6052	7956	9003	4793	8421	5825	0.211712	0.269022	0.34066
B9J08_001766	B9J08_001766	Has domain(s) with predicted nucleic acid binding, nucleotide binding activity	174	229	183	131	165	58	0.681	0.0289074	0.046993
B9J08_001767	TMA23	Ortholog(s) have role in ribosomal small subunit biogenesis and nucleolus localization	16	21	19	19	19	12	0.104631	0.854439	0.884851
B9J08_001768	MDM1	Ortholog(s) have phosphatidylinositol-3-phosphate binding activity, role in mitochondrion inheritance, nucleus inheritance, vacuole-ER tethering and nucleus-vacuole junction localization	4493	5169	5556	1972	2332	1675	1.29078	1.92776e-21	2.04995e-20
B9J08_001769	RRP5	Ortholog(s) have U3 snoRNA binding, box C/D snoRNA binding, box H/ACA snoRNA binding, poly(U) RNA binding, rRNA primary transcript binding, snoRNA binding activity	1175	1146	1823	1215	1913	1673	-0.272316	0.208312	0.273264
B9J08_001770	ETP1	Ortholog(s) have nuclear localization sequence binding, ubiquitin binding activity and role in response to ethanol	877	1077	1008	1044	1227	883	-0.1497	0.292493	0.366006
B9J08_001771	YKL033W-A	Ortholog(s) have 5'-nucleotidase activity, pseudouridine 5'-phosphatase activity	276	426	297	428	402	343	-0.301909	0.111435	0.157873
B9J08_001772	PRS3	Ortholog(s) have ribose phosphate diphosphokinase activity, role in 5-phosphoribose 1-diphosphate biosynthetic process, cytokinesis, fungal-type cell wall organization and ribose phosphate diphosphokinase complex localization	610	733	478	1243	755	878	-0.726281	0.000862654	0.0018505
B9J08_001773	TAF7	Ortholog(s) have role in RNA polymerase II preinitiation complex assembly, transcription by RNA polymerase II and transcription factor TFIID complex localization	943	1088	1221	1418	934	1135	-0.169635	0.358422	0.43608
B9J08_001774	YPK9	Ortholog(s) have fungal-type vacuole membrane, vacuole-mitochondrion membrane contact site localization	3982	3719	4727	5248	6848	4366	-0.452295	0.00708595	0.0131135
B9J08_001775	B9J08_001775	Has domain(s) with predicted integral component of membrane localization	936	1203	695	9889	6515	8275	-3.19515	1.02283e-53	3.93871e-52
B9J08_001776	VTC1	Ortholog(s) have GTPase regulator activity, mRNA binding activity	336	345	406	403	520	417	-0.359037	0.0434684	0.0680626
B9J08_001777	B9J08_001777	Ortholog of Debaryomyces hansenii CBS767 : DEHA2G03608g and Pichia stipitis Pignal : PICST_27939	21	22	10	14	19	17	0.0258959	0.966031	0.97333
B9J08_001778	ANR2	Ortholog(s) have lipid droplet localization	904	963	936	1620	1822	1365	-0.833118	8.89885e-10	4.0912e-09
B9J08_001779	PBP1	Ortholog(s) have protein self-association, protein-containing complex binding activity	3910	4833	5117	5296	6972	5241	-0.398261	0.00458424	0.00877847
B9J08_001780	SEC6	Ortholog(s) have SNARE binding activity and role in Golgi to plasma membrane transport, exocyst localization, exocytosis, negative regulation of SNARE complex assembly	3393	3950	4034	3921	4675	3517	-0.148954	0.237348	0.306154
B9J08_001781	B9J08_001781	Protein of unknown function	826	1028	884	359	369	322	1.3185	7.275e-20	7.09379e-19
B9J08_001782	YJU2	Ortholog(s) have first spliceosomal transesterification activity and role in generation of catalytic spliceosome for first transesterification step	296	474	432	414	400	366	-0.0468382	0.798343	0.837733
B9J08_001783	RPN1	Ortholog(s) have protein-macromolecule adaptor activity and nucleus, proteasome regulatory particle, base subcomplex, proteasome storage granule localization	15809	20241	21788	8038	10061	7361	1.1223	1.95036e-15	1.45122e-14
B9J08_001784	VMA16	Ortholog(s) have role in vacuolar acidification and integral component of membrane localization	342	421	300	413	353	394	-0.195013	0.30376	0.377742
B9J08_001785	YDR132C	Ortholog of S. cerevisiae : YDR132C, C. albicans SC5314 : C4_02520C_A, C. glabrata CBS138 : CAGL0L06446g, C. dubliniensis CD36 : Cd36_42410 and C. parapsilosis CDC317 : CPAR2_400170	989	1223	835	547	444	348	1.12652	5.11768e-09	2.18716e-08
B9J08_001786	B9J08_001786	Has domain(s) with predicted DNA-binding transcription factor activity, RNA polymerase II-specific, zinc ion binding activity, role in regulation of transcription, DNA-templated and nucleus localization	3286	3595	4394	2293	2772	2120	0.592544	5.59586e-05	0.000146956
B9J08_001787	B9J08_001787	Has domain(s) with predicted DNA-binding transcription factor activity, RNA polymerase II-specific, zinc ion binding activity, role in regulation of transcription, DNA-templated and nucleus localization	5515	6844	7180	6291	7416	5636	-0.0466507	0.719445	0.77066
B9J08_001788	B9J08_001788	Has domain(s) with predicted integral component of membrane localization	6521	7980	8685	3887	4935	4218	0.765696	2.86411e-08	1.13016e-07
B9J08_001789	UME6	Ortholog(s) have DNA-binding transcription repressor activity, RNA polymerase II-specific, RNA polymerase II cis-regulatory region sequence-specific DNA binding and repressing transcription factor binding, more	169	207	195	59	44	85	1.52126	3.75979e-07	1.29779e-06
B9J08_001790	VPS30	Ortholog(s) have role in autophagy, autophagy of peroxisome, cytoplasm to vacuole transport by the Cvt pathway, late endosome to vacuole transport, macroautophagy and phosphatidylinositol biosynthetic process, more	2716	3169	3036	635	794	923	1.85153	1.31471e-27	1.90915e-26
B9J08_001791	B9J08_001791	Ortholog of Candida tenuis NRRL Y-1498 : CANTEDRAFT_131964, Debaryomyces hansenii CBS767 : DEHA2E21494g, Candida guilliermondii ATCC 6260 : PGUG_03531 and Candida lusitaniae ATCC 42720 : CLUG_04662	3468	4058	3529	379	368	426	3.16736	1.64525e-106	2.61401e-104
B9J08_001792	B9J08_001792	Ortholog of C. albicans SC5314 : C4_01230C_A, C. dubliniensis CD36 : Cd36_41220, C. parapsilosis CDC317 : CPAR2_403860 and Candida tenuis NRRL Y-1498 : CANTEDRAFT_116117	116	144	144	202	183	189	-0.574542	0.00824417	0.0150813
B9J08_001793	ALG6	Ortholog(s) have dolichyl pyrophosphate Man9GlcNAc2 alpha-1,3-glucosyltransferase activity, transferase activity, transferring hexosyl groups activity	1482	1816	1987	2288	2930	2169	-0.543437	0.000211885	0.000508714
B9J08_001795	PNG1	Ortholog(s) have metal ion binding, misfolded protein binding, peptide-N4-(N-acetyl-beta-glucosaminyl)asparagine amidase activity	1927	2285	1710	984	789	692	1.20352	3.68292e-13	2.29471e-12
B9J08_001796	DHR2	Ortholog(s) have RNA helicase activity, role in maturation of SSU-rRNA from tricistronic rRNA transcript (SSU-rRNA, 5.8S rRNA, LSU-rRNA), ribosome biogenesis and nucleolus localization	543	700	590	553	613	432	0.137894	0.392113	0.469716
B9J08_001797	MSY1	Ortholog(s) have tyrosine-tRNA ligase activity, role in Group I intron splicing, mitochondrial tyrosyl-tRNA aminoacylation and mitochondrion localization	2312	2715	2403	1051	896	797	1.37527	2.81371e-23	3.2271e-22
B9J08_001798	MET22	Ortholog(s) have 3'(2'),5'-bisphosphate nucleotidase activity, inositol-1,3,4-trisphosphate 1-phosphatase activity, inositol-1,4-bisphosphate 1-phosphatase activity	1345	1391	1074	2002	1326	1753	-0.481043	0.0132323	0.0231254
B9J08_001799	GUT2	Ortholog(s) have glycerol-3-phosphate dehydrogenase (quinone) activity, role in NADH oxidation, glycerol metabolic process, replicative cell aging and integral component of mitochondrial outer membrane, mitochondrion localization	5203	6056	6389	3574	3871	3796	0.584605	2.29919e-06	7.2548e-06
B9J08_001800	UBX2	Ortholog(s) have protein-containing complex binding, protein-macromolecule adaptor activity	3629	4030	4303	3588	4303	3652	-0.00907314	0.941924	0.954748
B9J08_001801	IMP2'	Ortholog(s) have transcription coactivator activity and role in carbon catabolite regulation of transcription from RNA polymerase II promoter	1291	1353	1320	2916	2996	2946	-1.22178	9.51375e-23	1.07069e-21
B9J08_001802	SLX5	Ortholog(s) have SUMO binding, ubiquitin-protein transferase activity	959	1181	900	620	435	497	0.901237	6.78783e-07	2.26485e-06
B9J08_001803	NOP1	Ortholog(s) have histone-glutamine methyltransferase activity, mRNA binding, rRNA methyltransferase activity and role in box C/D snoRNA 3'-end processing, histone glutamine methylation, rRNA methylation, rRNA processing, snoRNA processing	471	505	299	407	284	269	0.351992	0.147846	0.202399
B9J08_001804	B9J08_001804	Has domain(s) with predicted role in transmembrane transport	245	276	219	448	316	385	-0.702059	0.000763745	0.00165959
B9J08_001805	UMP1	Ortholog(s) have role in cellular response to DNA damage stimulus, proteasome assembly, ubiquitin-dependent protein catabolic process and cytoplasm, nucleus localization	624	733	766	195	330	164	1.57412	1.64705e-12	9.67104e-12
B9J08_001806	SMY2	Ortholog(s) have role in endoplasmic reticulum to Golgi vesicle-mediated transport and endoplasmic reticulum membrane, extrinsic component of membrane localization	669	881	945	1233	1523	1270	-0.756352	7.54626e-07	2.50552e-06
B9J08_001807	B9J08_001807	Ortholog of C. albicans SC5314 : C4_06670W_A, C. dubliniensis CD36 : Cd36_46140, C. parapsilosis CDC317 : CPAR2_501210 and Candida tenuis NRRL Y-1498 : CANTEDRAFT_97195	2286	2726	2712	2505	2950	2173	-0.0406831	0.753535	0.799724
B9J08_001808	VPS5	Ortholog(s) have cargo adaptor activity, phosphatidylinositol-3-phosphate binding activity and role in protein retention in Golgi apparatus, retrograde transport, endosome to Golgi	1922	2570	2677	3315	4989	3442	-0.773938	3.72221e-06	1.13987e-05
B9J08_001809	B9J08_001809	Has domain(s) with predicted oxidoreductase activity and role in metabolic process, oxidation-reduction process	914	983	724	1205	866	1013	-0.298912	0.110122	0.156266
B9J08_001810	NST1	Ortholog(s) have role in response to salt stress	5322	6077	7466	3781	4917	3740	0.541854	0.000411828	0.000942668
B9J08_001811	YVC1	Ortholog(s) have calcium activated cation channel activity, calcium channel activity, potassium channel activity, sodium channel activity, voltage-gated ion channel activity	4844	6015	6400	5800	7770	5655	-0.215996	0.134735	0.186707
B9J08_001812	B9J08_001812	Ortholog of C. albicans SC5314 : C2_07720C_A, C. parapsilosis CDC317 : CPAR2_103650, Candida tenuis NRRL Y-1498 : CANTEDRAFT_115128 and Debaryomyces hansenii CBS767 : DEHA2C08250g	445	594	363	471	459	397	0.0136725	0.943493	0.956059
B9J08_001813	ISW1	Ortholog(s) have ATPase activity, DNA binding, nucleosome binding, rDNA binding activity	703	979	931	943	1295	775	-0.264277	0.142525	0.195909
B9J08_001814	B9J08_001814	Has domain(s) with predicted glutathione peroxidase activity and role in oxidation-reduction process, response to oxidative stress	332	408	392	168	174	121	1.23075	2.8599e-10	1.38063e-09
B9J08_001815	MDM34	Ortholog(s) have role in mitochondrion organization, mitochondrion-endoplasmic reticulum membrane tethering, phospholipid transport and ERMES complex, mitochondrial outer membrane localization	65173	76377	87090	40831	57020	42164	0.648434	1.49563e-05	4.25454e-05
B9J08_001816	CHS7	Ortholog(s) have unfolded protein binding activity and role in endoplasmic reticulum to Golgi vesicle-mediated transport, fungal-type cell wall chitin biosynthetic process, protein folding	549	722	481	731	526	703	-0.2376	0.242905	0.31257
B9J08_001817	RGD1	Ortholog(s) have GTPase activator activity, phosphatidylinositol-3,5-bisphosphate binding, phosphatidylinositol-3-phosphate binding and phosphatidylinositol-4,5-bisphosphate binding, more	1847	2130	2406	1846	2199	2113	-0.0141086	0.922158	0.939196
B9J08_001818	SHG1	Ortholog(s) have histone methyltransferase activity (H3-K4 specific) activity, role in histone H3-K4 methylation and Set1C/COMPASS complex localization	122	115	107	166	183	181	-0.682494	0.00343279	0.00669455
B9J08_001819	RTT101	Ortholog(s) have ubiquitin-protein transferase activity and role in negative regulation of transposition, RNA-mediated, nonfunctional rRNA decay, regulation of mitotic nuclear division, replication fork processing	1132	1170	1363	1456	1630	1022	-0.21434	0.206263	0.271103
B9J08_001820	QCR10	Ortholog(s) have ubiquinol-cytochrome-c reductase activity, role in aerobic respiration, mitochondrial electron transport, ubiquinol to cytochrome c and mitochondrial respiratory chain complex III localization	96	96	119	136	230	127	-0.712043	0.0113805	0.0201566
B9J08_001821	B9J08_001821	Has domain(s) with predicted phosphopantetheine binding activity and role in fatty acid biosynthetic process	231	247	250	414	478	363	-0.842009	1.31798e-06	4.29415e-06
B9J08_001822	MRPS12	Ortholog(s) have structural constituent of ribosome activity and mitochondrial small ribosomal subunit localization	149	213	185	143	160	126	0.284244	0.196464	0.259677
B9J08_001823	ARC35	Ortholog(s) have actin filament binding, calmodulin binding, molecular adaptor activity	782	941	443	1836	1136	1566	-1.1383	8.27705e-06	2.41951e-05
B9J08_001824	PBS2	Ortholog(s) have MAP kinase kinase activity, MAP-kinase scaffold activity, protein kinase activity	1996	2283	2218	3552	4392	3649	-0.896147	4.98557e-13	3.08147e-12
B9J08_001825	REV3	Ortholog(s) have DNA-directed DNA polymerase activity, role in error-free translesion synthesis, error-prone translesion synthesis and mitochondrion, zeta DNA polymerase complex localization	7041	8153	10271	10644	13358	11201	-0.529706	0.000551681	0.00123454
B9J08_001826	HAC1	Ortholog(s) have DNA-binding transcription factor activity, RNA polymerase II-specific activity	10001	11437	7701	4642	3203	4354	1.18555	7.2401e-10	3.37455e-09
B9J08_001827	BUD16	Ortholog(s) have role in pyridoxal phosphate biosynthetic process	1066	1253	1348	1573	2141	1703	-0.62404	3.23049e-05	8.81754e-05
B9J08_001828	YDL144C	Has domain(s) with predicted 2-dehydropantoate 2-reductase activity, NADP binding, oxidoreductase activity, oxidoreductase activity, acting on the CH-OH group of donors, NAD or NADP as acceptor activity	2443	2808	2707	2341	2700	2301	0.0548435	0.639552	0.700343
B9J08_001829	LSB6	Ortholog(s) have 1-phosphatidylinositol 4-kinase activity, role in phosphatidylinositol phosphorylation and fungal-type vacuole membrane, plasma membrane localization	1378	1853	1933	1589	1654	1526	0.0457189	0.742695	0.79055
B9J08_001830	B9J08_001830	Ortholog of C. albicans SC5314 : C1_05960W_A/PGA45, C. dubliniensis CD36 : Cd36_05620, C. parapsilosis CDC317 : CPAR2_103690 and Candida tenuis NRRL Y-1498 : CANTEDRAFT_115709	196	176	279	3145	3842	3280	-4.03551	5.07137e-106	7.82729e-104
B9J08_001831	B9J08_001831	Ortholog of C. albicans SC5314 : C1_05950C_A, C. dubliniensis CD36 : Cd36_05610, C. parapsilosis CDC317 : CPAR2_103700 and Candida tenuis NRRL Y-1498 : CANTEDRAFT_95139	660	995	767	780	742	840	-0.0418314	0.802379	0.841289
B9J08_001832	PHO87	Ortholog(s) have inorganic phosphate transmembrane transporter activity and role in phosphate ion transport, plasma membrane selenite transport, polyphosphate metabolic process, regulation of phosphate transmembrane transport	1487	1491	1735	10130	14098	9699	-2.89902	9.55391e-78	6.6167e-76
B9J08_001833	DUG2	Ortholog(s) have glutathione hydrolase activity, omega peptidase activity, peptidase activity, role in glutathione catabolic process and cytoplasm, glutathione hydrolase complex, nuclear periphery localization	1874	2226	2753	1780	2775	2025	-0.00113887	0.994996	0.996697
B9J08_001834	TPO4	Ortholog(s) have spermidine transmembrane transporter activity, spermine transmembrane transporter activity, role in spermidine transport, spermine transport and fungal-type vacuole membrane, plasma membrane localization	8424	9008	10068	14109	17407	13047	-0.752035	1.28637e-08	5.28038e-08
B9J08_001835	BRL1	Ortholog(s) have role in lipid homeostasis, nuclear envelope organization and endoplasmic reticulum, integral component of membrane, nuclear envelope localization	510	532	592	550	536	571	-0.0842478	0.598921	0.665989
B9J08_001836	IPI1	Ortholog(s) have chromatin binding activity	332	430	356	772	622	643	-0.934255	2.59731e-08	1.0294e-07
B9J08_001837	RRF1	Ortholog(s) have role in mitochondrial translation and mitochondrion localization	624	736	563	1052	933	899	-0.648613	2.70939e-05	7.4598e-05
B9J08_001838	MON1	Ortholog(s) have Rab guanyl-nucleotide exchange factor activity, phosphatidylinositol-3-phosphate binding, phosphatidylinositol-5-phosphate binding, phosphatidylserine binding activity	430	541	651	846	937	775	-0.721351	1.61825e-05	4.59128e-05
B9J08_001839	SEC22	Ortholog(s) have SNAP receptor activity and role in endoplasmic reticulum to Golgi vesicle-mediated transport, retrograde vesicle-mediated transport, Golgi to endoplasmic reticulum, vesicle fusion, vesicle fusion with Golgi apparatus	299	280	211	459	346	329	-0.575302	0.00945329	0.0170393
B9J08_001840	YJR056C	Ortholog of S. cerevisiae : YJR056C, C. albicans SC5314 : CR_03980W_A, C. glabrata CBS138 : CAGL0H01947g, C. dubliniensis CD36 : Cd36_29260 and C. parapsilosis CDC317 : CPAR2_202360	152	222	114	280	184	184	-0.479634	0.0849803	0.124095
B9J08_001841	GCD1	Ortholog(s) have guanyl-nucleotide exchange factor activity, translation initiation factor activity	1939	2504	1906	1817	1888	1856	0.122301	0.368009	0.446005
B9J08_001842	RPT4	Ortholog(s) have protein domain specific binding, ubiquitin protein ligase binding activity	8796	10232	7660	4091	3532	4344	1.08665	7.66391e-12	4.26809e-11
B9J08_001843	MRPL40	Ortholog(s) have structural constituent of ribosome activity and mitochondrial large ribosomal subunit localization	745	876	617	656	399	510	0.44732	0.0368447	0.0586779
B9J08_001844	NIP100	Ortholog(s) have role in establishment of mitotic spindle orientation and dynactin complex, spindle pole body localization	761	870	956	878	959	773	-0.0727432	0.609986	0.674958
B9J08_001845	SPT14	Ortholog(s) have phosphatidylinositol N-acetylglucosaminyltransferase activity and endoplasmic reticulum localization	599	815	782	873	752	877	-0.263025	0.106201	0.151332
B9J08_001846	MEX67	Ortholog(s) have RNA binding, U1 snRNA binding, U2 snRNA binding, U4 snRNA binding, U5 snRNA binding, U6 snRNA binding, porin activity	1940	2202	2084	1289	1545	1263	0.543909	1.41883e-05	4.04674e-05
B9J08_001847	DAP1	Ortholog(s) have enzyme activator activity, heme binding activity, role in ergosterol biosynthetic process, regulation of ergosterol biosynthetic process and endosome localization	165	136	158	227	208	266	-0.672301	0.00470755	0.00899547
B9J08_001848	NAT5	Ortholog(s) have peptide alpha-N-acetyltransferase activity, role in N-terminal protein amino acid acetylation and NatA complex localization	14	30	31	61	78	57	-1.45822	0.000358423	0.00082779
B9J08_001849	SEC63	Ortholog(s) have protein transmembrane transporter activity	6794	8254	8572	4778	5798	4262	0.61118	3.22265e-06	1.0005e-05
B9J08_001850	ADE17	Ortholog(s) have IMP cyclohydrolase activity, phosphoribosylaminoimidazolecarboxamide formyltransferase activity and role in 'de novo' IMP biosynthetic process, IMP biosynthetic process, purine nucleotide biosynthetic process	9164	10066	8611	6702	8131	6269	0.34356	0.00714344	0.0132154
B9J08_001851	RPL15B	Ortholog(s) have RNA binding, structural constituent of ribosome activity, role in cytoplasmic translation, macroautophagy and cytosolic large ribosomal subunit localization	213	276	216	854	919	714	-1.88068	5.12332e-31	8.75829e-30
B9J08_001852	B9J08_001852	Has domain(s) with predicted nucleic acid binding activity	5117	5962	3901	4494	3910	4808	0.110988	0.532896	0.605151
B9J08_001853	FMP52	Ortholog of S. cerevisiae : FMP52, C. albicans SC5314 : C1_10280C_A, C. glabrata CBS138 : CAGL0H09768g, C. dubliniensis CD36 : Cd36_09680 and C. parapsilosis CDC317 : CPAR2_804800	4877	5583	3974	2946	2444	2726	0.764309	2.01633e-06	6.39966e-06
B9J08_001854	B9J08_001854	Ortholog of C. albicans SC5314 : C6_00800C_A, C. dubliniensis CD36 : Cd36_60750, C. parapsilosis CDC317 : CPAR2_603110 and Candida tenuis NRRL Y-1498 : cten_CGOB_00221	1718	1806	2005	1713	1866	1466	0.0760128	0.568413	0.637311
B9J08_001855	OCA4	Has domain(s) with predicted protein tyrosine phosphatase activity	1090	1263	1129	1947	1463	1690	-0.618466	7.57265e-05	0.000195356
B9J08_001856	CTR1	Ortholog(s) have copper ion transmembrane transporter activity, role in copper ion import and plasma membrane localization	2088	2322	1786	12586	11366	11100	-2.56218	4.65956e-76	3.1862e-74
B9J08_001857	SEC8	Ortholog(s) have role in Golgi inheritance, Golgi to plasma membrane transport, endoplasmic reticulum inheritance, exocytosis and cellular bud neck, cellular bud tip, exocyst, incipient cellular bud site localization	2304	2838	3709	4072	5714	3916	-0.689508	0.000143678	0.000353921
B9J08_001858	MMS4	Ortholog(s) have crossover junction endodeoxyribonuclease activity, endodeoxyribonuclease activity	90	59	46	184	230	251	-1.81889	4.48589e-09	1.93398e-08
B9J08_001859	FES1	Ortholog(s) have adenyl-nucleotide exchange factor activity, role in cytoplasm protein quality control by the ubiquitin-proteasome system and cytosol localization	379	502	334	763	615	681	-0.832244	8.75475e-06	2.55225e-05
B9J08_001860	PGK1	Ortholog(s) have phosphoglycerate kinase activity, role in gluconeogenesis, glycolytic process and cytoplasm, mitochondrion localization	9694	11173	7563	26470	20692	26306	-1.43979	4.69429e-16	3.63303e-15
B9J08_001861	FAT1	Ortholog(s) have long-chain fatty acid transporter activity, very long-chain fatty acid-CoA ligase activity	1985	2094	2496	1836	2249	1839	0.0922897	0.519742	0.593414
B9J08_001862	B9J08_001862	Ortholog of C. albicans SC5314 : C6_00730W_A, C. dubliniensis CD36 : Cd36_60640, C. parapsilosis CDC317 : CPAR2_602930 and Candida tenuis NRRL Y-1498 : CANTEDRAFT_115038	822	927	827	8	30	40	4.96728	1.36029e-17	1.19679e-16
B9J08_001863	COX15	Ortholog(s) have 2 iron, 2 sulfur cluster binding, electron transfer activity, iron-sulfur cluster binding, oxidoreductase activity, acting on NAD(P)H, oxidoreductase activity, acting on NAD(P)H, heme protein as acceptor activity	11668	13857	11536	7904	7155	7302	0.662624	7.50225e-08	2.82217e-07
B9J08_001864	EMP65	Ortholog(s) have integral component of endoplasmic reticulum membrane localization	6407	7438	6666	1633	2155	1802	1.81402	1.01408e-42	2.86808e-41
B9J08_001865	RTR1	Ortholog(s) have RNA polymerase II CTD heptapeptide repeat phosphatase activity, role in dephosphorylation of RNA polymerase II C-terminal domain, transcription by RNA polymerase II and cytoplasm, nucleus localization	1649	1839	1381	962	845	826	0.825028	1.19485e-07	4.36121e-07
B9J08_001866	B9J08_001866	Ortholog of C. albicans SC5314 : C6_00690W_A, C. dubliniensis CD36 : Cd36_60600, C. parapsilosis CDC317 : CPAR2_602890 and Candida tenuis NRRL Y-1498 : CANTEDRAFT_135512	267	418	419	541	507	445	-0.50695	0.00651054	0.0121443
B9J08_001867	B9J08_001867	Ortholog of C. albicans SC5314 : C6_00680C_A, C. dubliniensis CD36 : Cd36_60590, C. parapsilosis CDC317 : CPAR2_602880 and Candida tenuis NRRL Y-1498 : CANTEDRAFT_115034	91	70	70	79	87	81	-0.147115	0.628584	0.691289
B9J08_001868	CDC14	Ortholog(s) have phosphoprotein phosphatase activity, protein serine/threonine phosphatase activity	322	475	356	524	712	678	-0.804826	2.07591e-05	5.81342e-05
B9J08_001869	AIM7	Ortholog(s) have Arp2/3 complex binding activity, role in actin filament debranching, negative regulation of Arp2/3 complex-mediated actin nucleation and actin cortical patch, cytoplasm localization	39	66	42	92	96	89	-0.988027	0.0019063	0.00387429
B9J08_001870	RPS13	Ortholog(s) have small ribosomal subunit rRNA binding, structural constituent of ribosome activity and role in maturation of SSU-rRNA from tricistronic rRNA transcript (SSU-rRNA, 5.8S rRNA, LSU-rRNA)	759	862	689	329	468	351	0.951234	6.17292e-08	2.34832e-07
B9J08_001871	TIF11	Ortholog(s) have RNA strand annealing activity, double-stranded RNA binding, ribosomal small subunit binding, translation initiation factor activity, translation initiation factor binding activity	579	601	565	259	353	273	0.923813	1.12268e-07	4.12233e-07
B9J08_001872	CTK3	Ortholog(s) have role in phosphorylation of RNA polymerase II C-terminal domain serine 2 residues, positive regulation of DNA-templated transcription and elongation, more	334	357	323	681	483	536	-0.808861	1.77722e-05	5.0212e-05
B9J08_001873	TPS3	Ortholog(s) have alpha,alpha-trehalose-phosphate synthase (UDP-forming) activity, enzyme regulator activity, trehalose-phosphatase activity and role in trehalose biosynthetic process	5742	6998	7962	15617	19903	15868	-1.37413	3.7446e-22	4.10311e-21
B9J08_001874	YMR262W	Has domain(s) with predicted endodeoxyribonuclease activity, producing 5'-phosphomonoesters activity	329	316	404	287	444	484	-0.277189	0.237351	0.306154
B9J08_001875	TPI1	Ortholog(s) have triose-phosphate isomerase activity, role in canonical glycolysis, glycolytic process and cytoplasm, mitochondrion localization	2926	3448	2375	4413	3856	4165	-0.573962	0.000308691	0.000720323
B9J08_001876	DET1	Ortholog(s) have acid phosphatase activity and role in dephosphorylation, intracellular sterol transport	554	655	550	1039	961	858	-0.762625	1.16041e-07	4.2441e-07
B9J08_001877	B9J08_001877	Ortholog(s) have eukaryotic 43S preinitiation complex, eukaryotic translation initiation factor 3 complex localization	500	739	477	763	472	699	-0.25452	0.259893	0.331197
B9J08_001878	KRS1	Ortholog(s) have lysine-tRNA ligase activity, role in lysyl-tRNA aminoacylation and cytoplasm localization	797	736	923	1246	1571	1243	-0.778066	1.42186e-06	4.61869e-06
B9J08_001879	TRM7	Ortholog(s) have tRNA (cytosine-2'-O-)-methyltransferase activity, tRNA (guanosine-2'-O-)-methyltransferase activity, tRNA 2'-O-methyltransferase activity	141	204	131	146	79	103	0.461946	0.118194	0.166488
B9J08_001880	RSM10	Ortholog(s) have structural constituent of ribosome activity and mitochondrial small ribosomal subunit localization	169	262	163	117	110	85	0.860538	0.000747851	0.00162753
B9J08_001881	YBR062C	Has domain(s) with predicted zinc ion binding activity	4932	5696	4152	6744	6076	5994	-0.411842	0.00439575	0.00844747
B9J08_001882	B9J08_001882	Ortholog of C. albicans SC5314 : C3_07370W_A, C. dubliniensis CD36 : Cd36_87280, C. parapsilosis CDC317 : CPAR2_807750 and Candida tenuis NRRL Y-1498 : CANTEDRAFT_116906	835	915	901	2181	2402	2274	-1.43376	8.33255e-30	1.33173e-28
B9J08_001883	DLD1	Ortholog(s) have D-lactate dehydrogenase (cytochrome) activity, role in lactate catabolic process and mitochondrial inner membrane, mitochondrion localization	247	259	294	446	589	306	-0.79138	0.000349372	0.000809308
B9J08_001884	BIO2	Ortholog(s) have biotin synthase activity and role in biotin biosynthetic process	331	402	365	388	269	343	0.0635684	0.750556	0.797039
B9J08_001885	RPL22B	Ortholog(s) have structural constituent of ribosome activity, role in cytoplasmic translation and cytosolic large ribosomal subunit localization	126	228	132	176	244	142	-0.276575	0.309727	0.384189
B9J08_001886	B9J08_001886		0	1	0	4	5	7	-3.96955	0.026054	0.0427663
B9J08_001887	HEM1	Ortholog(s) have 5-aminolevulinate synthase activity, role in heme biosynthetic process, positive regulation of organelle assembly and mitochondrial matrix localization	2738	3425	3061	7572	8844	7497	-1.43852	1.71845e-35	3.57042e-34
B9J08_001888	SPC98	Ortholog(s) have gamma-tubulin binding activity and role in microtubule nucleation, mitotic spindle organization	341	327	298	434	203	288	0.000424352	0.998727	0.999006
B9J08_001889	CRC1	Ortholog(s) have carnitine transmembrane transporter activity, carnitine:acyl carnitine antiporter activity and role in acetate catabolic process, carbon utilization, carnitine transport, fatty acid metabolic process	1137	1374	775	930	663	897	0.327758	0.140183	0.193082
B9J08_001890	PPH21	Ortholog(s) have phosphoprotein phosphatase activity, protein serine/threonine phosphatase activity	2297	2957	2676	4644	3973	4220	-0.765313	6.16982e-09	2.61202e-08
B9J08_001891	B9J08_001891	Ortholog of C. albicans SC5314 : C3_01610W_A, C. dubliniensis CD36 : Cd36_81520, C. parapsilosis CDC317 : CPAR2_503600 and Candida tenuis NRRL Y-1498 : CANTEDRAFT_115754	1759	2068	1368	5253	3433	4495	-1.41344	8.90552e-13	5.33344e-12
B9J08_001892	B9J08_001892	Ortholog of C. albicans SC5314 : C3_01620W_A, C. dubliniensis CD36 : Cd36_81530, C. parapsilosis CDC317 : CPAR2_503590 and Candida tenuis NRRL Y-1498 : CANTEDRAFT_115755	167	158	167	159	171	137	0.0213776	0.922754	0.939627
B9J08_001893	VMA1	Ortholog(s) have proton-transporting ATPase activity, rotational mechanism activity and role in arginine homeostasis, cellular protein metabolic process, histidine homeostasis, lysine homeostasis, vacuolar acidification	8334	9757	10185	10172	12962	10048	-0.290681	0.0239797	0.0396992
B9J08_001894	B9J08_001894	Ortholog of C. albicans SC5314 : C3_01640C_A, C. dubliniensis CD36 : Cd36_81550, C. parapsilosis CDC317 : CPAR2_503570 and Candida tenuis NRRL Y-1498 : cten_CGOB_00261	329	267	335	91	113	127	1.43422	3.57195e-09	1.55485e-08
B9J08_001895	YDL183C	Ortholog(s) have role in potassium ion transport, proton transmembrane transport and integral component of mitochondrial inner membrane localization	7423	9310	8162	2883	2617	2400	1.59049	3.3888e-40	8.88656e-39
B9J08_001896	SRF1	Ortholog(s) have role in positive regulation of catalytic activity	1035	1236	1083	1172	905	1140	-0.0114292	0.944394	0.956792
B9J08_001897	CDC53	Ortholog(s) have DNA replication origin binding, protein-macromolecule adaptor activity, ubiquitin protein ligase activity, ubiquitin-protein transferase activity	2202	2470	2960	3767	4234	3405	-0.639178	4.66547e-06	1.40563e-05
B9J08_001898	B9J08_001898	Has domain(s) with predicted ATP binding, DNA binding, helicase activity, nucleic acid binding activity	1246	1481	1390	1850	2067	1598	-0.48142	0.000134275	0.000332275
B9J08_001899	B9J08_001899	Has domain(s) with predicted ATP binding, ATPase activity, ATPase-coupled transmembrane transporter activity, nucleoside-triphosphatase activity, nucleotide binding activity and role in transmembrane transport	1383	1534	2168	2122	3022	2291	-0.606966	0.00116461	0.00245177
B9J08_001900	BRO1	Ortholog(s) have deubiquitinase activator activity	4875	4927	6259	4177	5785	4347	0.111995	0.483706	0.558687
[truncated: 3,559 more rows]

## Sheet: mub1Δ vs WT
Gene expression profiles of mub1Δ cells versus WT cells.
[truncated: 5,404 more rows]

## Sheet: ubr2Δ vs WT for DEGs
Genes differentially expressed in ubr2Δ cells relative to WT cells.
[truncated: 1,366 more rows]

[truncated: 2 more sheets: mub1Δ vs WT for DEGs, Overlapped DEGs]
