# Supplementary material for: The transcription factor Rpn4 activates its own transcription and induces efflux pump expression to confer fluconazole resistance in Candida auris
Source: mBio. 2023 Nov 28;14(6):e02688-23. doi: 10.1128/mbio.02688-23 (PMC10746192; doi:10.1128/mbio.02688-23)
Supplement: Data S2 — GO term enrichment analysis of the overlapped differentially expressed genes between ubr2Δ and mub1Δ cells. [file mbio.02688-23-s0002.xlsx]

## Sheet: Legend
Supplementary Data 2. GO term enrichment analysis of the overlapped differentially expressed genes between ubr2Δ and mub1Δ cells.
GO term analysis of biological process represented in differentially expressed genes was performed using CGD Gene Ontology Term Finder (http://www.candidagenome.org/cgi-bin/GO/goTermFinder). Statistical analysis was performed using the hypergeometric distribution and adjusted by the procedure of Bonferroni correction and False discovery rate for multiple comparisons.

## Sheet: GO_Up
GO terms enriched in upregulated genes.
GOID	GO_term	GeneRatio	BgRatio	Corrected pvalue	False discovery rate	Genes annotated to the term
43248	proteasome assembly	23 out of 706 genes, 3.3%	30 out of 5584 background genes, 0.5%	1.96e-12	0	B9J08_000063:B9J08_000177:B9J08_000323:B9J08_000331:B9J08_001085:B9J08_001222:B9J08_001338:B9J08_001842:B9J08_002002:B9J08_002268:B9J08_002438:B9J08_002550:B9J08_002784:B9J08_003778:B9J08_003779:B9J08_003789:B9J08_003849:B9J08_004133:B9J08_004768:B9J08_005033:B9J08_005186:B9J08_005306:B9J08_005445
10499	proteasomal ubiquitin-independent protein catabolic process	14 out of 706 genes, 2.0%	15 out of 5584 background genes, 0.3%	4.55e-09	0	B9J08_000063:B9J08_000275:B9J08_001406:B9J08_001477:B9J08_002268:B9J08_002406:B9J08_002550:B9J08_002568:B9J08_002767:B9J08_002851:B9J08_003435:B9J08_003787:B9J08_004503:B9J08_005129
6508	proteolysis	75 out of 706 genes, 10.6%	274 out of 5584 background genes, 4.9%	1.93e-08	0	B9J08_000037:B9J08_000063:B9J08_000162:B9J08_000177:B9J08_000208:B9J08_000275:B9J08_000323:B9J08_000331:B9J08_000372:B9J08_000381:B9J08_000480:B9J08_000523:B9J08_000636:B9J08_000924:B9J08_001019:B9J08_001085:B9J08_001209:B9J08_001222:B9J08_001253:B9J08_001286:B9J08_001338:B9J08_001406:B9J08_001415:B9J08_001452:B9J08_001477:B9J08_001502:B9J08_001532:B9J08_001534:B9J08_001546:B9J08_001842:B9J08_001…
30163	protein catabolic process	54 out of 706 genes, 7.6%	202 out of 5584 background genes, 3.6%	4.16e-05	0	B9J08_000037:B9J08_000063:B9J08_000162:B9J08_000177:B9J08_000275:B9J08_000290:B9J08_000323:B9J08_000331:B9J08_000381:B9J08_000480:B9J08_000602:B9J08_000924:B9J08_001085:B9J08_001209:B9J08_001222:B9J08_001253:B9J08_001286:B9J08_001338:B9J08_001406:B9J08_001415:B9J08_001477:B9J08_001502:B9J08_001842:B9J08_001905:B9J08_002184:B9J08_002268:B9J08_002406:B9J08_002430:B9J08_002550:B9J08_002568:B9J08_002…
1901565	organonitrogen compound catabolic process	65 out of 706 genes, 9.2%	271 out of 5584 background genes, 4.9%	0.00015	0	B9J08_000037:B9J08_000063:B9J08_000147:B9J08_000162:B9J08_000177:B9J08_000273:B9J08_000275:B9J08_000290:B9J08_000323:B9J08_000331:B9J08_000381:B9J08_000480:B9J08_000602:B9J08_000732:B9J08_000756:B9J08_000924:B9J08_001085:B9J08_001209:B9J08_001222:B9J08_001253:B9J08_001286:B9J08_001338:B9J08_001406:B9J08_001415:B9J08_001477:B9J08_001502:B9J08_001842:B9J08_001905:B9J08_001967:B9J08_002078:B9J08_002…
51603	proteolysis involved in cellular protein catabolic process	49 out of 706 genes, 6.9%	185 out of 5584 background genes, 3.3%	0.00025	0	B9J08_000037:B9J08_000063:B9J08_000162:B9J08_000177:B9J08_000275:B9J08_000323:B9J08_000331:B9J08_000381:B9J08_000480:B9J08_000924:B9J08_001085:B9J08_001209:B9J08_001222:B9J08_001253:B9J08_001338:B9J08_001406:B9J08_001415:B9J08_001477:B9J08_001502:B9J08_001842:B9J08_002184:B9J08_002268:B9J08_002406:B9J08_002430:B9J08_002550:B9J08_002568:B9J08_002736:B9J08_002767:B9J08_002819:B9J08_002851:B9J08_003…
19941	modification-dependent protein catabolic process	46 out of 706 genes, 6.5%	170 out of 5584 background genes, 3.0%	0.00031	0	B9J08_000063:B9J08_000162:B9J08_000177:B9J08_000275:B9J08_000323:B9J08_000331:B9J08_000381:B9J08_000480:B9J08_001085:B9J08_001209:B9J08_001222:B9J08_001253:B9J08_001338:B9J08_001406:B9J08_001415:B9J08_001477:B9J08_001502:B9J08_001842:B9J08_002184:B9J08_002268:B9J08_002406:B9J08_002430:B9J08_002550:B9J08_002568:B9J08_002736:B9J08_002767:B9J08_002819:B9J08_002851:B9J08_003077:B9J08_003168:B9J08_003…
6511	ubiquitin-dependent protein catabolic process	46 out of 706 genes, 6.5%	170 out of 5584 background genes, 3.0%	0.00031	0	B9J08_000063:B9J08_000162:B9J08_000177:B9J08_000275:B9J08_000323:B9J08_000331:B9J08_000381:B9J08_000480:B9J08_001085:B9J08_001209:B9J08_001222:B9J08_001253:B9J08_001338:B9J08_001406:B9J08_001415:B9J08_001477:B9J08_001502:B9J08_001842:B9J08_002184:B9J08_002268:B9J08_002406:B9J08_002430:B9J08_002550:B9J08_002568:B9J08_002736:B9J08_002767:B9J08_002819:B9J08_002851:B9J08_003077:B9J08_003168:B9J08_003…
44257	cellular protein catabolic process	51 out of 706 genes, 7.2%	197 out of 5584 background genes, 3.5%	0.00031	0	B9J08_000037:B9J08_000063:B9J08_000162:B9J08_000177:B9J08_000275:B9J08_000290:B9J08_000323:B9J08_000331:B9J08_000381:B9J08_000480:B9J08_000924:B9J08_001085:B9J08_001209:B9J08_001222:B9J08_001253:B9J08_001338:B9J08_001406:B9J08_001415:B9J08_001477:B9J08_001502:B9J08_001842:B9J08_002184:B9J08_002268:B9J08_002406:B9J08_002430:B9J08_002550:B9J08_002568:B9J08_002736:B9J08_002767:B9J08_002819:B9J08_002…
70682	proteasome regulatory particle assembly	9 out of 706 genes, 1.3%	11 out of 5584 background genes, 0.2%	0.00049	0	B9J08_000177:B9J08_001085:B9J08_001338:B9J08_001842:B9J08_003778:B9J08_003789:B9J08_005033:B9J08_005186:B9J08_005306
43161	proteasome-mediated ubiquitin-dependent protein catabolic process	34 out of 706 genes, 4.8%	115 out of 5584 background genes, 2.1%	0.00137	0	B9J08_000063:B9J08_000275:B9J08_000381:B9J08_000480:B9J08_001209:B9J08_001253:B9J08_001406:B9J08_001415:B9J08_001477:B9J08_001502:B9J08_001842:B9J08_002184:B9J08_002268:B9J08_002406:B9J08_002430:B9J08_002550:B9J08_002568:B9J08_002736:B9J08_002767:B9J08_002819:B9J08_002851:B9J08_003077:B9J08_003168:B9J08_003435:B9J08_003779:B9J08_003787:B9J08_004503:B9J08_004794:B9J08_004856:B9J08_004978:B9J08_005…
55085	transmembrane transport	78 out of 706 genes, 11.0%	367 out of 5584 background genes, 6.6%	0.0017	0	B9J08_000002:B9J08_000164:B9J08_000170:B9J08_000175:B9J08_000321:B9J08_000344:B9J08_000558:B9J08_000582:B9J08_000756:B9J08_000757:B9J08_000896:B9J08_000928:B9J08_000938:B9J08_001014:B9J08_001016:B9J08_001017:B9J08_001125:B9J08_001499:B9J08_001672:B9J08_001673:B9J08_001895:B9J08_001905:B9J08_001952:B9J08_001964:B9J08_002019:B9J08_002079:B9J08_002199:B9J08_002227:B9J08_002249:B9J08_002274:B9J08_002…
10498	proteasomal protein catabolic process	34 out of 706 genes, 4.8%	118 out of 5584 background genes, 2.1%	0.00264	0	B9J08_000063:B9J08_000275:B9J08_000381:B9J08_000480:B9J08_001209:B9J08_001253:B9J08_001406:B9J08_001415:B9J08_001477:B9J08_001502:B9J08_001842:B9J08_002184:B9J08_002268:B9J08_002406:B9J08_002430:B9J08_002550:B9J08_002568:B9J08_002736:B9J08_002767:B9J08_002819:B9J08_002851:B9J08_003077:B9J08_003168:B9J08_003435:B9J08_003779:B9J08_003787:B9J08_004503:B9J08_004794:B9J08_004856:B9J08_004978:B9J08_005…
43632	modification-dependent macromolecule catabolic process	46 out of 706 genes, 6.5%	186 out of 5584 background genes, 3.3%	0.00496	0	B9J08_000063:B9J08_000162:B9J08_000177:B9J08_000275:B9J08_000323:B9J08_000331:B9J08_000381:B9J08_000480:B9J08_001085:B9J08_001209:B9J08_001222:B9J08_001253:B9J08_001338:B9J08_001406:B9J08_001415:B9J08_001477:B9J08_001502:B9J08_001842:B9J08_002184:B9J08_002268:B9J08_002406:B9J08_002430:B9J08_002550:B9J08_002568:B9J08_002736:B9J08_002767:B9J08_002819:B9J08_002851:B9J08_003077:B9J08_003168:B9J08_003…
1901575	organic substance catabolic process	91 out of 706 genes, 12.9%	468 out of 5584 background genes, 8.4%	0.01166	0	B9J08_000037:B9J08_000063:B9J08_000147:B9J08_000162:B9J08_000177:B9J08_000273:B9J08_000275:B9J08_000290:B9J08_000323:B9J08_000331:B9J08_000381:B9J08_000480:B9J08_000602:B9J08_000729:B9J08_000732:B9J08_000756:B9J08_000812:B9J08_000924:B9J08_001064:B9J08_001085:B9J08_001209:B9J08_001222:B9J08_001253:B9J08_001286:B9J08_001295:B9J08_001338:B9J08_001406:B9J08_001415:B9J08_001450:B9J08_001477:B9J08_001…
9057	macromolecule catabolic process	65 out of 706 genes, 9.2%	308 out of 5584 background genes, 5.5%	0.01805	0	B9J08_000037:B9J08_000063:B9J08_000162:B9J08_000177:B9J08_000275:B9J08_000290:B9J08_000323:B9J08_000331:B9J08_000381:B9J08_000480:B9J08_000602:B9J08_000924:B9J08_001085:B9J08_001209:B9J08_001222:B9J08_001253:B9J08_001286:B9J08_001295:B9J08_001338:B9J08_001406:B9J08_001415:B9J08_001450:B9J08_001477:B9J08_001502:B9J08_001842:B9J08_001905:B9J08_002184:B9J08_002268:B9J08_002406:B9J08_002430:B9J08_002…
44248	cellular catabolic process	101 out of 706 genes, 14.3%	541 out of 5584 background genes, 9.7%	0.0224	0	B9J08_000037:B9J08_000063:B9J08_000147:B9J08_000162:B9J08_000177:B9J08_000273:B9J08_000275:B9J08_000290:B9J08_000323:B9J08_000331:B9J08_000381:B9J08_000480:B9J08_000729:B9J08_000732:B9J08_000756:B9J08_000924:B9J08_000925:B9J08_001064:B9J08_001085:B9J08_001091:B9J08_001209:B9J08_001222:B9J08_001253:B9J08_001295:B9J08_001338:B9J08_001406:B9J08_001415:B9J08_001450:B9J08_001477:B9J08_001484:B9J08_001…
9056	catabolic process	106 out of 706 genes, 15.0%	582 out of 5584 background genes, 10.4%	0.04112	0	B9J08_000037:B9J08_000063:B9J08_000147:B9J08_000162:B9J08_000177:B9J08_000273:B9J08_000275:B9J08_000290:B9J08_000323:B9J08_000331:B9J08_000381:B9J08_000480:B9J08_000602:B9J08_000729:B9J08_000732:B9J08_000756:B9J08_000812:B9J08_000924:B9J08_000925:B9J08_001064:B9J08_001085:B9J08_001091:B9J08_001209:B9J08_001222:B9J08_001253:B9J08_001286:B9J08_001295:B9J08_001338:B9J08_001406:B9J08_001415:B9J08_001…
44265	cellular macromolecule catabolic process	62 out of 706 genes, 8.8%	297 out of 5584 background genes, 5.3%	0.04116	0	B9J08_000037:B9J08_000063:B9J08_000162:B9J08_000177:B9J08_000275:B9J08_000290:B9J08_000323:B9J08_000331:B9J08_000381:B9J08_000480:B9J08_000924:B9J08_001085:B9J08_001209:B9J08_001222:B9J08_001253:B9J08_001295:B9J08_001338:B9J08_001406:B9J08_001415:B9J08_001450:B9J08_001477:B9J08_001502:B9J08_001842:B9J08_002184:B9J08_002268:B9J08_002406:B9J08_002430:B9J08_002550:B9J08_002568:B9J08_002675:B9J08_002…

## Sheet: GO_Down
GO terms enriched in downregulated genes.
GOID	GO_term	GeneRatio	BgRatio	Corrected pvalue	False discovery rate	Genes annotated to the term
43043	peptide biosynthetic process	47 out of 427 genes, 11.0%	235 out of 5584 background genes, 4.2%	3.95e-07	0	B9J08_000064:B9J08_000091:B9J08_000102:B9J08_000107:B9J08_000203:B9J08_000254:B9J08_000554:B9J08_000604:B9J08_000605:B9J08_000705:B9J08_000727:B9J08_000771:B9J08_000823:B9J08_000998:B9J08_001278:B9J08_001605:B9J08_001851:B9J08_001922:B9J08_001974:B9J08_002152:B9J08_002277:B9J08_002399:B9J08_002601:B9J08_002772:B9J08_002921:B9J08_002961:B9J08_003023:B9J08_003089:B9J08_003238:B9J08_003249:B9J08_003…
6412	translation	46 out of 427 genes, 10.8%	231 out of 5584 background genes, 4.1%	7.19e-07	0	B9J08_000064:B9J08_000091:B9J08_000102:B9J08_000107:B9J08_000203:B9J08_000254:B9J08_000554:B9J08_000604:B9J08_000605:B9J08_000705:B9J08_000727:B9J08_000771:B9J08_000823:B9J08_000998:B9J08_001278:B9J08_001851:B9J08_001922:B9J08_001974:B9J08_002152:B9J08_002277:B9J08_002399:B9J08_002601:B9J08_002772:B9J08_002921:B9J08_002961:B9J08_003023:B9J08_003089:B9J08_003238:B9J08_003249:B9J08_003273:B9J08_003…
6518	peptide metabolic process	48 out of 427 genes, 11.2%	256 out of 5584 background genes, 4.6%	2.5e-06	0	B9J08_000064:B9J08_000091:B9J08_000102:B9J08_000107:B9J08_000203:B9J08_000254:B9J08_000554:B9J08_000604:B9J08_000605:B9J08_000705:B9J08_000727:B9J08_000771:B9J08_000823:B9J08_000998:B9J08_001278:B9J08_001605:B9J08_001851:B9J08_001922:B9J08_001974:B9J08_002152:B9J08_002277:B9J08_002399:B9J08_002601:B9J08_002772:B9J08_002921:B9J08_002961:B9J08_003023:B9J08_003089:B9J08_003238:B9J08_003249:B9J08_003…
43604	amide biosynthetic process	49 out of 427 genes, 11.5%	267 out of 5584 background genes, 4.8%	3.58e-06	0	B9J08_000064:B9J08_000091:B9J08_000102:B9J08_000107:B9J08_000203:B9J08_000254:B9J08_000554:B9J08_000604:B9J08_000605:B9J08_000705:B9J08_000727:B9J08_000771:B9J08_000823:B9J08_000998:B9J08_001229:B9J08_001278:B9J08_001605:B9J08_001851:B9J08_001922:B9J08_001974:B9J08_002152:B9J08_002277:B9J08_002399:B9J08_002601:B9J08_002772:B9J08_002921:B9J08_002961:B9J08_003023:B9J08_003089:B9J08_003238:B9J08_003…
46034	ATP metabolic process	17 out of 427 genes, 4.0%	49 out of 5584 background genes, 0.9%	5.08e-05	0	B9J08_000084:B9J08_001429:B9J08_002231:B9J08_002342:B9J08_002855:B9J08_003126:B9J08_003146:B9J08_003614:B9J08_004072:B9J08_004266:B9J08_004273:B9J08_004309:B9J08_004375:B9J08_004433:B9J08_005239:B9J08_005349:B9J08_005505
43603	cellular amide metabolic process	51 out of 427 genes, 11.9%	309 out of 5584 background genes, 5.5%	6.79e-05	0	B9J08_000064:B9J08_000091:B9J08_000102:B9J08_000107:B9J08_000203:B9J08_000254:B9J08_000554:B9J08_000604:B9J08_000605:B9J08_000705:B9J08_000727:B9J08_000771:B9J08_000823:B9J08_000998:B9J08_001229:B9J08_001278:B9J08_001605:B9J08_001851:B9J08_001922:B9J08_001974:B9J08_002152:B9J08_002277:B9J08_002399:B9J08_002601:B9J08_002772:B9J08_002921:B9J08_002961:B9J08_003023:B9J08_003089:B9J08_003238:B9J08_003…
51029	rRNA transport	8 out of 427 genes, 1.9%	11 out of 5584 background genes, 0.2%	0.00014	0	B9J08_000091:B9J08_001974:B9J08_003107:B9J08_003273:B9J08_003288:B9J08_004067:B9J08_004990:B9J08_005324
6407	rRNA export from nucleus	8 out of 427 genes, 1.9%	11 out of 5584 background genes, 0.2%	0.00014	0	B9J08_000091:B9J08_001974:B9J08_003107:B9J08_003273:B9J08_003288:B9J08_004067:B9J08_004990:B9J08_005324
9311	oligosaccharide metabolic process	10 out of 427 genes, 2.3%	18 out of 5584 background genes, 0.3%	0.00015	0	B9J08_000476:B9J08_000775:B9J08_001255:B9J08_001324:B9J08_001383:B9J08_001873:B9J08_002635:B9J08_003397:B9J08_004015:B9J08_004534
5975	carbohydrate metabolic process	30 out of 427 genes, 7.0%	143 out of 5584 background genes, 2.6%	0.00023	0	B9J08_000050:B9J08_000384:B9J08_000476:B9J08_000764:B9J08_000775:FKS1:B9J08_001227:B9J08_001255:B9J08_001324:B9J08_001383:B9J08_001873:B9J08_001901:B9J08_002635:B9J08_002669:B9J08_002761:B9J08_002762:B9J08_002919:B9J08_003120:B9J08_003306:B9J08_003374:B9J08_003397:B9J08_003573:B9J08_004015:B9J08_004309:B9J08_004375:B9J08_004534:B9J08_004550:B9J08_005239:B9J08_005339:B9J08_005581
6091	generation of precursor metabolites and energy	23 out of 427 genes, 5.4%	103 out of 5584 background genes, 1.8%	0.002	0	B9J08_000150:B9J08_000469:B9J08_000764:B9J08_001429:B9J08_002231:B9J08_002342:B9J08_002363:B9J08_002770:B9J08_003126:B9J08_003614:B9J08_003998:B9J08_004072:B9J08_004273:B9J08_004309:B9J08_004375:B9J08_004433:B9J08_004550:B9J08_004804:B9J08_004914:B9J08_005239:B9J08_005355:B9J08_005505:B9J08_005581
5984	disaccharide metabolic process	8 out of 427 genes, 1.9%	15 out of 5584 background genes, 0.3%	0.00441	0	B9J08_000476:B9J08_000775:B9J08_001255:B9J08_001873:B9J08_002635:B9J08_003397:B9J08_004015:B9J08_004534
1901566	organonitrogen compound biosynthetic process	76 out of 427 genes, 17.8%	635 out of 5584 background genes, 11.4%	0.02778	0.0015	B9J08_000064:B9J08_000084:B9J08_000091:B9J08_000102:B9J08_000107:B9J08_000203:B9J08_000254:B9J08_000554:B9J08_000604:B9J08_000605:B9J08_000668:B9J08_000705:B9J08_000727:B9J08_000771:B9J08_000787:B9J08_000823:B9J08_000998:B9J08_001224:B9J08_001229:B9J08_001277:B9J08_001278:B9J08_001447:B9J08_001578:B9J08_001605:B9J08_001713:B9J08_001851:B9J08_001887:B9J08_001922:B9J08_001974:B9J08_002152:B9J08_002…
9313	oligosaccharide catabolic process	6 out of 427 genes, 1.4%	10 out of 5584 background genes, 0.2%	0.03146	0.0014	B9J08_001255:B9J08_001383:B9J08_002635:B9J08_003397:B9J08_004015:B9J08_004534
44281	small molecule metabolic process	67 out of 427 genes, 15.7%	542 out of 5584 background genes, 9.7%	0.03223	0.0013	B9J08_000010:B9J08_000084:B9J08_000397:B9J08_000446:B9J08_000469:B9J08_000484:B9J08_000487:B9J08_000668:B9J08_000670:B9J08_000764:B9J08_000787:B9J08_001224:B9J08_001227:B9J08_001229:B9J08_001277:B9J08_001383:B9J08_001429:B9J08_001447:ERG11:B9J08_001578:B9J08_001591:B9J08_001713:B9J08_001759:B9J08_001832:B9J08_001934:B9J08_002231:B9J08_002349:B9J08_002420:B9J08_002453:B9J08_002478:B9J08_002629:B9J…
15980	energy derivation by oxidation of organic compounds	17 out of 427 genes, 4.0%	75 out of 5584 background genes, 1.3%	0.03599	0.0012	B9J08_000150:B9J08_000469:B9J08_000764:B9J08_001429:B9J08_002231:B9J08_002342:B9J08_002363:B9J08_002770:B9J08_003126:B9J08_003614:B9J08_003998:B9J08_004072:B9J08_004273:B9J08_004433:B9J08_004914:B9J08_005505:B9J08_005581
