# Supplementary material for: The transcription factor Rpn4 activates its own transcription and induces efflux pump expression to confer fluconazole resistance in Candida auris
Source: mBio. 2023 Nov 28;14(6):e02688-23. doi: 10.1128/mbio.02688-23 (PMC10746192; doi:10.1128/mbio.02688-23)
Supplement: Data S3 — Identification of mutations associated with fluconazole resistance among 304 globally distributed C. auris clinical isolates. [file mbio.02688-23-s0003.xlsx]

## Sheet: Legend
Supplementary Data 3. Identification of mutations associated with fluconazole resistance among 304 globally distributed C. auris clinical isolates.
Variants were identified and filtered by GATK v3.5 using the following parameters, ‘QD < 2.0/FS > 60.0/MQ < 40.0’ for single nucleotide polymorphisms (SNPs) and ‘QD < 2.0/FS > 200.0’ for indels. ANNOVAR was used to perform gene-based annotation. The non-synonymous variants associated with fluconazole resistance were determined using Fisher’s exact test with odds ratio > 1 and adjusted p-value < 0…

## Sheet: Mutations
Chr	Pos	Ref	Alt	Type	Detail	Resistant	Sensitive	pvalue	odds	padj	Gene
PEKT02000001	1016595	G	A	nonsynonymous SNV	B9J08_000478:B9J08_000478-T:exon1:c.G238A:p.A80T	49	1	7.41576e-05	15.0656	0.000922214	B9J08_000478
PEKT02000001	1018834	T	G	nonsynonymous SNV	B9J08_000479:B9J08_000479-T:exon1:c.T1292G:p.L431W	49	1	7.41576e-05	15.0656	0.000922214	B9J08_000479
PEKT02000001	101971	A	G	nonsynonymous SNV	B9J08_000044:B9J08_000044-T:exon1:c.A1484G:p.K495R	49	1	7.41576e-05	15.0656	0.000922214	B9J08_000044
PEKT02000001	105722	T	A	nonsynonymous SNV	B9J08_000045:B9J08_000045-T:exon1:c.A1385T:p.K462M	56	1	1.23927e-05	17.8686	0.000922214	B9J08_000045
PEKT02000001	1057361	C	T	nonsynonymous SNV	B9J08_000494:B9J08_000494-T:exon1:c.G124A:p.G42S	49	0	5.83314e-06	#NUM!	0.000481667	B9J08_000494
PEKT02000001	106119	C	T	nonsynonymous SNV	B9J08_000045:B9J08_000045-T:exon1:c.G988A:p.D330N	48	0	7.656e-06	#NUM!	0.000594424	B9J08_000045
PEKT02000001	1070238	T	C	nonsynonymous SNV	B9J08_000499:B9J08_000499-T:exon1:c.A775G:p.T259A	49	1	7.41576e-05	15.0656	0.000922214	B9J08_000499
PEKT02000001	1074382	T	A	nonsynonymous SNV	B9J08_000501:B9J08_000501-T:exon1:c.T1507A:p.S503T	49	1	7.41576e-05	15.0656	0.000922214	B9J08_000501
PEKT02000001	1076950	T	C	nonsynonymous SNV	B9J08_000503:B9J08_000503-T:exon1:c.A1036G:p.K346E	49	0	5.83314e-06	#NUM!	0.000481667	B9J08_000503
PEKT02000001	1081598	C	T	nonsynonymous SNV	B9J08_000504:B9J08_000504-T:exon1:c.G293A:p.R98K	49	1	7.41576e-05	15.0656	0.000922214	B9J08_000504
PEKT02000001	111106	G	A	nonsynonymous SNV	B9J08_000048:B9J08_000048-T:exon1:c.C349T:p.P117S	49	1	7.41576e-05	15.0656	0.000922214	B9J08_000048
PEKT02000001	125736	A	G	nonsynonymous SNV	B9J08_000056:B9J08_000056-T:exon1:c.T257C:p.V86A	49	1	7.41576e-05	15.0656	0.000922214	B9J08_000056
PEKT02000001	128790	T	A	nonsynonymous SNV	B9J08_000058:B9J08_000058-T:exon1:c.T514A:p.L172M	49	1	7.41576e-05	15.0656	0.000922214	B9J08_000058
PEKT02000001	131331	T	A	nonsynonymous SNV	B9J08_000060:B9J08_000060-T:exon1:c.A2891T:p.K964I	49	1	7.41576e-05	15.0656	0.000922214	B9J08_000060
PEKT02000001	133254	G	A	nonsynonymous SNV	B9J08_000060:B9J08_000060-T:exon1:c.C968T:p.T323I	49	1	7.41576e-05	15.0656	0.000922214	B9J08_000060
PEKT02000001	14808	C	T	nonsynonymous SNV	B9J08_000006:B9J08_000006-T:exon1:c.C302T:p.S101L	49	1	7.41576e-05	15.0656	0.000922214	B9J08_000006
PEKT02000001	164984	T	G	nonsynonymous SNV	B9J08_000076:B9J08_000076-T:exon1:c.T103G:p.S35A	49	0	5.83314e-06	#NUM!	0.000481667	B9J08_000076
PEKT02000001	166411	T	G	nonsynonymous SNV	B9J08_000077:B9J08_000077-T:exon1:c.T310G:p.F104V	49	1	7.41576e-05	15.0656	0.000922214	B9J08_000077
PEKT02000001	169825	A	T	stopgain	B9J08_000079:B9J08_000079-T:exon1:c.T152A:p.L51X	49	1	7.41576e-05	15.0656	0.000922214	B9J08_000079
PEKT02000001	182459	G	A	nonsynonymous SNV	B9J08_000085:B9J08_000085-T:exon1:c.G7A:p.E3K	49	0	5.83314e-06	#NUM!	0.000481667	B9J08_000085
PEKT02000001	18893	C	T	nonsynonymous SNV	B9J08_000008:B9J08_000008-T:exon1:c.G1513A:p.E505K	49	1	7.41576e-05	15.0656	0.000922214	B9J08_000008
PEKT02000001	18923	T	G	nonsynonymous SNV	B9J08_000008:B9J08_000008-T:exon1:c.A1483C:p.T495P	49	1	7.41576e-05	15.0656	0.000922214	B9J08_000008
PEKT02000001	203748	G	A	nonsynonymous SNV	B9J08_000092:B9J08_000092-T:exon1:c.C2107T:p.P703S	49	0	5.83314e-06	#NUM!	0.000481667	B9J08_000092
PEKT02000001	204858	T	C	nonsynonymous SNV	B9J08_000092:B9J08_000092-T:exon1:c.A997G:p.I333V	49	0	5.83314e-06	#NUM!	0.000481667	B9J08_000092
PEKT02000001	234311	A	C	nonsynonymous SNV	B9J08_000106:B9J08_000106-T:exon1:c.A292C:p.I98L	117	4	1.30795e-10	13.2293	2.36605e-08	B9J08_000106
PEKT02000001	234311	A	T	nonsynonymous SNV	B9J08_000106:B9J08_000106-T:exon1:c.A292T:p.I98F	117	4	1.30795e-10	13.2293	2.36605e-08	B9J08_000106
PEKT02000001	246983	T	C	nonsynonymous SNV	B9J08_000112:B9J08_000112-T:exon1:c.A244G:p.K82E	117	3	1.33836e-11	17.9482	2.4851e-09	B9J08_000112
PEKT02000001	255850	C	A	nonsynonymous SNV	B9J08_000117:B9J08_000117-T:exon1:c.G459T:p.W153C	117	3	1.33836e-11	17.9482	2.4851e-09	B9J08_000117
PEKT02000001	259549	G	A	nonsynonymous SNV	B9J08_000119:B9J08_000119-T:exon2:c.C253T:p.H85Y	49	1	7.41576e-05	15.0656	0.000922214	B9J08_000119
PEKT02000001	26933	T	C	nonsynonymous SNV	B9J08_000011:B9J08_000011-T:exon1:c.T176C:p.V59A	49	1	7.41576e-05	15.0656	0.000922214	B9J08_000011
PEKT02000001	269567	A	G	nonsynonymous SNV	B9J08_000123:B9J08_000123-T:exon1:c.A1571G:p.N524S	47	1	0.000121901	14.3019	0.00149007	B9J08_000123
PEKT02000001	283543	T	A	nonsynonymous SNV	B9J08_000131:B9J08_000131-T:exon1:c.A701T:p.K234M	49	1	7.41576e-05	15.0656	0.000922214	B9J08_000131
PEKT02000001	288894	T	G	nonsynonymous SNV	B9J08_000133:B9J08_000133-T:exon1:c.T1403G:p.F468C	49	1	7.41576e-05	15.0656	0.000922214	B9J08_000133
PEKT02000001	29188	G	A	nonsynonymous SNV	B9J08_000011:B9J08_000011-T:exon1:c.G2431A:p.E811K	49	1	7.41576e-05	15.0656	0.000922214	B9J08_000011
PEKT02000001	30332	G	A	nonsynonymous SNV	B9J08_000011:B9J08_000011-T:exon1:c.G3575A:p.S1192N	49	1	7.41576e-05	15.0656	0.000922214	B9J08_000011
PEKT02000001	316998	T	G	nonsynonymous SNV	B9J08_000148:B9J08_000148-T:exon1:c.A2085C:p.Q695H	49	1	7.41576e-05	15.0656	0.000922214	B9J08_000148
PEKT02000001	317743	A	G	nonsynonymous SNV	B9J08_000148:B9J08_000148-T:exon1:c.T1340C:p.F447S	49	1	7.41576e-05	15.0656	0.000922214	B9J08_000148
PEKT02000001	321463	C	T	nonsynonymous SNV	B9J08_000149:B9J08_000149-T:exon1:c.G70A:p.D24N	49	1	7.41576e-05	15.0656	0.000922214	B9J08_000149
PEKT02000001	322927	C	T	nonsynonymous SNV	B9J08_000150:B9J08_000150-T:exon2:c.C371T:p.A124V	49	1	7.41576e-05	15.0656	0.000922214	B9J08_000150
PEKT02000001	324204	A	G	nonsynonymous SNV	B9J08_000151:B9J08_000151-T:exon1:c.A229G:p.T77A	49	1	7.41576e-05	15.0656	0.000922214	B9J08_000151
PEKT02000001	340293	C	T	nonsynonymous SNV	B9J08_000159:B9J08_000159-T:exon1:c.C2719T:p.P907S	49	1	7.41576e-05	15.0656	0.000922214	B9J08_000159
PEKT02000001	344485	T	C	nonsynonymous SNV	B9J08_000161:B9J08_000161-T:exon1:c.T1447C:p.F483L	49	1	7.41576e-05	15.0656	0.000922214	B9J08_000161
PEKT02000001	350921	T	A	nonsynonymous SNV	B9J08_000164:B9J08_000164-T:exon1:c.A2127T:p.E709D	60	2	3.47015e-05	9.62297	0.000922214	B9J08_000164
PEKT02000001	350938	C	A	nonsynonymous SNV	B9J08_000164:B9J08_000164-T:exon1:c.G2110T:p.V704L	55	1	1.60774e-05	17.4552	0.000922214	B9J08_000164
PEKT02000001	355999	T	C	nonsynonymous SNV	B9J08_000166:B9J08_000166-T:exon1:c.A1615G:p.K539E	49	1	7.41576e-05	15.0656	0.000922214	B9J08_000166
PEKT02000001	35927	G	A	nonsynonymous SNV	B9J08_000014:B9J08_000014-T:exon1:c.G473A:p.G158D	49	1	7.41576e-05	15.0656	0.000922214	B9J08_000014
PEKT02000001	369137	A	G	nonsynonymous SNV	B9J08_000173:B9J08_000173-T:exon1:c.T314C:p.M105T	49	1	7.41576e-05	15.0656	0.000922214	B9J08_000173
PEKT02000001	387525	G	A	nonsynonymous SNV	B9J08_000181:B9J08_000181-T:exon1:c.G892A:p.G298R	49	1	7.41576e-05	15.0656	0.000922214	B9J08_000181
PEKT02000001	388041	A	G	nonsynonymous SNV	B9J08_000181:B9J08_000181-T:exon1:c.A1408G:p.N470D	49	1	7.41576e-05	15.0656	0.000922214	B9J08_000181
PEKT02000001	396834	T	G	nonsynonymous SNV	B9J08_000183:B9J08_000183-T:exon1:c.A1514C:p.E505A	49	1	7.41576e-05	15.0656	0.000922214	B9J08_000183
PEKT02000001	421904	A	G	nonsynonymous SNV	B9J08_000194:B9J08_000194-T:exon1:c.A670G:p.I224V	49	1	7.41576e-05	15.0656	0.000922214	B9J08_000194
PEKT02000001	423243	A	G	nonsynonymous SNV	B9J08_000195:B9J08_000195-T:exon1:c.A433G:p.R145G	49	1	7.41576e-05	15.0656	0.000922214	B9J08_000195
PEKT02000001	427547	T	A	nonsynonymous SNV	B9J08_000197:B9J08_000197-T:exon1:c.A1901T:p.Y634F	49	1	7.41576e-05	15.0656	0.000922214	B9J08_000197
PEKT02000001	429845	A	C	nonsynonymous SNV	B9J08_000198:B9J08_000198-T:exon1:c.A81C:p.K27N	49	1	7.41576e-05	15.0656	0.000922214	B9J08_000198
PEKT02000001	432402	A	G	nonsynonymous SNV	B9J08_000199:B9J08_000199-T:exon1:c.A1141G:p.I381V	49	1	7.41576e-05	15.0656	0.000922214	B9J08_000199
PEKT02000001	432588	A	T	nonsynonymous SNV	B9J08_000199:B9J08_000199-T:exon1:c.A1327T:p.I443F	49	1	7.41576e-05	15.0656	0.000922214	B9J08_000199
PEKT02000001	439847	C	T	nonsynonymous SNV	B9J08_000202:B9J08_000202-T:exon1:c.G914A:p.R305K	49	1	7.41576e-05	15.0656	0.000922214	B9J08_000202
PEKT02000001	449299	G	A	nonsynonymous SNV	B9J08_000207:B9J08_000207-T:exon1:c.G208A:p.G70S	47	1	0.000121901	14.3019	0.00149007	B9J08_000207
PEKT02000001	461139	T	A	nonsynonymous SNV	B9J08_000213:B9J08_000213-T:exon1:c.T928A:p.L310I	49	1	7.41576e-05	15.0656	0.000922214	B9J08_000213
PEKT02000001	464516	C	T	nonsynonymous SNV	B9J08_000214:B9J08_000214-T:exon1:c.G874A:p.A292T	49	1	7.41576e-05	15.0656	0.000922214	B9J08_000214
PEKT02000001	466339	C	A	nonsynonymous SNV	B9J08_000216:B9J08_000216-T:exon1:c.G1661T:p.R554L	49	1	7.41576e-05	15.0656	0.000922214	B9J08_000216
PEKT02000001	466721	T	C	nonsynonymous SNV	B9J08_000216:B9J08_000216-T:exon1:c.A1279G:p.K427E	49	1	7.41576e-05	15.0656	0.000922214	B9J08_000216
PEKT02000001	466976	G	A	nonsynonymous SNV	B9J08_000216:B9J08_000216-T:exon1:c.C1024T:p.H342Y	49	1	7.41576e-05	15.0656	0.000922214	B9J08_000216
PEKT02000001	474468	T	G	nonsynonymous SNV	B9J08_000221:B9J08_000221-T:exon1:c.T67G:p.Y23D	49	1	7.41576e-05	15.0656	0.000922214	B9J08_000221
PEKT02000001	474475	C	A	nonsynonymous SNV	B9J08_000221:B9J08_000221-T:exon1:c.C74A:p.A25E	49	1	7.41576e-05	15.0656	0.000922214	B9J08_000221
PEKT02000001	474481	A	G	nonsynonymous SNV	B9J08_000221:B9J08_000221-T:exon1:c.A80G:p.H27R	49	1	7.41576e-05	15.0656	0.000922214	B9J08_000221
PEKT02000001	474513	G	T	nonsynonymous SNV	B9J08_000221:B9J08_000221-T:exon1:c.G112T:p.V38F	49	1	7.41576e-05	15.0656	0.000922214	B9J08_000221
PEKT02000001	474570	C	A	nonsynonymous SNV	B9J08_000221:B9J08_000221-T:exon1:c.C169A:p.L57I	49	1	7.41576e-05	15.0656	0.000922214	B9J08_000221
PEKT02000001	474597	G	C	nonsynonymous SNV	B9J08_000221:B9J08_000221-T:exon1:c.G196C:p.V66L	49	1	7.41576e-05	15.0656	0.000922214	B9J08_000221
PEKT02000001	474603	T	C	nonsynonymous SNV	B9J08_000221:B9J08_000221-T:exon1:c.T202C:p.Y68H	49	1	7.41576e-05	15.0656	0.000922214	B9J08_000221
PEKT02000001	474645	G	T	nonsynonymous SNV	B9J08_000221:B9J08_000221-T:exon1:c.G244T:p.D82Y	49	1	7.41576e-05	15.0656	0.000922214	B9J08_000221
PEKT02000001	474669	A	G	nonsynonymous SNV	B9J08_000221:B9J08_000221-T:exon1:c.A268G:p.N90D	49	1	7.41576e-05	15.0656	0.000922214	B9J08_000221
PEKT02000001	474748	A	T	nonsynonymous SNV	B9J08_000221:B9J08_000221-T:exon1:c.A347T:p.Y116F	49	1	7.41576e-05	15.0656	0.000922214	B9J08_000221
PEKT02000001	474823	C	G	nonsynonymous SNV	B9J08_000221:B9J08_000221-T:exon1:c.C422G:p.T141S	49	1	7.41576e-05	15.0656	0.000922214	B9J08_000221
PEKT02000001	474879	G	A	nonsynonymous SNV	B9J08_000221:B9J08_000221-T:exon1:c.G478A:p.V160I	49	1	7.41576e-05	15.0656	0.000922214	B9J08_000221
PEKT02000001	479475	C	T	nonsynonymous SNV	B9J08_000224:B9J08_000224-T:exon1:c.G589A:p.A197T	49	1	7.41576e-05	15.0656	0.000922214	B9J08_000224
PEKT02000001	479505	C	T	nonsynonymous SNV	B9J08_000224:B9J08_000224-T:exon1:c.G559A:p.V187M	49	1	7.41576e-05	15.0656	0.000922214	B9J08_000224
PEKT02000001	479667	C	T	nonsynonymous SNV	B9J08_000224:B9J08_000224-T:exon1:c.G397A:p.V133I	49	1	7.41576e-05	15.0656	0.000922214	B9J08_000224
PEKT02000001	479781	A	G	nonsynonymous SNV	B9J08_000224:B9J08_000224-T:exon1:c.T283C:p.Y95H	49	1	7.41576e-05	15.0656	0.000922214	B9J08_000224
PEKT02000001	479784	A	G	nonsynonymous SNV	B9J08_000224:B9J08_000224-T:exon1:c.T280C:p.F94L	49	1	7.41576e-05	15.0656	0.000922214	B9J08_000224
PEKT02000001	479936	A	T	nonsynonymous SNV	B9J08_000224:B9J08_000224-T:exon1:c.T128A:p.F43Y	49	1	7.41576e-05	15.0656	0.000922214	B9J08_000224
PEKT02000001	483073	A	T	nonsynonymous SNV	B9J08_000226:B9J08_000226-T:exon2:c.A1202T:p.N401I	49	1	7.41576e-05	15.0656	0.000922214	B9J08_000226
PEKT02000001	483287	T	C	nonsynonymous SNV	B9J08_000227:B9J08_000227-T:exon1:c.T46C:p.F16L	49	1	7.41576e-05	15.0656	0.000922214	B9J08_000227
PEKT02000001	494575	C	A	nonsynonymous SNV	B9J08_000233:B9J08_000233-T:exon1:c.G677T:p.W226L	49	1	7.41576e-05	15.0656	0.000922214	B9J08_000233
PEKT02000001	498453	T	A	nonsynonymous SNV	B9J08_000234:B9J08_000234-T:exon1:c.T1415A:p.F472Y	49	1	7.41576e-05	15.0656	0.000922214	B9J08_000234
PEKT02000001	508978	G	A	nonsynonymous SNV	B9J08_000240:B9J08_000240-T:exon1:c.C265T:p.P89S	49	1	7.41576e-05	15.0656	0.000922214	B9J08_000240
PEKT02000001	509143	C	A	nonsynonymous SNV	B9J08_000240:B9J08_000240-T:exon1:c.G100T:p.V34L	49	1	7.41576e-05	15.0656	0.000922214	B9J08_000240
PEKT02000001	510900	G	T	nonsynonymous SNV	B9J08_000241:B9J08_000241-T:exon1:c.G1375T:p.V459L	117	3	1.33836e-11	17.9482	2.4851e-09	B9J08_000241
PEKT02000001	52098	G	C	nonsynonymous SNV	B9J08_000019:B9J08_000019-T:exon1:c.C593G:p.A198G	49	1	7.41576e-05	15.0656	0.000922214	B9J08_000019
PEKT02000001	52150	A	G	nonsynonymous SNV	B9J08_000019:B9J08_000019-T:exon1:c.T541C:p.S181P	49	1	7.41576e-05	15.0656	0.000922214	B9J08_000019
PEKT02000001	52240	G	A	nonsynonymous SNV	B9J08_000019:B9J08_000019-T:exon1:c.C451T:p.P151S	49	1	7.41576e-05	15.0656	0.000922214	B9J08_000019
PEKT02000001	52242	C	T	nonsynonymous SNV	B9J08_000019:B9J08_000019-T:exon1:c.G449A:p.G150D	49	1	7.41576e-05	15.0656	0.000922214	B9J08_000019
PEKT02000001	52308	C	A	nonsynonymous SNV	B9J08_000019:B9J08_000019-T:exon1:c.G383T:p.S128I	49	1	7.41576e-05	15.0656	0.000922214	B9J08_000019
PEKT02000001	523998	A	G	nonsynonymous SNV	B9J08_000249:B9J08_000249-T:exon1:c.A119G:p.E40G	49	1	7.41576e-05	15.0656	0.000922214	B9J08_000249
PEKT02000001	524487	A	T	nonsynonymous SNV	B9J08_000249:B9J08_000249-T:exon1:c.A608T:p.Y203F	49	1	7.41576e-05	15.0656	0.000922214	B9J08_000249
PEKT02000001	52455	G	A	nonsynonymous SNV	B9J08_000019:B9J08_000019-T:exon1:c.C236T:p.S79F	49	1	7.41576e-05	15.0656	0.000922214	B9J08_000019
PEKT02000001	52477	C	A	nonsynonymous SNV	B9J08_000019:B9J08_000019-T:exon1:c.G214T:p.A72S	49	1	7.41576e-05	15.0656	0.000922214	B9J08_000019
PEKT02000001	524975	G	A	nonsynonymous SNV	B9J08_000249:B9J08_000249-T:exon1:c.G1096A:p.D366N	49	1	7.41576e-05	15.0656	0.000922214	B9J08_000249
PEKT02000001	529778	A	T	nonsynonymous SNV	B9J08_000252:B9J08_000252-T:exon1:c.A748T:p.M250L	49	1	7.41576e-05	15.0656	0.000922214	B9J08_000252
PEKT02000001	535974	T	C	nonsynonymous SNV	B9J08_000256:B9J08_000256-T:exon1:c.T418C:p.F140L	49	1	7.41576e-05	15.0656	0.000922214	B9J08_000256
PEKT02000001	537152	A	C	nonsynonymous SNV	B9J08_000257:B9J08_000257-T:exon1:c.T589G:p.L197V	49	1	7.41576e-05	15.0656	0.000922214	B9J08_000257
PEKT02000001	537586	C	T	nonsynonymous SNV	B9J08_000257:B9J08_000257-T:exon1:c.G155A:p.R52K	49	1	7.41576e-05	15.0656	0.000922214	B9J08_000257
PEKT02000001	542924	G	C	nonsynonymous SNV	B9J08_000260:B9J08_000260-T:exon1:c.G1936C:p.V646L	49	1	7.41576e-05	15.0656	0.000922214	B9J08_000260
PEKT02000001	545783	A	T	nonsynonymous SNV	B9J08_000262:B9J08_000262-T:exon1:c.A43T:p.T15S	49	0	5.83314e-06	#NUM!	0.000481667	B9J08_000262
PEKT02000001	548862	G	A	nonsynonymous SNV	B9J08_000263:B9J08_000263-T:exon1:c.G811A:p.A271T	49	1	7.41576e-05	15.0656	0.000922214	B9J08_000263
PEKT02000001	549701	T	A	nonsynonymous SNV	B9J08_000264:B9J08_000264-T:exon1:c.A1081T:p.I361F	117	3	1.33836e-11	17.9482	2.4851e-09	B9J08_000264
PEKT02000001	56512	A	C	nonsynonymous SNV	B9J08_000021:B9J08_000021-T:exon1:c.A301C:p.I101L	49	1	7.41576e-05	15.0656	0.000922214	B9J08_000021
PEKT02000001	574075	C	T	nonsynonymous SNV	B9J08_000278:B9J08_000278-T:exon1:c.C727T:p.L243F	49	1	7.41576e-05	15.0656	0.000922214	B9J08_000278
PEKT02000001	575319	G	A	nonsynonymous SNV	B9J08_000280:B9J08_000280-T:exon1:c.G46A:p.V16I	49	1	7.41576e-05	15.0656	0.000922214	B9J08_000280
PEKT02000001	58111	C	T	nonsynonymous SNV	B9J08_000022:B9J08_000022-T:exon1:c.C307T:p.L103F	49	1	7.41576e-05	15.0656	0.000922214	B9J08_000022
PEKT02000001	583940	A	C	nonsynonymous SNV	B9J08_000286:B9J08_000286-T:exon1:c.A408C:p.E136D	49	1	7.41576e-05	15.0656	0.000922214	B9J08_000286
PEKT02000001	588539	T	G	nonsynonymous SNV	B9J08_000287:B9J08_000287-T:exon1:c.T657G:p.F219L	49	1	7.41576e-05	15.0656	0.000922214	B9J08_000287
PEKT02000001	590860	T	A	nonsynonymous SNV	B9J08_000288:B9J08_000288-T:exon1:c.A1462T:p.N488Y	117	3	1.33836e-11	17.9482	2.4851e-09	B9J08_000288
PEKT02000001	593582	G	C	nonsynonymous SNV	B9J08_000289:B9J08_000289-T:exon1:c.C2468G:p.S823C	49	1	7.41576e-05	15.0656	0.000922214	B9J08_000289
PEKT02000001	59673	G	C	nonsynonymous SNV	B9J08_000023:B9J08_000023-T:exon1:c.C1508G:p.A503G	49	1	7.41576e-05	15.0656	0.000922214	B9J08_000023
PEKT02000001	602948	G	T	nonsynonymous SNV	B9J08_000291:B9J08_000291-T:exon1:c.G848T:p.S283I	49	1	7.41576e-05	15.0656	0.000922214	B9J08_000291
PEKT02000001	626247	T	A	nonsynonymous SNV	B9J08_000309:B9J08_000309-T:exon1:c.T450A:p.N150K	49	1	7.41576e-05	15.0656	0.000922214	B9J08_000309
PEKT02000001	626921	C	T	nonsynonymous SNV	B9J08_000309:B9J08_000309-T:exon1:c.C1124T:p.S375L	56	1	1.23927e-05	17.8686	0.000922214	B9J08_000309
PEKT02000001	633854	C	A	nonsynonymous SNV	B9J08_000312:B9J08_000312-T:exon1:c.G202T:p.D68Y	49	1	7.41576e-05	15.0656	0.000922214	B9J08_000312
PEKT02000001	643875	C	A	nonsynonymous SNV	B9J08_000317:B9J08_000317-T:exon1:c.G814T:p.G272C	49	1	7.41576e-05	15.0656	0.000922214	B9J08_000317
PEKT02000001	644646	A	T	nonsynonymous SNV	B9J08_000317:B9J08_000317-T:exon1:c.T43A:p.F15I	49	1	7.41576e-05	15.0656	0.000922214	B9J08_000317
PEKT02000001	652440	C	T	nonsynonymous SNV	B9J08_000321:B9J08_000321-T:exon1:c.G808A:p.V270I	49	0	5.83314e-06	#NUM!	0.000481667	B9J08_000321
PEKT02000001	66550	C	T	nonsynonymous SNV	B9J08_000027:B9J08_000027-T:exon2:c.G187A:p.E63K	49	1	7.41576e-05	15.0656	0.000922214	B9J08_000027
PEKT02000001	666855	C	T	nonsynonymous SNV	B9J08_000327:B9J08_000327-T:exon1:c.G115A:p.V39I	49	1	7.41576e-05	15.0656	0.000922214	B9J08_000327
PEKT02000001	671033	T	C	nonsynonymous SNV	B9J08_000331:B9J08_000331-T:exon1:c.T541C:p.Y181H	49	1	7.41576e-05	15.0656	0.000922214	B9J08_000331
PEKT02000001	675185	C	T	nonsynonymous SNV	B9J08_000333:B9J08_000333-T:exon1:c.G333A:p.M111I	49	1	7.41576e-05	15.0656	0.000922214	B9J08_000333
PEKT02000001	675192	T	C	nonsynonymous SNV	B9J08_000333:B9J08_000333-T:exon1:c.A326G:p.K109R	49	1	7.41576e-05	15.0656	0.000922214	B9J08_000333
PEKT02000001	675423	T	A	nonsynonymous SNV	B9J08_000333:B9J08_000333-T:exon1:c.A95T:p.Y32F	49	1	7.41576e-05	15.0656	0.000922214	B9J08_000333
PEKT02000001	675424	A	G	nonsynonymous SNV	B9J08_000333:B9J08_000333-T:exon1:c.T94C:p.Y32H	49	1	7.41576e-05	15.0656	0.000922214	B9J08_000333
PEKT02000001	675804	C	T	nonsynonymous SNV	B9J08_000334:B9J08_000334-T:exon1:c.G1018A:p.E340K	49	1	7.41576e-05	15.0656	0.000922214	B9J08_000334
PEKT02000001	67877	A	G	nonsynonymous SNV	B9J08_000028:B9J08_000028-T:exon1:c.A634G:p.T212A	49	1	7.41576e-05	15.0656	0.000922214	B9J08_000028
PEKT02000001	683256	G	T	nonsynonymous SNV	B9J08_000336:B9J08_000336-T:exon2:c.G3109T:p.G1037C	49	1	7.41576e-05	15.0656	0.000922214	B9J08_000336
PEKT02000001	683542	C	T	nonsynonymous SNV	B9J08_000336:B9J08_000336-T:exon2:c.C3395T:p.A1132V	49	1	7.41576e-05	15.0656	0.000922214	B9J08_000336
PEKT02000001	687207	A	T	nonsynonymous SNV	B9J08_000337:B9J08_000337-T:exon1:c.A371T:p.Y124F	49	1	7.41576e-05	15.0656	0.000922214	B9J08_000337
PEKT02000001	689658	G	C	nonsynonymous SNV	B9J08_000338:B9J08_000338-T:exon1:c.G1828C:p.E610Q	49	1	7.41576e-05	15.0656	0.000922214	B9J08_000338
PEKT02000001	700912	G	T	nonsynonymous SNV	B9J08_000342:B9J08_000342-T:exon1:c.G456T:p.Q152H	49	1	7.41576e-05	15.0656	0.000922214	B9J08_000342
PEKT02000001	703161	A	T	nonsynonymous SNV	B9J08_000344:B9J08_000344-T:exon2:c.T502A:p.L168M	45	1	0.000199122	13.5539	0.00240882	B9J08_000344
PEKT02000001	737142	T	C	nonsynonymous SNV	B9J08_000364:B9J08_000364-T:exon1:c.T776C:p.L259P	49	1	7.41576e-05	15.0656	0.000922214	B9J08_000364
PEKT02000001	739100	G	A	nonsynonymous SNV	B9J08_000364:B9J08_000364-T:exon1:c.G2734A:p.E912K	49	1	7.41576e-05	15.0656	0.000922214	B9J08_000364
PEKT02000001	756431	A	C	nonsynonymous SNV	B9J08_000372:B9J08_000372-T:exon2:c.T1327G:p.L443V	49	1	7.41576e-05	15.0656	0.000922214	B9J08_000372
PEKT02000001	757359	C	A	nonsynonymous SNV	B9J08_000372:B9J08_000372-T:exon1:c.G446T:p.S149I	49	1	7.41576e-05	15.0656	0.000922214	B9J08_000372
PEKT02000001	757369	T	G	nonsynonymous SNV	B9J08_000372:B9J08_000372-T:exon1:c.A436C:p.I146L	49	1	7.41576e-05	15.0656	0.000922214	B9J08_000372
PEKT02000001	757393	C	T	nonsynonymous SNV	B9J08_000372:B9J08_000372-T:exon1:c.G412A:p.D138N	49	1	7.41576e-05	15.0656	0.000922214	B9J08_000372
PEKT02000001	758297	G	A	nonsynonymous SNV	B9J08_000373:B9J08_000373-T:exon1:c.G19A:p.V7M	49	1	7.41576e-05	15.0656	0.000922214	B9J08_000373
PEKT02000001	759312	T	C	nonsynonymous SNV	B9J08_000373:B9J08_000373-T:exon1:c.T1034C:p.I345T	49	1	7.41576e-05	15.0656	0.000922214	B9J08_000373
PEKT02000001	763535	C	G	nonsynonymous SNV	B9J08_000375:B9J08_000375-T:exon1:c.C296G:p.A99G	49	1	7.41576e-05	15.0656	0.000922214	B9J08_000375
PEKT02000001	763546	G	A	nonsynonymous SNV	B9J08_000375:B9J08_000375-T:exon1:c.G307A:p.A103T	49	1	7.41576e-05	15.0656	0.000922214	B9J08_000375
PEKT02000001	766172	C	A	nonsynonymous SNV	B9J08_000376:B9J08_000376-T:exon1:c.G128T:p.C43F	117	3	1.33836e-11	17.9482	2.4851e-09	B9J08_000376
PEKT02000001	774770	G	C	nonsynonymous SNV	B9J08_000380:B9J08_000380-T:exon1:c.C174G:p.H58Q	49	1	7.41576e-05	15.0656	0.000922214	B9J08_000380
PEKT02000001	784678	G	A	nonsynonymous SNV	B9J08_000384:B9J08_000384-T:exon1:c.G1111A:p.D371N	49	1	7.41576e-05	15.0656	0.000922214	B9J08_000384
PEKT02000001	786470	T	C	nonsynonymous SNV	B9J08_000385:B9J08_000385-T:exon1:c.A680G:p.K227R	49	1	7.41576e-05	15.0656	0.000922214	B9J08_000385
PEKT02000001	804798	T	C	nonsynonymous SNV	B9J08_000395:B9J08_000395-T:exon1:c.A2545G:p.N849D	49	0	5.83314e-06	#NUM!	0.000481667	B9J08_000395
PEKT02000001	805795	C	A	nonsynonymous SNV	B9J08_000395:B9J08_000395-T:exon1:c.G1548T:p.M516I	49	1	7.41576e-05	15.0656	0.000922214	B9J08_000395
PEKT02000001	808939	G	T	nonsynonymous SNV	B9J08_000396:B9J08_000396-T:exon1:c.C2040A:p.D680E	49	1	7.41576e-05	15.0656	0.000922214	B9J08_000396
PEKT02000001	810752	T	C	nonsynonymous SNV	B9J08_000396:B9J08_000396-T:exon1:c.A227G:p.N76S	49	1	7.41576e-05	15.0656	0.000922214	B9J08_000396
PEKT02000001	810929	T	C	nonsynonymous SNV	B9J08_000396:B9J08_000396-T:exon1:c.A50G:p.Y17C	49	1	7.41576e-05	15.0656	0.000922214	B9J08_000396
PEKT02000001	816692	C	T	nonsynonymous SNV	B9J08_000399:B9J08_000399-T:exon1:c.C572T:p.T191M	49	1	7.41576e-05	15.0656	0.000922214	B9J08_000399
PEKT02000001	81692	G	A	nonsynonymous SNV	B9J08_000033:B9J08_000033-T:exon1:c.G166A:p.V56I	49	1	7.41576e-05	15.0656	0.000922214	B9J08_000033
PEKT02000001	820622	C	T	nonsynonymous SNV	B9J08_000401:B9J08_000401-T:exon1:c.G665A:p.S222N	49	1	7.41576e-05	15.0656	0.000922214	B9J08_000401
PEKT02000001	839198	T	C	nonsynonymous SNV	B9J08_000411:B9J08_000411-T:exon1:c.A637G:p.K213E	49	1	7.41576e-05	15.0656	0.000922214	B9J08_000411
PEKT02000001	840682	C	T	nonsynonymous SNV	B9J08_000412:B9J08_000412-T:exon1:c.C346T:p.L116F	49	1	7.41576e-05	15.0656	0.000922214	B9J08_000412
PEKT02000001	840722	A	G	nonsynonymous SNV	B9J08_000412:B9J08_000412-T:exon1:c.A386G:p.K129R	49	1	7.41576e-05	15.0656	0.000922214	B9J08_000412
PEKT02000001	840845	A	G	nonsynonymous SNV	B9J08_000412:B9J08_000412-T:exon1:c.A509G:p.K170R	49	1	7.41576e-05	15.0656	0.000922214	B9J08_000412
PEKT02000001	841412	C	T	nonsynonymous SNV	B9J08_000412:B9J08_000412-T:exon1:c.C1076T:p.T359I	49	1	7.41576e-05	15.0656	0.000922214	B9J08_000412
PEKT02000001	844812	T	A	nonsynonymous SNV	B9J08_000414:B9J08_000414-T:exon1:c.A532T:p.S178C	49	1	7.41576e-05	15.0656	0.000922214	B9J08_000414
PEKT02000001	846867	T	A	nonsynonymous SNV	B9J08_000415:B9J08_000415-T:exon1:c.A1025T:p.Y342F	49	1	7.41576e-05	15.0656	0.000922214	B9J08_000415
PEKT02000001	854522	T	C	nonsynonymous SNV	B9J08_000418:B9J08_000418-T:exon1:c.T554C:p.F185S	49	1	7.41576e-05	15.0656	0.000922214	B9J08_000418
PEKT02000001	865656	A	G	nonsynonymous SNV	B9J08_000422:B9J08_000422-T:exon1:c.T569C:p.F190S	49	0	5.83314e-06	#NUM!	0.000481667	B9J08_000422
PEKT02000001	866071	T	C	nonsynonymous SNV	B9J08_000422:B9J08_000422-T:exon1:c.A154G:p.T52A	60	2	3.47015e-05	9.62297	0.000922214	B9J08_000422
PEKT02000001	88358	C	T	nonsynonymous SNV	B9J08_000037:B9J08_000037-T:exon1:c.C20T:p.A7V	49	1	7.41576e-05	15.0656	0.000922214	B9J08_000037
PEKT02000001	902861	T	C	nonsynonymous SNV	B9J08_000435:B9J08_000435-T:exon1:c.A1544G:p.K515R	49	1	7.41576e-05	15.0656	0.000922214	B9J08_000435
PEKT02000001	925494	G	C	nonsynonymous SNV	B9J08_000441:B9J08_000441-T:exon2:c.C820G:p.R274G	117	3	1.33836e-11	17.9482	2.4851e-09	B9J08_000441
PEKT02000001	925595	C	T	nonsynonymous SNV	B9J08_000441:B9J08_000441-T:exon2:c.G719A:p.G240D	49	1	7.41576e-05	15.0656	0.000922214	B9J08_000441
PEKT02000001	926055	G	C	nonsynonymous SNV	B9J08_000441:B9J08_000441-T:exon2:c.C259G:p.P87A	49	1	7.41576e-05	15.0656	0.000922214	B9J08_000441
PEKT02000001	93355	A	G	nonsynonymous SNV	B9J08_000040:B9J08_000040-T:exon1:c.T1738C:p.S580P	49	1	7.41576e-05	15.0656	0.000922214	B9J08_000040
PEKT02000001	934556	T	A	nonsynonymous SNV	B9J08_000443:B9J08_000443-T:exon1:c.T1555A:p.S519T	49	0	5.83314e-06	#NUM!	0.000481667	B9J08_000443
PEKT02000001	939956	T	A	nonsynonymous SNV	B9J08_000445:B9J08_000445-T:exon1:c.A496T:p.T166S	49	1	7.41576e-05	15.0656	0.000922214	B9J08_000445
PEKT02000001	941583	C	G	nonsynonymous SNV	B9J08_000446:B9J08_000446-T:exon1:c.G1593C:p.L531F	49	1	7.41576e-05	15.0656	0.000922214	B9J08_000446
PEKT02000001	952913	C	G	nonsynonymous SNV	B9J08_000448:B9J08_000448-T:exon1:c.G53C:p.R18P	49	1	7.41576e-05	15.0656	0.000922214	B9J08_000448
PEKT02000001	955777	A	G	nonsynonymous SNV	B9J08_000449:B9J08_000449-T:exon1:c.A218G:p.K73R	49	0	5.83314e-06	#NUM!	0.000481667	B9J08_000449
PEKT02000001	956889	T	G	nonsynonymous SNV	B9J08_000449:B9J08_000449-T:exon1:c.T1330G:p.S444A	49	1	7.41576e-05	15.0656	0.000922214	B9J08_000449
PEKT02000001	957262	C	T	nonsynonymous SNV	B9J08_000449:B9J08_000449-T:exon1:c.C1703T:p.A568V	49	1	7.41576e-05	15.0656	0.000922214	B9J08_000449
PEKT02000001	957727	G	C	nonsynonymous SNV	B9J08_000450:B9J08_000450-T:exon1:c.C1280G:p.A427G	49	1	7.41576e-05	15.0656	0.000922214	B9J08_000450
PEKT02000001	983736	C	T	nonsynonymous SNV	B9J08_000463:B9J08_000463-T:exon1:c.C119T:p.A40V	49	1	7.41576e-05	15.0656	0.000922214	B9J08_000463
PEKT02000001	983963	C	G	nonsynonymous SNV	B9J08_000463:B9J08_000463-T:exon1:c.C346G:p.P116A	49	1	7.41576e-05	15.0656	0.000922214	B9J08_000463
PEKT02000001	993886	C	T	nonsynonymous SNV	B9J08_000468:B9J08_000468-T:exon1:c.G831A:p.M277I	49	1	7.41576e-05	15.0656	0.000922214	B9J08_000468
PEKT02000001	996602	C	A	nonsynonymous SNV	B9J08_000469:B9J08_000469-T:exon1:c.G82T:p.G28C	49	0	5.83314e-06	#NUM!	0.000481667	B9J08_000469
PEKT02000002	1023883	A	G	nonsynonymous SNV	B9J08_000968:B9J08_000968-T:exon1:c.A253G:p.K85E	49	1	7.41576e-05	15.0656	0.000922214	B9J08_000968
PEKT02000002	1027316	A	G	nonsynonymous SNV	B9J08_000969:B9J08_000969-T:exon2:c.A2096G:p.D699G	117	3	1.33836e-11	17.9482	2.4851e-09	B9J08_000969
PEKT02000002	1029466	A	T	nonsynonymous SNV	B9J08_000970:B9J08_000970-T:exon1:c.T888A:p.N296K	49	1	7.41576e-05	15.0656	0.000922214	B9J08_000970
PEKT02000002	1029522	C	T	nonsynonymous SNV	B9J08_000970:B9J08_000970-T:exon1:c.G832A:p.D278N	49	1	7.41576e-05	15.0656	0.000922214	B9J08_000970
PEKT02000002	1030712	G	T	nonsynonymous SNV	B9J08_000971:B9J08_000971-T:exon1:c.C3394A:p.L1132M	49	1	7.41576e-05	15.0656	0.000922214	B9J08_000971
PEKT02000002	1030838	G	A	nonsynonymous SNV	B9J08_000971:B9J08_000971-T:exon1:c.C3268T:p.P1090S	49	1	7.41576e-05	15.0656	0.000922214	B9J08_000971
PEKT02000002	1031946	T	A	nonsynonymous SNV	B9J08_000971:B9J08_000971-T:exon1:c.A2160T:p.L720F	49	1	7.41576e-05	15.0656	0.000922214	B9J08_000971
PEKT02000002	1033943	C	T	nonsynonymous SNV	B9J08_000971:B9J08_000971-T:exon1:c.G163A:p.V55I	49	1	7.41576e-05	15.0656	0.000922214	B9J08_000971
PEKT02000002	1036079	A	G	nonsynonymous SNV	B9J08_000972:B9J08_000972-T:exon1:c.A371G:p.N124S	49	1	7.41576e-05	15.0656	0.000922214	B9J08_000972
PEKT02000002	1036096	T	C	nonsynonymous SNV	B9J08_000972:B9J08_000972-T:exon1:c.T388C:p.F130L	49	1	7.41576e-05	15.0656	0.000922214	B9J08_000972
PEKT02000002	1043926	A	G	nonsynonymous SNV	B9J08_000976:B9J08_000976-T:exon1:c.T542C:p.I181T	117	3	1.33836e-11	17.9482	2.4851e-09	B9J08_000976
PEKT02000002	1044108	C	T	nonsynonymous SNV	B9J08_000976:B9J08_000976-T:exon1:c.G360A:p.M120I	49	0	5.83314e-06	#NUM!	0.000481667	B9J08_000976
PEKT02000002	1045146	T	C	nonsynonymous SNV	B9J08_000977:B9J08_000977-T:exon1:c.A2128G:p.K710E	49	1	7.41576e-05	15.0656	0.000922214	B9J08_000977
PEKT02000002	1047164	G	T	nonsynonymous SNV	B9J08_000977:B9J08_000977-T:exon1:c.C110A:p.A37D	49	0	5.83314e-06	#NUM!	0.000481667	B9J08_000977
PEKT02000002	1049792	T	G	nonsynonymous SNV	B9J08_000979:B9J08_000979-T:exon1:c.A597C:p.E199D	49	1	7.41576e-05	15.0656	0.000922214	B9J08_000979
PEKT02000002	1050027	A	G	nonsynonymous SNV	B9J08_000979:B9J08_000979-T:exon1:c.T362C:p.F121S	49	1	7.41576e-05	15.0656	0.000922214	B9J08_000979
PEKT02000002	1053599	C	A	nonsynonymous SNV	B9J08_000981:B9J08_000981-T:exon1:c.G492T:p.K164N	49	1	7.41576e-05	15.0656	0.000922214	B9J08_000981
PEKT02000002	1061820	T	C	nonsynonymous SNV	B9J08_000984:B9J08_000984-T:exon1:c.T518C:p.L173P	49	1	7.41576e-05	15.0656	0.000922214	B9J08_000984
PEKT02000002	1062053	C	T	nonsynonymous SNV	B9J08_000984:B9J08_000984-T:exon1:c.C751T:p.L251F	49	1	7.41576e-05	15.0656	0.000922214	B9J08_000984
PEKT02000002	1064163	G	A	nonsynonymous SNV	B9J08_000984:B9J08_000984-T:exon1:c.G2861A:p.R954K	49	1	7.41576e-05	15.0656	0.000922214	B9J08_000984
PEKT02000002	1068261	G	A	nonsynonymous SNV	B9J08_000986:B9J08_000986-T:exon1:c.G484A:p.E162K	49	1	7.41576e-05	15.0656	0.000922214	B9J08_000986
PEKT02000002	1070343	T	A	nonsynonymous SNV	B9J08_000988:B9J08_000988-T:exon2:c.A1493T:p.K498M	49	1	7.41576e-05	15.0656	0.000922214	B9J08_000988
PEKT02000002	1071587	C	A	nonsynonymous SNV	B9J08_000988:B9J08_000988-T:exon2:c.G249T:p.K83N	49	1	7.41576e-05	15.0656	0.000922214	B9J08_000988
PEKT02000002	1072650	G	T	nonsynonymous SNV	B9J08_000989:B9J08_000989-T:exon1:c.G615T:p.L205F	49	1	7.41576e-05	15.0656	0.000922214	B9J08_000989
PEKT02000002	1106747	C	G	nonsynonymous SNV	B9J08_001005:B9J08_001005-T:exon2:c.C80G:p.A27G	49	1	7.41576e-05	15.0656	0.000922214	B9J08_001005
PEKT02000002	1124593	C	A	nonsynonymous SNV	B9J08_001014:B9J08_001014-T:exon1:c.G561T:p.L187F	49	1	7.41576e-05	15.0656	0.000922214	B9J08_001014
PEKT02000002	1133695	A	T	nonsynonymous SNV	B9J08_001017:B9J08_001017-T:exon1:c.T341A:p.V114D	49	1	7.41576e-05	15.0656	0.000922214	B9J08_001017
PEKT02000002	1133891	C	A	stopgain	B9J08_001017:B9J08_001017-T:exon1:c.G145T:p.G49X	49	1	7.41576e-05	15.0656	0.000922214	B9J08_001017
PEKT02000002	1145215	A	G	nonsynonymous SNV	B9J08_001019:B9J08_001019-T:exon1:c.A1151G:p.N384S	49	1	7.41576e-05	15.0656	0.000922214	B9J08_001019
PEKT02000002	1149979	G	T	nonsynonymous SNV	B9J08_001020:B9J08_001020-T:exon2:c.G4295T:p.R1432I	49	1	7.41576e-05	15.0656	0.000922214	B9J08_001020
PEKT02000002	1151508	C	G	nonsynonymous SNV	B9J08_001021:B9J08_001021-T:exon1:c.G460C:p.G154R	49	1	7.41576e-05	15.0656	0.000922214	B9J08_001021
PEKT02000002	1168623	G	A	nonsynonymous SNV	B9J08_001030:B9J08_001030-T:exon1:c.G1600A:p.E534K	49	1	7.41576e-05	15.0656	0.000922214	B9J08_001030
PEKT02000002	1170888	C	T	nonsynonymous SNV	B9J08_001031:B9J08_001031-T:exon1:c.G11A:p.S4N	47	1	0.000121901	14.3019	0.00149007	B9J08_001031
PEKT02000002	1172684	G	A	nonsynonymous SNV	B9J08_001032:B9J08_001032-T:exon1:c.G1085A:p.R362K	49	1	7.41576e-05	15.0656	0.000922214	B9J08_001032
PEKT02000002	1176643	A	G	nonsynonymous SNV	B9J08_001034:B9J08_001034-T:exon1:c.A649G:p.K217E	49	1	7.41576e-05	15.0656	0.000922214	B9J08_001034
PEKT02000002	1176920	T	G	nonsynonymous SNV	B9J08_001034:B9J08_001034-T:exon1:c.T926G:p.V309G	49	1	7.41576e-05	15.0656	0.000922214	B9J08_001034
PEKT02000002	1177520	G	T	nonsynonymous SNV	B9J08_001035:B9J08_001035-T:exon1:c.C349A:p.Q117K	117	3	1.33836e-11	17.9482	2.4851e-09	B9J08_001035
PEKT02000002	1194618	G	A	nonsynonymous SNV	B9J08_001043:B9J08_001043-T:exon2:c.G802A:p.A268T	117	3	1.33836e-11	17.9482	2.4851e-09	B9J08_001043
PEKT02000002	120184	A	T	nonsynonymous SNV	B9J08_000561:B9J08_000561-T:exon1:c.T879A:p.D293E	117	3	1.33836e-11	17.9482	2.4851e-09	B9J08_000561
PEKT02000002	1203325	G	A	nonsynonymous SNV	B9J08_001048:B9J08_001048-T:exon1:c.C2012T:p.A671V	49	1	7.41576e-05	15.0656	0.000922214	B9J08_001048
PEKT02000002	122728	G	A	nonsynonymous SNV	B9J08_000562:B9J08_000562-T:exon2:c.C322T:p.H108Y	49	1	7.41576e-05	15.0656	0.000922214	B9J08_000562
PEKT02000002	125040	G	A	nonsynonymous SNV	B9J08_000563:B9J08_000563-T:exon1:c.C937T:p.H313Y	117	3	1.33836e-11	17.9482	2.4851e-09	B9J08_000563
PEKT02000002	125502	C	G	nonsynonymous SNV	B9J08_000563:B9J08_000563-T:exon1:c.G475C:p.V159L	49	1	7.41576e-05	15.0656	0.000922214	B9J08_000563
PEKT02000002	143822	G	A	nonsynonymous SNV	B9J08_000575:B9J08_000575-T:exon1:c.C341T:p.T114I	49	1	7.41576e-05	15.0656	0.000922214	B9J08_000575
PEKT02000002	146961	G	A	nonsynonymous SNV	B9J08_000576:B9J08_000576-T:exon1:c.C2014T:p.H672Y	49	1	7.41576e-05	15.0656	0.000922214	B9J08_000576
PEKT02000002	147345	T	C	nonsynonymous SNV	B9J08_000576:B9J08_000576-T:exon1:c.A1630G:p.I544V	49	1	7.41576e-05	15.0656	0.000922214	B9J08_000576
PEKT02000002	147617	T	A	nonsynonymous SNV	B9J08_000576:B9J08_000576-T:exon1:c.A1358T:p.H453L	49	1	7.41576e-05	15.0656	0.000922214	B9J08_000576
PEKT02000002	158764	T	C	nonsynonymous SNV	B9J08_000581:B9J08_000581-T:exon1:c.A1043G:p.N348S	49	1	7.41576e-05	15.0656	0.000922214	B9J08_000581
PEKT02000002	164896	A	G	nonsynonymous SNV	B9J08_000583:B9J08_000583-T:exon1:c.A949G:p.K317E	49	1	7.41576e-05	15.0656	0.000922214	B9J08_000583
PEKT02000002	164933	C	T	nonsynonymous SNV	B9J08_000583:B9J08_000583-T:exon1:c.C986T:p.S329L	49	1	7.41576e-05	15.0656	0.000922214	B9J08_000583
PEKT02000002	166591	C	T	nonsynonymous SNV	B9J08_000584:B9J08_000584-T:exon1:c.C931T:p.P311S	49	1	7.41576e-05	15.0656	0.000922214	B9J08_000584
PEKT02000002	166779	A	T	nonsynonymous SNV	B9J08_000584:B9J08_000584-T:exon1:c.A1119T:p.Q373H	49	1	7.41576e-05	15.0656	0.000922214	B9J08_000584
PEKT02000002	172503	G	A	nonsynonymous SNV	B9J08_000588:B9J08_000588-T:exon1:c.C716T:p.S239F	49	1	7.41576e-05	15.0656	0.000922214	B9J08_000588
PEKT02000002	172953	A	T	nonsynonymous SNV	B9J08_000588:B9J08_000588-T:exon1:c.T266A:p.F89Y	49	1	7.41576e-05	15.0656	0.000922214	B9J08_000588
PEKT02000002	190261	G	C	nonsynonymous SNV	B9J08_000594:B9J08_000594-T:exon1:c.G724C:p.V242L	49	1	7.41576e-05	15.0656	0.000922214	B9J08_000594
PEKT02000002	190377	T	A	nonsynonymous SNV	B9J08_000594:B9J08_000594-T:exon1:c.T840A:p.D280E	49	1	7.41576e-05	15.0656	0.000922214	B9J08_000594
PEKT02000002	190379	C	T	nonsynonymous SNV	B9J08_000594:B9J08_000594-T:exon1:c.C842T:p.T281I	49	1	7.41576e-05	15.0656	0.000922214	B9J08_000594
PEKT02000002	190398	C	G	nonsynonymous SNV	B9J08_000594:B9J08_000594-T:exon1:c.C861G:p.C287W	49	1	7.41576e-05	15.0656	0.000922214	B9J08_000594
PEKT02000002	190438	A	T	nonsynonymous SNV	B9J08_000594:B9J08_000594-T:exon1:c.A901T:p.N301Y	49	1	7.41576e-05	15.0656	0.000922214	B9J08_000594
PEKT02000002	190468	C	G	nonsynonymous SNV	B9J08_000594:B9J08_000594-T:exon1:c.C931G:p.R311G	49	1	7.41576e-05	15.0656	0.000922214	B9J08_000594
PEKT02000002	190672	G	A	nonsynonymous SNV	B9J08_000594:B9J08_000594-T:exon1:c.G1135A:p.A379T	49	1	7.41576e-05	15.0656	0.000922214	B9J08_000594
PEKT02000002	190732	T	A	nonsynonymous SNV	B9J08_000594:B9J08_000594-T:exon1:c.T1195A:p.S399T	49	1	7.41576e-05	15.0656	0.000922214	B9J08_000594
PEKT02000002	190753	G	A	nonsynonymous SNV	B9J08_000594:B9J08_000594-T:exon1:c.G1216A:p.G406S	49	1	7.41576e-05	15.0656	0.000922214	B9J08_000594
PEKT02000002	190833	T	A	nonsynonymous SNV	B9J08_000594:B9J08_000594-T:exon1:c.T1296A:p.N432K	49	1	7.41576e-05	15.0656	0.000922214	B9J08_000594
PEKT02000002	193006	C	A	nonsynonymous SNV	B9J08_000595:B9J08_000595-T:exon1:c.C155A:p.T52K	49	0	5.83314e-06	#NUM!	0.000481667	B9J08_000595
PEKT02000002	194671	C	T	nonsynonymous SNV	B9J08_000596:B9J08_000596-T:exon1:c.C26T:p.S9F	49	1	7.41576e-05	15.0656	0.000922214	B9J08_000596
PEKT02000002	199420	G	A	nonsynonymous SNV	B9J08_000599:B9J08_000599-T:exon1:c.C1816T:p.P606S	49	1	7.41576e-05	15.0656	0.000922214	B9J08_000599
PEKT02000002	200094	A	G	nonsynonymous SNV	B9J08_000599:B9J08_000599-T:exon1:c.T1142C:p.F381S	49	1	7.41576e-05	15.0656	0.000922214	B9J08_000599
PEKT02000002	202773	T	A	nonsynonymous SNV	B9J08_000600:B9J08_000600-T:exon1:c.T903A:p.F301L	49	0	5.83314e-06	#NUM!	0.000481667	B9J08_000600
PEKT02000002	202855	A	G	nonsynonymous SNV	B9J08_000600:B9J08_000600-T:exon1:c.A985G:p.T329A	49	1	7.41576e-05	15.0656	0.000922214	B9J08_000600
PEKT02000002	204188	C	A	nonsynonymous SNV	B9J08_000601:B9J08_000601-T:exon1:c.G665T:p.R222M	49	1	7.41576e-05	15.0656	0.000922214	B9J08_000601
PEKT02000002	217728	T	C	nonsynonymous SNV	B9J08_000609:B9J08_000609-T:exon1:c.A991G:p.I331V	49	0	5.83314e-06	#NUM!	0.000481667	B9J08_000609
PEKT02000002	229394	G	T	nonsynonymous SNV	B9J08_000611:B9J08_000611-T:exon1:c.G1710T:p.E570D	117	3	1.33836e-11	17.9482	2.4851e-09	B9J08_000611
PEKT02000002	239554	A	G	nonsynonymous SNV	B9J08_000613:B9J08_000613-T:exon1:c.A4886G:p.K1629R	49	1	7.41576e-05	15.0656	0.000922214	B9J08_000613
PEKT02000002	252832	T	G	nonsynonymous SNV	B9J08_000620:B9J08_000620-T:exon1:c.A958C:p.K320Q	117	3	1.33836e-11	17.9482	2.4851e-09	B9J08_000620
PEKT02000002	254571	G	A	nonsynonymous SNV	B9J08_000621:B9J08_000621-T:exon1:c.G241A:p.V81M	49	1	7.41576e-05	15.0656	0.000922214	B9J08_000621
PEKT02000002	256471	C	G	nonsynonymous SNV	B9J08_000623:B9J08_000623-T:exon1:c.C410G:p.A137G	49	1	7.41576e-05	15.0656	0.000922214	B9J08_000623
PEKT02000002	2565	C	G	nonsynonymous SNV	B9J08_000506:B9J08_000506-T:exon1:c.C444G:p.D148E	49	1	7.41576e-05	15.0656	0.000922214	B9J08_000506
PEKT02000002	256786	A	C	nonsynonymous SNV	B9J08_000623:B9J08_000623-T:exon1:c.A725C:p.K242T	49	1	7.41576e-05	15.0656	0.000922214	B9J08_000623
PEKT02000002	256950	G	A	nonsynonymous SNV	B9J08_000623:B9J08_000623-T:exon1:c.G889A:p.G297S	49	1	7.41576e-05	15.0656	0.000922214	B9J08_000623
PEKT02000002	259729	T	C	nonsynonymous SNV	B9J08_000626:B9J08_000626-T:exon1:c.A883G:p.R295G	117	3	1.33836e-11	17.9482	2.4851e-09	B9J08_000626
PEKT02000002	260563	C	T	nonsynonymous SNV	B9J08_000626:B9J08_000626-T:exon1:c.G49A:p.G17R	49	1	7.41576e-05	15.0656	0.000922214	B9J08_000626
PEKT02000002	261092	C	T	nonsynonymous SNV	B9J08_000627:B9J08_000627-T:exon1:c.C314T:p.T105I	49	1	7.41576e-05	15.0656	0.000922214	B9J08_000627
PEKT02000002	263438	A	C	nonsynonymous SNV	B9J08_000628:B9J08_000628-T:exon1:c.A907C:p.K303Q	49	1	7.41576e-05	15.0656	0.000922214	B9J08_000628
PEKT02000002	264369	G	A	nonsynonymous SNV	B9J08_000628:B9J08_000628-T:exon1:c.G1838A:p.S613N	49	0	5.83314e-06	#NUM!	0.000481667	B9J08_000628
PEKT02000002	265536	C	T	nonsynonymous SNV	B9J08_000628:B9J08_000628-T:exon1:c.C3005T:p.A1002V	117	3	1.33836e-11	17.9482	2.4851e-09	B9J08_000628
PEKT02000002	265658	T	C	nonsynonymous SNV	B9J08_000628:B9J08_000628-T:exon1:c.T3127C:p.F1043L	49	1	7.41576e-05	15.0656	0.000922214	B9J08_000628
PEKT02000002	265749	A	T	nonsynonymous SNV	B9J08_000628:B9J08_000628-T:exon1:c.A3218T:p.H1073L	49	0	5.83314e-06	#NUM!	0.000481667	B9J08_000628
PEKT02000002	267140	T	C	nonsynonymous SNV	B9J08_000629:B9J08_000629-T:exon1:c.A595G:p.K199E	49	1	7.41576e-05	15.0656	0.000922214	B9J08_000629
PEKT02000002	268911	G	A	nonsynonymous SNV	B9J08_000630:B9J08_000630-T:exon1:c.G1045A:p.V349I	49	1	7.41576e-05	15.0656	0.000922214	B9J08_000630
PEKT02000002	269781	T	G	nonsynonymous SNV	B9J08_000631:B9J08_000631-T:exon1:c.A2019C:p.Q673H	49	1	7.41576e-05	15.0656	0.000922214	B9J08_000631
PEKT02000002	270303	C	T	nonsynonymous SNV	B9J08_000631:B9J08_000631-T:exon1:c.G1497A:p.M499I	49	1	7.41576e-05	15.0656	0.000922214	B9J08_000631
PEKT02000002	273959	G	T	nonsynonymous SNV	B9J08_000633:B9J08_000633-T:exon1:c.C166A:p.Q56K	49	1	7.41576e-05	15.0656	0.000922214	B9J08_000633
PEKT02000002	276045	C	T	nonsynonymous SNV	B9J08_000635:B9J08_000635-T:exon1:c.G191A:p.R64K	49	1	7.41576e-05	15.0656	0.000922214	B9J08_000635
PEKT02000002	276090	A	G	nonsynonymous SNV	B9J08_000635:B9J08_000635-T:exon1:c.T146C:p.I49T	48	0	7.656e-06	#NUM!	0.000594424	B9J08_000635
PEKT02000002	276091	T	A	nonsynonymous SNV	B9J08_000635:B9J08_000635-T:exon1:c.A145T:p.I49F	48	0	7.656e-06	#NUM!	0.000594424	B9J08_000635
PEKT02000002	285195	C	T	nonsynonymous SNV	B9J08_000640:B9J08_000640-T:exon1:c.G896A:p.G299E	49	1	7.41576e-05	15.0656	0.000922214	B9J08_000640
PEKT02000002	285714	T	C	nonsynonymous SNV	B9J08_000640:B9J08_000640-T:exon1:c.A377G:p.E126G	49	1	7.41576e-05	15.0656	0.000922214	B9J08_000640
PEKT02000002	302379	T	C	nonsynonymous SNV	B9J08_000651:B9J08_000651-T:exon1:c.A1099G:p.T367A	49	1	7.41576e-05	15.0656	0.000922214	B9J08_000651
PEKT02000002	302468	G	A	nonsynonymous SNV	B9J08_000651:B9J08_000651-T:exon1:c.C1010T:p.T337M	49	1	7.41576e-05	15.0656	0.000922214	B9J08_000651
PEKT02000002	303378	A	G	nonsynonymous SNV	B9J08_000651:B9J08_000651-T:exon1:c.T100C:p.S34P	49	1	7.41576e-05	15.0656	0.000922214	B9J08_000651
PEKT02000002	309850	A	C	nonsynonymous SNV	B9J08_000654:B9J08_000654-T:exon1:c.A845C:p.D282A	49	1	7.41576e-05	15.0656	0.000922214	B9J08_000654
PEKT02000002	311849	T	C	nonsynonymous SNV	B9J08_000656:B9J08_000656-T:exon1:c.A436G:p.S146G	49	1	7.41576e-05	15.0656	0.000922214	B9J08_000656
PEKT02000002	319640	C	T	nonsynonymous SNV	B9J08_000658:B9J08_000658-T:exon1:c.G199A:p.G67S	49	1	7.41576e-05	15.0656	0.000922214	B9J08_000658
PEKT02000002	333424	C	T	nonsynonymous SNV	B9J08_000664:B9J08_000664-T:exon1:c.G265A:p.V89I	49	0	5.83314e-06	#NUM!	0.000481667	B9J08_000664
PEKT02000002	333666	C	A	nonsynonymous SNV	B9J08_000664:B9J08_000664-T:exon1:c.G23T:p.W8L	49	1	7.41576e-05	15.0656	0.000922214	B9J08_000664
PEKT02000002	336094	C	T	nonsynonymous SNV	B9J08_000666:B9J08_000666-T:exon2:c.G1606A:p.V536I	49	1	7.41576e-05	15.0656	0.000922214	B9J08_000666
PEKT02000002	361955	G	C	nonsynonymous SNV	B9J08_000676:B9J08_000676-T:exon1:c.G231C:p.W77C	49	1	7.41576e-05	15.0656	0.000922214	B9J08_000676
PEKT02000002	366239	G	A	nonsynonymous SNV	B9J08_000679:B9J08_000679-T:exon1:c.G181A:p.G61R	56	1	1.23927e-05	17.8686	0.000922214	B9J08_000679
PEKT02000002	369934	G	A	nonsynonymous SNV	B9J08_000680:B9J08_000680-T:exon1:c.C16T:p.H6Y	49	1	7.41576e-05	15.0656	0.000922214	B9J08_000680
PEKT02000002	372916	T	G	nonsynonymous SNV	B9J08_000681:B9J08_000681-T:exon1:c.A106C:p.K36Q	49	1	7.41576e-05	15.0656	0.000922214	B9J08_000681
PEKT02000002	376367	C	T	nonsynonymous SNV	B9J08_000683:B9J08_000683-T:exon1:c.G104A:p.G35E	49	1	7.41576e-05	15.0656	0.000922214	B9J08_000683
PEKT02000002	376448	C	T	nonsynonymous SNV	B9J08_000683:B9J08_000683-T:exon1:c.G23A:p.S8N	49	1	7.41576e-05	15.0656	0.000922214	B9J08_000683
PEKT02000002	377250	G	A	nonsynonymous SNV	B9J08_000684:B9J08_000684-T:exon1:c.C1061T:p.A354V	49	1	7.41576e-05	15.0656	0.000922214	B9J08_000684
PEKT02000002	382385	G	A	nonsynonymous SNV	B9J08_000686:B9J08_000686-T:exon1:c.G139A:p.E47K	117	3	1.33836e-11	17.9482	2.4851e-09	B9J08_000686
PEKT02000002	384252	A	T	nonsynonymous SNV	B9J08_000687:B9J08_000687-T:exon1:c.T2550A:p.N850K	49	1	7.41576e-05	15.0656	0.000922214	B9J08_000687
PEKT02000002	38523	T	C	nonsynonymous SNV	B9J08_000514:B9J08_000514-T:exon1:c.T1217C:p.L406S	117	3	1.33836e-11	17.9482	2.4851e-09	B9J08_000514
PEKT02000002	388858	C	G	nonsynonymous SNV	B9J08_000689:B9J08_000689-T:exon1:c.C88G:p.Q30E	49	1	7.41576e-05	15.0656	0.000922214	B9J08_000689
PEKT02000002	414925	G	A	nonsynonymous SNV	B9J08_000700:B9J08_000700-T:exon1:c.C689T:p.S230F	49	1	7.41576e-05	15.0656	0.000922214	B9J08_000700
PEKT02000002	421697	G	A	nonsynonymous SNV	B9J08_000703:B9J08_000703-T:exon1:c.G383A:p.R128H	49	1	7.41576e-05	15.0656	0.000922214	B9J08_000703
PEKT02000002	422114	C	T	nonsynonymous SNV	B9J08_000704:B9J08_000704-T:exon1:c.G4330A:p.E1444K	49	1	7.41576e-05	15.0656	0.000922214	B9J08_000704
PEKT02000002	434923	T	C	nonsynonymous SNV	B9J08_000706:B9J08_000706-T:exon1:c.T3224C:p.L1075P	49	1	7.41576e-05	15.0656	0.000922214	B9J08_000706
PEKT02000002	436715	G	C	nonsynonymous SNV	B9J08_000708:B9J08_000708-T:exon1:c.C233G:p.S78W	49	1	7.41576e-05	15.0656	0.000922214	B9J08_000708
PEKT02000002	436776	C	T	nonsynonymous SNV	B9J08_000708:B9J08_000708-T:exon1:c.G172A:p.D58N	49	1	7.41576e-05	15.0656	0.000922214	B9J08_000708
PEKT02000002	455274	G	T	nonsynonymous SNV	B9J08_000717:B9J08_000717-T:exon2:c.G1130T:p.R377L	117	3	1.33836e-11	17.9482	2.4851e-09	B9J08_000717
PEKT02000002	462532	T	G	nonsynonymous SNV	B9J08_000720:B9J08_000720-T:exon1:c.A461C:p.E154A	49	1	7.41576e-05	15.0656	0.000922214	B9J08_000720
PEKT02000002	473876	T	A	nonsynonymous SNV	B9J08_000726:B9J08_000726-T:exon1:c.T55A:p.S19T	49	1	7.41576e-05	15.0656	0.000922214	B9J08_000726
PEKT02000002	473920	T	A	nonsynonymous SNV	B9J08_000726:B9J08_000726-T:exon1:c.T99A:p.H33Q	49	1	7.41576e-05	15.0656	0.000922214	B9J08_000726
PEKT02000002	474596	G	T	nonsynonymous SNV	B9J08_000726:B9J08_000726-T:exon1:c.G775T:p.D259Y	49	1	7.41576e-05	15.0656	0.000922214	B9J08_000726
PEKT02000002	475743	A	G	nonsynonymous SNV	B9J08_000726:B9J08_000726-T:exon1:c.A1922G:p.N641S	49	1	7.41576e-05	15.0656	0.000922214	B9J08_000726
PEKT02000002	47593	T	C	nonsynonymous SNV	B9J08_000518:B9J08_000518-T:exon1:c.T407C:p.V136A	49	1	7.41576e-05	15.0656	0.000922214	B9J08_000518
PEKT02000002	485391	G	A	nonsynonymous SNV	B9J08_000731:B9J08_000731-T:exon1:c.G837A:p.M279I	49	0	5.83314e-06	#NUM!	0.000481667	B9J08_000731
PEKT02000002	495545	G	A	nonsynonymous SNV	B9J08_000735:B9J08_000735-T:exon1:c.C2473T:p.L825F	47	1	0.000121901	14.3019	0.00149007	B9J08_000735
PEKT02000002	510832	G	A	nonsynonymous SNV	B9J08_000740:B9J08_000740-T:exon1:c.G805A:p.A269T	49	1	7.41576e-05	15.0656	0.000922214	B9J08_000740
PEKT02000002	512197	T	C	nonsynonymous SNV	B9J08_000741:B9J08_000741-T:exon1:c.T386C:p.M129T	49	1	7.41576e-05	15.0656	0.000922214	B9J08_000741
PEKT02000002	513293	T	G	nonsynonymous SNV	B9J08_000742:B9J08_000742-T:exon1:c.T150G:p.S50R	49	1	7.41576e-05	15.0656	0.000922214	B9J08_000742
PEKT02000002	515289	C	G	nonsynonymous SNV	B9J08_000742:B9J08_000742-T:exon1:c.C2146G:p.L716V	49	1	7.41576e-05	15.0656	0.000922214	B9J08_000742
PEKT02000002	515460	C	G	nonsynonymous SNV	B9J08_000743:B9J08_000743-T:exon2:c.G815C:p.R272T	49	0	5.83314e-06	#NUM!	0.000481667	B9J08_000743
PEKT02000002	518420	C	T	nonsynonymous SNV	B9J08_000746:B9J08_000746-T:exon1:c.C410T:p.S137F	49	1	7.41576e-05	15.0656	0.000922214	B9J08_000746
PEKT02000002	536089	T	A	nonsynonymous SNV	B9J08_000753:B9J08_000753-T:exon1:c.A1366T:p.I456F	49	1	7.41576e-05	15.0656	0.000922214	B9J08_000753
PEKT02000002	536097	T	C	nonsynonymous SNV	B9J08_000753:B9J08_000753-T:exon1:c.A1358G:p.K453R	49	1	7.41576e-05	15.0656	0.000922214	B9J08_000753
PEKT02000002	536365	G	A	nonsynonymous SNV	B9J08_000753:B9J08_000753-T:exon1:c.C1090T:p.P364S	49	1	7.41576e-05	15.0656	0.000922214	B9J08_000753
PEKT02000002	541891	T	C	nonsynonymous SNV	B9J08_000756:B9J08_000756-T:exon1:c.A1772G:p.D591G	49	1	7.41576e-05	15.0656	0.000922214	B9J08_000756
PEKT02000002	547438	T	A	nonsynonymous SNV	B9J08_000758:B9J08_000758-T:exon1:c.T1129A:p.C377S	49	1	7.41576e-05	15.0656	0.000922214	B9J08_000758
PEKT02000002	548889	T	A	nonsynonymous SNV	B9J08_000759:B9J08_000759-T:exon1:c.T677A:p.L226H	60	2	3.47015e-05	9.62297	0.000922214	B9J08_000759
PEKT02000002	558593	C	T	nonsynonymous SNV	B9J08_000765:B9J08_000765-T:exon1:c.C46T:p.H16Y	49	1	7.41576e-05	15.0656	0.000922214	B9J08_000765
PEKT02000002	559953	G	A	nonsynonymous SNV	B9J08_000765:B9J08_000765-T:exon1:c.G1406A:p.R469K	49	1	7.41576e-05	15.0656	0.000922214	B9J08_000765
PEKT02000002	563406	C	T	nonsynonymous SNV	B9J08_000767:B9J08_000767-T:exon1:c.G355A:p.E119K	49	1	7.41576e-05	15.0656	0.000922214	B9J08_000767
PEKT02000002	566869	C	T	nonsynonymous SNV	B9J08_000769:B9J08_000769-T:exon1:c.G1390A:p.A464T	49	1	7.41576e-05	15.0656	0.000922214	B9J08_000769
PEKT02000002	572528	T	C	nonsynonymous SNV	B9J08_000772:B9J08_000772-T:exon1:c.A917G:p.N306S	49	1	7.41576e-05	15.0656	0.000922214	B9J08_000772
PEKT02000002	584203	C	A	nonsynonymous SNV	B9J08_000774:B9J08_000774-T:exon1:c.C116A:p.P39H	49	1	7.41576e-05	15.0656	0.000922214	B9J08_000774
PEKT02000002	592500	G	A	nonsynonymous SNV	B9J08_000777:B9J08_000777-T:exon1:c.G419A:p.R140Q	49	1	7.41576e-05	15.0656	0.000922214	B9J08_000777
PEKT02000002	612650	A	G	nonsynonymous SNV	B9J08_000787:B9J08_000787-T:exon1:c.A803G:p.E268G	49	1	7.41576e-05	15.0656	0.000922214	B9J08_000787
PEKT02000002	61315	A	G	nonsynonymous SNV	B9J08_000524:B9J08_000524-T:exon1:c.A2444G:p.K815R	49	1	7.41576e-05	15.0656	0.000922214	B9J08_000524
PEKT02000002	613304	C	T	nonsynonymous SNV	B9J08_000788:B9J08_000788-T:exon1:c.G1354A:p.A452T	49	1	7.41576e-05	15.0656	0.000922214	B9J08_000788
PEKT02000002	616489	G	A	nonsynonymous SNV	B9J08_000789:B9J08_000789-T:exon1:c.C26T:p.S9L	49	1	7.41576e-05	15.0656	0.000922214	B9J08_000789
PEKT02000002	633074	C	T	nonsynonymous SNV	B9J08_000794:B9J08_000794-T:exon2:c.C173T:p.T58M	49	0	5.83314e-06	#NUM!	0.000481667	B9J08_000794
PEKT02000002	657806	C	G	nonsynonymous SNV	B9J08_000804:B9J08_000804-T:exon1:c.C89G:p.T30S	49	1	7.41576e-05	15.0656	0.000922214	B9J08_000804
PEKT02000002	657839	A	G	nonsynonymous SNV	B9J08_000804:B9J08_000804-T:exon1:c.A122G:p.Y41C	49	1	7.41576e-05	15.0656	0.000922214	B9J08_000804
PEKT02000002	661333	C	T	nonsynonymous SNV	B9J08_000805:B9J08_000805-T:exon1:c.G316A:p.V106I	49	1	7.41576e-05	15.0656	0.000922214	B9J08_000805
PEKT02000002	664423	C	T	nonsynonymous SNV	B9J08_000807:B9J08_000807-T:exon1:c.G143A:p.R48K	49	1	7.41576e-05	15.0656	0.000922214	B9J08_000807
PEKT02000002	670093	C	T	nonsynonymous SNV	B9J08_000811:B9J08_000811-T:exon1:c.G1897A:p.E633K	49	1	7.41576e-05	15.0656	0.000922214	B9J08_000811
PEKT02000002	678358	G	A	nonsynonymous SNV	B9J08_000814:B9J08_000814-T:exon1:c.G1216A:p.E406K	49	1	7.41576e-05	15.0656	0.000922214	B9J08_000814
PEKT02000002	679577	A	G	nonsynonymous SNV	B9J08_000815:B9J08_000815-T:exon1:c.T1340C:p.I447T	117	3	1.33836e-11	17.9482	2.4851e-09	B9J08_000815
PEKT02000002	686797	G	C	nonsynonymous SNV	B9J08_000819:B9J08_000819-T:exon1:c.C10G:p.P4A	49	1	7.41576e-05	15.0656	0.000922214	B9J08_000819
PEKT02000002	687775	C	T	nonsynonymous SNV	B9J08_000820:B9J08_000820-T:exon1:c.C269T:p.T90I	49	1	7.41576e-05	15.0656	0.000922214	B9J08_000820
PEKT02000002	700759	G	T	nonsynonymous SNV	B9J08_000825:B9J08_000825-T:exon1:c.G457T:p.V153L	49	1	7.41576e-05	15.0656	0.000922214	B9J08_000825
PEKT02000002	705576	A	G	nonsynonymous SNV	B9J08_000828:B9J08_000828-T:exon1:c.A725G:p.K242R	49	1	7.41576e-05	15.0656	0.000922214	B9J08_000828
PEKT02000002	706064	C	T	nonsynonymous SNV	B9J08_000828:B9J08_000828-T:exon1:c.C1213T:p.P405S	117	3	1.33836e-11	17.9482	2.4851e-09	B9J08_000828
PEKT02000002	713686	A	G	nonsynonymous SNV	B9J08_000830:B9J08_000830-T:exon1:c.A365G:p.K122R	49	1	7.41576e-05	15.0656	0.000922214	B9J08_000830
PEKT02000002	713898	G	A	nonsynonymous SNV	B9J08_000830:B9J08_000830-T:exon1:c.G577A:p.V193I	49	1	7.41576e-05	15.0656	0.000922214	B9J08_000830
PEKT02000002	715734	T	A	nonsynonymous SNV	B9J08_000831:B9J08_000831-T:exon1:c.T439A:p.S147T	49	1	7.41576e-05	15.0656	0.000922214	B9J08_000831
PEKT02000002	718952	G	T	nonsynonymous SNV	B9J08_000834:B9J08_000834-T:exon1:c.G439T:p.V147F	49	1	7.41576e-05	15.0656	0.000922214	B9J08_000834
PEKT02000002	718962	T	C	nonsynonymous SNV	B9J08_000834:B9J08_000834-T:exon1:c.T449C:p.V150A	49	1	7.41576e-05	15.0656	0.000922214	B9J08_000834
PEKT02000002	719525	C	T	nonsynonymous SNV	B9J08_000834:B9J08_000834-T:exon1:c.C1012T:p.P338S	49	1	7.41576e-05	15.0656	0.000922214	B9J08_000834
PEKT02000002	719580	C	T	nonsynonymous SNV	B9J08_000834:B9J08_000834-T:exon1:c.C1067T:p.A356V	49	1	7.41576e-05	15.0656	0.000922214	B9J08_000834
PEKT02000002	730422	G	C	nonsynonymous SNV	B9J08_000839:B9J08_000839-T:exon1:c.C963G:p.D321E	49	1	7.41576e-05	15.0656	0.000922214	B9J08_000839
PEKT02000002	730642	T	G	nonsynonymous SNV	B9J08_000839:B9J08_000839-T:exon1:c.A743C:p.N248T	49	1	7.41576e-05	15.0656	0.000922214	B9J08_000839
PEKT02000002	730681	G	A	nonsynonymous SNV	B9J08_000839:B9J08_000839-T:exon1:c.C704T:p.A235V	49	1	7.41576e-05	15.0656	0.000922214	B9J08_000839
PEKT02000002	730787	T	G	nonsynonymous SNV	B9J08_000839:B9J08_000839-T:exon1:c.A598C:p.K200Q	49	1	7.41576e-05	15.0656	0.000922214	B9J08_000839
PEKT02000002	731230	T	C	nonsynonymous SNV	B9J08_000839:B9J08_000839-T:exon1:c.A155G:p.E52G	49	1	7.41576e-05	15.0656	0.000922214	B9J08_000839
PEKT02000002	737071	T	C	nonsynonymous SNV	B9J08_000842:B9J08_000842-T:exon1:c.A1288G:p.I430V	49	1	7.41576e-05	15.0656	0.000922214	B9J08_000842
PEKT02000002	740894	G	C	nonsynonymous SNV	B9J08_000843:B9J08_000843-T:exon1:c.G226C:p.V76L	49	1	7.41576e-05	15.0656	0.000922214	B9J08_000843
PEKT02000002	745111	G	A	nonsynonymous SNV	B9J08_000845:B9J08_000845-T:exon1:c.C512T:p.S171F	49	1	7.41576e-05	15.0656	0.000922214	B9J08_000845
PEKT02000002	75626	G	T	nonsynonymous SNV	B9J08_000534:B9J08_000534-T:exon1:c.C1865A:p.S622Y	117	3	1.33836e-11	17.9482	2.4851e-09	B9J08_000534
PEKT02000002	767513	T	G	nonsynonymous SNV	B9J08_000856:B9J08_000856-T:exon1:c.T282G:p.S94R	49	1	7.41576e-05	15.0656	0.000922214	B9J08_000856
PEKT02000002	773580	A	T	nonsynonymous SNV	B9J08_000859:B9J08_000859-T:exon1:c.A127T:p.N43Y	117	3	1.33836e-11	17.9482	2.4851e-09	B9J08_000859
PEKT02000002	776788	G	T	nonsynonymous SNV	B9J08_000861:B9J08_000861-T:exon1:c.C302A:p.P101H	49	1	7.41576e-05	15.0656	0.000922214	B9J08_000861
PEKT02000002	776816	C	G	nonsynonymous SNV	B9J08_000861:B9J08_000861-T:exon1:c.G274C:p.V92L	49	1	7.41576e-05	15.0656	0.000922214	B9J08_000861
PEKT02000002	776861	T	G	nonsynonymous SNV	B9J08_000861:B9J08_000861-T:exon1:c.A229C:p.I77L	49	1	7.41576e-05	15.0656	0.000922214	B9J08_000861
PEKT02000002	781161	G	T	nonsynonymous SNV	B9J08_000863:B9J08_000863-T:exon1:c.G115T:p.A39S	49	1	7.41576e-05	15.0656	0.000922214	B9J08_000863
PEKT02000002	7877	T	C	nonsynonymous SNV	B9J08_000508:B9J08_000508-T:exon1:c.A578G:p.Y193C	49	1	7.41576e-05	15.0656	0.000922214	B9J08_000508
PEKT02000002	792843	A	T	nonsynonymous SNV	B9J08_000870:B9J08_000870-T:exon1:c.A455T:p.K152M	49	1	7.41576e-05	15.0656	0.000922214	B9J08_000870
PEKT02000002	794602	G	C	nonsynonymous SNV	B9J08_000871:B9J08_000871-T:exon1:c.G285C:p.R95S	117	3	1.33836e-11	17.9482	2.4851e-09	B9J08_000871
PEKT02000002	795131	G	T	nonsynonymous SNV	B9J08_000871:B9J08_000871-T:exon1:c.G814T:p.G272C	117	3	1.33836e-11	17.9482	2.4851e-09	B9J08_000871
PEKT02000002	800885	T	A	nonsynonymous SNV	B9J08_000874:B9J08_000874-T:exon1:c.T555A:p.N185K	49	1	7.41576e-05	15.0656	0.000922214	B9J08_000874
PEKT02000002	802893	T	C	nonsynonymous SNV	B9J08_000875:B9J08_000875-T:exon1:c.A94G:p.I32V	49	1	7.41576e-05	15.0656	0.000922214	B9J08_000875
PEKT02000002	804535	C	T	nonsynonymous SNV	B9J08_000876:B9J08_000876-T:exon1:c.C329T:p.S110L	49	1	7.41576e-05	15.0656	0.000922214	B9J08_000876
PEKT02000002	805059	A	T	nonsynonymous SNV	B9J08_000876:B9J08_000876-T:exon1:c.A853T:p.T285S	49	1	7.41576e-05	15.0656	0.000922214	B9J08_000876
PEKT02000002	809509	G	A	nonsynonymous SNV	B9J08_000879:B9J08_000879-T:exon1:c.G79A:p.V27I	49	1	7.41576e-05	15.0656	0.000922214	B9J08_000879
PEKT02000002	810214	A	T	nonsynonymous SNV	B9J08_000879:B9J08_000879-T:exon1:c.A784T:p.I262F	49	1	7.41576e-05	15.0656	0.000922214	B9J08_000879
PEKT02000002	810220	G	A	nonsynonymous SNV	B9J08_000879:B9J08_000879-T:exon1:c.G790A:p.G264R	49	1	7.41576e-05	15.0656	0.000922214	B9J08_000879
PEKT02000002	810221	G	A	nonsynonymous SNV	B9J08_000879:B9J08_000879-T:exon1:c.G791A:p.G264E	49	1	7.41576e-05	15.0656	0.000922214	B9J08_000879
PEKT02000002	810328	G	C	nonsynonymous SNV	B9J08_000879:B9J08_000879-T:exon1:c.G898C:p.E300Q	49	1	7.41576e-05	15.0656	0.000922214	B9J08_000879
PEKT02000002	811942	G	T	nonsynonymous SNV	B9J08_000880:B9J08_000880-T:exon2:c.G277T:p.D93Y	49	1	7.41576e-05	15.0656	0.000922214	B9J08_000880
PEKT02000002	811974	C	G	nonsynonymous SNV	B9J08_000880:B9J08_000880-T:exon2:c.C309G:p.D103E	49	1	7.41576e-05	15.0656	0.000922214	B9J08_000880
PEKT02000002	812164	C	A	nonsynonymous SNV	B9J08_000880:B9J08_000880-T:exon2:c.C499A:p.P167T	49	1	7.41576e-05	15.0656	0.000922214	B9J08_000880
PEKT02000002	81615	G	T	nonsynonymous SNV	B9J08_000537:B9J08_000537-T:exon1:c.G124T:p.D42Y	49	1	7.41576e-05	15.0656	0.000922214	B9J08_000537
PEKT02000002	818451	G	A	nonsynonymous SNV	B9J08_000883:B9J08_000883-T:exon1:c.C520T:p.P174S	117	3	1.33836e-11	17.9482	2.4851e-09	B9J08_000883
PEKT02000002	822557	C	A	nonsynonymous SNV	B9J08_000885:B9J08_000885-T:exon1:c.C569A:p.T190N	49	1	7.41576e-05	15.0656	0.000922214	B9J08_000885
PEKT02000002	823025	A	G	nonsynonymous SNV	B9J08_000885:B9J08_000885-T:exon1:c.A1037G:p.K346R	49	1	7.41576e-05	15.0656	0.000922214	B9J08_000885
PEKT02000002	823046	C	T	nonsynonymous SNV	B9J08_000885:B9J08_000885-T:exon1:c.C1058T:p.A353V	49	1	7.41576e-05	15.0656	0.000922214	B9J08_000885
PEKT02000002	823814	C	T	nonsynonymous SNV	B9J08_000885:B9J08_000885-T:exon1:c.C1826T:p.A609V	117	3	1.33836e-11	17.9482	2.4851e-09	B9J08_000885
PEKT02000002	824881	C	T	nonsynonymous SNV	B9J08_000886:B9J08_000886-T:exon1:c.G11A:p.R4K	49	1	7.41576e-05	15.0656	0.000922214	B9J08_000886
PEKT02000002	827292	T	A	nonsynonymous SNV	B9J08_000887:B9J08_000887-T:exon1:c.A993T:p.E331D	49	1	7.41576e-05	15.0656	0.000922214	B9J08_000887
PEKT02000002	828255	A	T	nonsynonymous SNV	B9J08_000887:B9J08_000887-T:exon1:c.T30A:p.D10E	49	1	7.41576e-05	15.0656	0.000922214	B9J08_000887
PEKT02000002	830198	T	C	nonsynonymous SNV	B9J08_000888:B9J08_000888-T:exon1:c.T574C:p.S192P	49	1	7.41576e-05	15.0656	0.000922214	B9J08_000888
PEKT02000002	846599	T	G	nonsynonymous SNV	B9J08_000898:B9J08_000898-T:exon1:c.A1057C:p.S353R	49	1	7.41576e-05	15.0656	0.000922214	B9J08_000898
PEKT02000002	846789	G	T	nonsynonymous SNV	B9J08_000898:B9J08_000898-T:exon1:c.C867A:p.S289R	49	1	7.41576e-05	15.0656	0.000922214	B9J08_000898
PEKT02000002	846968	G	C	nonsynonymous SNV	B9J08_000898:B9J08_000898-T:exon1:c.C688G:p.L230V	49	1	7.41576e-05	15.0656	0.000922214	B9J08_000898
PEKT02000002	849193	A	G	nonsynonymous SNV	B9J08_000900:B9J08_000900-T:exon1:c.A101G:p.D34G	49	0	5.83314e-06	#NUM!	0.000481667	B9J08_000900
PEKT02000002	854182	C	T	nonsynonymous SNV	B9J08_000902:B9J08_000902-T:exon1:c.G1001A:p.G334D	117	3	1.33836e-11	17.9482	2.4851e-09	B9J08_000902
PEKT02000002	858825	A	T	nonsynonymous SNV	B9J08_000904:B9J08_000904-T:exon1:c.A112T:p.T38S	49	1	7.41576e-05	15.0656	0.000922214	B9J08_000904
PEKT02000002	858826	C	T	nonsynonymous SNV	B9J08_000904:B9J08_000904-T:exon1:c.C113T:p.T38I	49	1	7.41576e-05	15.0656	0.000922214	B9J08_000904
PEKT02000002	861361	T	C	nonsynonymous SNV	B9J08_000904:B9J08_000904-T:exon1:c.T2648C:p.L883S	49	1	7.41576e-05	15.0656	0.000922214	B9J08_000904
PEKT02000002	864099	C	G	nonsynonymous SNV	B9J08_000905:B9J08_000905-T:exon1:c.C13G:p.H5D	49	1	7.41576e-05	15.0656	0.000922214	B9J08_000905
PEKT02000002	875105	T	C	nonsynonymous SNV	B9J08_000909:B9J08_000909-T:exon1:c.A1196G:p.H399R	49	1	7.41576e-05	15.0656	0.000922214	B9J08_000909
PEKT02000002	876057	C	T	nonsynonymous SNV	B9J08_000909:B9J08_000909-T:exon1:c.G244A:p.A82T	49	1	7.41576e-05	15.0656	0.000922214	B9J08_000909
PEKT02000002	877271	C	A	nonsynonymous SNV	B9J08_000910:B9J08_000910-T:exon1:c.G808T:p.A270S	49	1	7.41576e-05	15.0656	0.000922214	B9J08_000910
PEKT02000002	877426	G	T	nonsynonymous SNV	B9J08_000910:B9J08_000910-T:exon1:c.C653A:p.T218K	49	1	7.41576e-05	15.0656	0.000922214	B9J08_000910
PEKT02000002	877697	C	T	nonsynonymous SNV	B9J08_000910:B9J08_000910-T:exon1:c.G382A:p.E128K	49	1	7.41576e-05	15.0656	0.000922214	B9J08_000910
PEKT02000002	877776	C	G	nonsynonymous SNV	B9J08_000910:B9J08_000910-T:exon1:c.G303C:p.M101I	117	3	1.33836e-11	17.9482	2.4851e-09	B9J08_000910
PEKT02000002	886278	G	C	nonsynonymous SNV	B9J08_000915:B9J08_000915-T:exon1:c.C135G:p.D45E	49	1	7.41576e-05	15.0656	0.000922214	B9J08_000915
PEKT02000002	887655	A	G	nonsynonymous SNV	B9J08_000916:B9J08_000916-T:exon1:c.A1015G:p.I339V	49	1	7.41576e-05	15.0656	0.000922214	B9J08_000916
PEKT02000002	887919	C	G	nonsynonymous SNV	B9J08_000916:B9J08_000916-T:exon1:c.C1279G:p.L427V	49	1	7.41576e-05	15.0656	0.000922214	B9J08_000916
PEKT02000002	888314	C	A	nonsynonymous SNV	B9J08_000916:B9J08_000916-T:exon1:c.C1674A:p.D558E	49	1	7.41576e-05	15.0656	0.000922214	B9J08_000916
PEKT02000002	888889	C	G	nonsynonymous SNV	B9J08_000916:B9J08_000916-T:exon1:c.C2249G:p.T750S	49	1	7.41576e-05	15.0656	0.000922214	B9J08_000916
PEKT02000002	891075	A	G	nonsynonymous SNV	B9J08_000917:B9J08_000917-T:exon1:c.A620G:p.K207R	49	1	7.41576e-05	15.0656	0.000922214	B9J08_000917
PEKT02000002	895898	C	T	nonsynonymous SNV	B9J08_000919:B9J08_000919-T:exon1:c.C386T:p.T129I	49	1	7.41576e-05	15.0656	0.000922214	B9J08_000919
PEKT02000002	897954	G	A	nonsynonymous SNV	B9J08_000921:B9J08_000921-T:exon1:c.C2896T:p.P966S	49	1	7.41576e-05	15.0656	0.000922214	B9J08_000921
PEKT02000002	898003	T	A	nonsynonymous SNV	B9J08_000921:B9J08_000921-T:exon1:c.A2847T:p.K949N	49	1	7.41576e-05	15.0656	0.000922214	B9J08_000921
PEKT02000002	902105	C	A	nonsynonymous SNV	B9J08_000922:B9J08_000922-T:exon1:c.C150A:p.F50L	49	1	7.41576e-05	15.0656	0.000922214	B9J08_000922
PEKT02000002	902772	A	G	nonsynonymous SNV	B9J08_000922:B9J08_000922-T:exon1:c.A817G:p.K273E	49	0	5.83314e-06	#NUM!	0.000481667	B9J08_000922
PEKT02000002	915465	T	C	nonsynonymous SNV	B9J08_000926:B9J08_000926-T:exon1:c.A2629G:p.N877D	49	1	7.41576e-05	15.0656	0.000922214	B9J08_000926
PEKT02000002	917499	C	T	nonsynonymous SNV	B9J08_000926:B9J08_000926-T:exon1:c.G595A:p.A199T	49	0	5.83314e-06	#NUM!	0.000481667	B9J08_000926
PEKT02000002	928615	G	A	nonsynonymous SNV	B9J08_000929:B9J08_000929-T:exon1:c.G4699A:p.A1567T	49	1	7.41576e-05	15.0656	0.000922214	B9J08_000929
PEKT02000002	928700	C	A	nonsynonymous SNV	B9J08_000929:B9J08_000929-T:exon1:c.C4784A:p.S1595Y	49	1	7.41576e-05	15.0656	0.000922214	B9J08_000929
PEKT02000002	929080	G	C	nonsynonymous SNV	B9J08_000929:B9J08_000929-T:exon1:c.G5164C:p.E1722Q	49	1	7.41576e-05	15.0656	0.000922214	B9J08_000929
PEKT02000002	929710	G	A	nonsynonymous SNV	B9J08_000929:B9J08_000929-T:exon1:c.G5794A:p.G1932S	49	1	7.41576e-05	15.0656	0.000922214	B9J08_000929
PEKT02000002	932242	T	C	nonsynonymous SNV	B9J08_000931:B9J08_000931-T:exon1:c.T71C:p.L24P	49	1	7.41576e-05	15.0656	0.000922214	B9J08_000931
PEKT02000002	932356	A	G	nonsynonymous SNV	B9J08_000931:B9J08_000931-T:exon1:c.A185G:p.H62R	49	1	7.41576e-05	15.0656	0.000922214	B9J08_000931
PEKT02000002	932539	C	A	nonsynonymous SNV	B9J08_000931:B9J08_000931-T:exon1:c.C368A:p.T123N	49	1	7.41576e-05	15.0656	0.000922214	B9J08_000931
PEKT02000002	932700	A	C	nonsynonymous SNV	B9J08_000931:B9J08_000931-T:exon1:c.A529C:p.I177L	49	1	7.41576e-05	15.0656	0.000922214	B9J08_000931
PEKT02000002	933912	C	G	nonsynonymous SNV	B9J08_000931:B9J08_000931-T:exon1:c.C1741G:p.L581V	49	1	7.41576e-05	15.0656	0.000922214	B9J08_000931
PEKT02000002	935051	G	A	nonsynonymous SNV	B9J08_000932:B9J08_000932-T:exon1:c.G193A:p.V65I	49	1	7.41576e-05	15.0656	0.000922214	B9J08_000932
PEKT02000002	957975	T	G	nonsynonymous SNV	B9J08_000939:B9J08_000939-T:exon1:c.T872G:p.L291W	117	3	1.33836e-11	17.9482	2.4851e-09	B9J08_000939
PEKT02000002	959893	G	T	nonsynonymous SNV	B9J08_000939:B9J08_000939-T:exon1:c.G2790T:p.E930D	49	1	7.41576e-05	15.0656	0.000922214	B9J08_000939
PEKT02000002	969079	A	T	nonsynonymous SNV	B9J08_000944:B9J08_000944-T:exon1:c.T354A:p.D118E	49	1	7.41576e-05	15.0656	0.000922214	B9J08_000944
PEKT02000002	969087	G	C	nonsynonymous SNV	B9J08_000944:B9J08_000944-T:exon1:c.C346G:p.L116V	49	1	7.41576e-05	15.0656	0.000922214	B9J08_000944
PEKT02000002	973311	T	C	nonsynonymous SNV	B9J08_000946:B9J08_000946-T:exon1:c.T770C:p.V257A	117	3	1.33836e-11	17.9482	2.4851e-09	B9J08_000946
PEKT02000002	991090	C	T	nonsynonymous SNV	B9J08_000958:B9J08_000958-T:exon1:c.G1447A:p.V483I	49	1	7.41576e-05	15.0656	0.000922214	B9J08_000958
PEKT02000002	991305	A	G	nonsynonymous SNV	B9J08_000958:B9J08_000958-T:exon1:c.T1232C:p.I411T	49	1	7.41576e-05	15.0656	0.000922214	B9J08_000958
PEKT02000002	991308	G	T	nonsynonymous SNV	B9J08_000958:B9J08_000958-T:exon1:c.C1229A:p.A410E	49	1	7.41576e-05	15.0656	0.000922214	B9J08_000958
PEKT02000002	991309	C	G	nonsynonymous SNV	B9J08_000958:B9J08_000958-T:exon1:c.G1228C:p.A410P	49	1	7.41576e-05	15.0656	0.000922214	B9J08_000958
PEKT02000002	991384	C	T	nonsynonymous SNV	B9J08_000958:B9J08_000958-T:exon1:c.G1153A:p.A385T	49	1	7.41576e-05	15.0656	0.000922214	B9J08_000958
PEKT02000002	991443	G	C	nonsynonymous SNV	B9J08_000958:B9J08_000958-T:exon1:c.C1094G:p.A365G	49	1	7.41576e-05	15.0656	0.000922214	B9J08_000958
PEKT02000002	991674	G	T	nonsynonymous SNV	B9J08_000958:B9J08_000958-T:exon1:c.C863A:p.T288N	49	1	7.41576e-05	15.0656	0.000922214	B9J08_000958
PEKT02000002	991804	T	C	nonsynonymous SNV	B9J08_000958:B9J08_000958-T:exon1:c.A733G:p.T245A	49	1	7.41576e-05	15.0656	0.000922214	B9J08_000958
PEKT02000002	991819	C	T	nonsynonymous SNV	B9J08_000958:B9J08_000958-T:exon1:c.G718A:p.G240S	49	1	7.41576e-05	15.0656	0.000922214	B9J08_000958
PEKT02000002	991855	T	C	nonsynonymous SNV	B9J08_000958:B9J08_000958-T:exon1:c.A682G:p.S228G	49	0	5.83314e-06	#NUM!	0.000481667	B9J08_000958
PEKT02000002	992066	C	A	nonsynonymous SNV	B9J08_000958:B9J08_000958-T:exon1:c.G471T:p.L157F	49	1	7.41576e-05	15.0656	0.000922214	B9J08_000958
PEKT02000002	992403	C	T	nonsynonymous SNV	B9J08_000958:B9J08_000958-T:exon1:c.G134A:p.G45D	49	1	7.41576e-05	15.0656	0.000922214	B9J08_000958
PEKT02000002	992461	G	C	nonsynonymous SNV	B9J08_000958:B9J08_000958-T:exon1:c.C76G:p.P26A	49	1	7.41576e-05	15.0656	0.000922214	B9J08_000958
PEKT02000002	992501	T	A	nonsynonymous SNV	B9J08_000958:B9J08_000958-T:exon1:c.A36T:p.L12F	49	1	7.41576e-05	15.0656	0.000922214	B9J08_000958
PEKT02000002	993440	T	G	nonsynonymous SNV	B9J08_000959:B9J08_000959-T:exon1:c.A2221C:p.I741L	49	1	7.41576e-05	15.0656	0.000922214	B9J08_000959
PEKT02000002	993766	T	C	nonsynonymous SNV	B9J08_000959:B9J08_000959-T:exon1:c.A1895G:p.Q632R	49	1	7.41576e-05	15.0656	0.000922214	B9J08_000959
PEKT02000002	994040	G	A	nonsynonymous SNV	B9J08_000959:B9J08_000959-T:exon1:c.C1621T:p.P541S	49	1	7.41576e-05	15.0656	0.000922214	B9J08_000959
PEKT02000002	994047	A	T	nonsynonymous SNV	B9J08_000959:B9J08_000959-T:exon1:c.T1614A:p.N538K	49	1	7.41576e-05	15.0656	0.000922214	B9J08_000959
PEKT02000002	995216	T	C	nonsynonymous SNV	B9J08_000959:B9J08_000959-T:exon1:c.A445G:p.T149A	49	1	7.41576e-05	15.0656	0.000922214	B9J08_000959
PEKT02000002	998567	A	T	nonsynonymous SNV	B9J08_000961:B9J08_000961-T:exon1:c.A990T:p.K330N	49	1	7.41576e-05	15.0656	0.000922214	B9J08_000961
PEKT02000002	999872	A	T	nonsynonymous SNV	B9J08_000962:B9J08_000962-T:exon1:c.A176T:p.H59L	49	1	7.41576e-05	15.0656	0.000922214	B9J08_000962
PEKT02000003	1002687	C	G	nonsynonymous SNV	B9J08_001515:B9J08_001515-T:exon1:c.G668C:p.S223T	49	1	7.41576e-05	15.0656	0.000922214	B9J08_001515
PEKT02000003	1009982	C	T	nonsynonymous SNV	B9J08_001517:B9J08_001517-T:exon1:c.C299T:p.P100L	46	1	0.000155922	13.926	0.00189668	B9J08_001517
PEKT02000003	1010005	C	T	nonsynonymous SNV	B9J08_001517:B9J08_001517-T:exon1:c.C322T:p.H108Y	46	1	0.000155922	13.926	0.00189668	B9J08_001517
PEKT02000003	1010020	A	G	nonsynonymous SNV	B9J08_001517:B9J08_001517-T:exon1:c.A337G:p.R113G	46	1	0.000155922	13.926	0.00189668	B9J08_001517
PEKT02000003	1010024	T	C	nonsynonymous SNV	B9J08_001517:B9J08_001517-T:exon1:c.T341C:p.V114A	46	1	0.000155922	13.926	0.00189668	B9J08_001517
PEKT02000003	1010033	G	T	nonsynonymous SNV	B9J08_001517:B9J08_001517-T:exon1:c.G350T:p.C117F	46	1	0.000155922	13.926	0.00189668	B9J08_001517
PEKT02000003	1010039	A	C	nonsynonymous SNV	B9J08_001517:B9J08_001517-T:exon1:c.A356C:p.H119P	46	1	0.000155922	13.926	0.00189668	B9J08_001517
PEKT02000003	1010083	C	T	nonsynonymous SNV	B9J08_001517:B9J08_001517-T:exon1:c.C400T:p.P134S	46	1	0.000155922	13.926	0.00189668	B9J08_001517
PEKT02000003	1010152	G	C	nonsynonymous SNV	B9J08_001517:B9J08_001517-T:exon1:c.G469C:p.E157Q	46	1	0.000155922	13.926	0.00189668	B9J08_001517
PEKT02000003	1010159	T	C	nonsynonymous SNV	B9J08_001517:B9J08_001517-T:exon1:c.T476C:p.L159P	46	1	0.000155922	13.926	0.00189668	B9J08_001517
PEKT02000003	1010177	T	C	nonsynonymous SNV	B9J08_001517:B9J08_001517-T:exon1:c.T494C:p.V165A	46	1	0.000155922	13.926	0.00189668	B9J08_001517
PEKT02000003	1010220	G	T	nonsynonymous SNV	B9J08_001517:B9J08_001517-T:exon1:c.G537T:p.Q179H	46	1	0.000155922	13.926	0.00189668	B9J08_001517
PEKT02000003	1011676	A	G	nonsynonymous SNV	B9J08_001517:B9J08_001517-T:exon1:c.A1993G:p.I665V	47	1	0.000121901	14.3019	0.00149007	B9J08_001517
PEKT02000003	1021895	T	G	nonsynonymous SNV	B9J08_001521:B9J08_001521-T:exon1:c.T754G:p.L252V	45	1	0.000199122	13.5539	0.00240882	B9J08_001521
PEKT02000003	1022523	A	G	nonsynonymous SNV	B9J08_001521:B9J08_001521-T:exon1:c.A1382G:p.Y461C	45	1	0.000199122	13.5539	0.00240882	B9J08_001521
PEKT02000003	1027765	T	G	nonsynonymous SNV	B9J08_001523:B9J08_001523-T:exon1:c.T23G:p.I8R	44	1	0.00025389	13.1855	0.00305346	B9J08_001523
PEKT02000003	1029	T	C	nonsynonymous SNV	B9J08_001062:B9J08_001062-T:exon1:c.T362C:p.V121A	49	1	7.41576e-05	15.0656	0.000922214	B9J08_001062
PEKT02000003	1029052	G	C	nonsynonymous SNV	B9J08_001523:B9J08_001523-T:exon2:c.G1258C:p.V420L	44	1	0.00025389	13.1855	0.00305346	B9J08_001523
PEKT02000003	1029372	A	C	nonsynonymous SNV	B9J08_001524:B9J08_001524-T:exon1:c.T1483G:p.C495G	44	0	2.24433e-05	#NUM!	0.000922214	B9J08_001524
PEKT02000003	1029373	C	T	nonsynonymous SNV	B9J08_001524:B9J08_001524-T:exon1:c.G1482A:p.M494I	44	0	2.24433e-05	#NUM!	0.000922214	B9J08_001524
PEKT02000003	1029913	A	C	nonsynonymous SNV	B9J08_001524:B9J08_001524-T:exon1:c.T942G:p.D314E	44	1	0.00025389	13.1855	0.00305346	B9J08_001524
PEKT02000003	1032537	T	A	nonsynonymous SNV	B9J08_001525:B9J08_001525-T:exon1:c.T809A:p.L270Q	44	1	0.00025389	13.1855	0.00305346	B9J08_001525
PEKT02000003	1032655	G	C	nonsynonymous SNV	B9J08_001525:B9J08_001525-T:exon1:c.G927C:p.K309N	44	1	0.00025389	13.1855	0.00305346	B9J08_001525
PEKT02000003	1032668	T	G	nonsynonymous SNV	B9J08_001525:B9J08_001525-T:exon1:c.T940G:p.L314V	44	1	0.00025389	13.1855	0.00305346	B9J08_001525
PEKT02000003	1033139	G	A	nonsynonymous SNV	B9J08_001525:B9J08_001525-T:exon1:c.G1411A:p.A471T	44	1	0.00025389	13.1855	0.00305346	B9J08_001525
PEKT02000003	1033854	T	C	nonsynonymous SNV	B9J08_001526:B9J08_001526-T:exon1:c.A1555G:p.T519A	44	1	0.00025389	13.1855	0.00305346	B9J08_001526
PEKT02000003	1033925	G	A	nonsynonymous SNV	B9J08_001526:B9J08_001526-T:exon1:c.C1484T:p.A495V	44	1	0.00025389	13.1855	0.00305346	B9J08_001526
PEKT02000003	1035057	G	A	nonsynonymous SNV	B9J08_001526:B9J08_001526-T:exon1:c.C352T:p.L118F	44	1	0.00025389	13.1855	0.00305346	B9J08_001526
PEKT02000003	1037285	A	G	nonsynonymous SNV	B9J08_001527:B9J08_001527-T:exon1:c.T656C:p.L219P	157	4	1.06091e-17	26.2181	1.86158e-13	B9J08_001527
PEKT02000003	1040392	T	A	nonsynonymous SNV	B9J08_001528:B9J08_001528-T:exon1:c.A628T:p.I210L	43	0	2.92788e-05	#NUM!	0.000922214	B9J08_001528
PEKT02000003	105769	C	A	nonsynonymous SNV	B9J08_001114:B9J08_001114-T:exon1:c.G523T:p.D175Y	49	0	5.83314e-06	#NUM!	0.000481667	B9J08_001114
PEKT02000003	106867	A	C	nonsynonymous SNV	B9J08_001115:B9J08_001115-T:exon1:c.A125C:p.E42A	49	1	7.41576e-05	15.0656	0.000922214	B9J08_001115
PEKT02000003	108768	C	T	nonsynonymous SNV	B9J08_001116:B9J08_001116-T:exon1:c.C503T:p.T168M	49	1	7.41576e-05	15.0656	0.000922214	B9J08_001116
PEKT02000003	108787	T	G	nonsynonymous SNV	B9J08_001116:B9J08_001116-T:exon1:c.T522G:p.D174E	49	1	7.41576e-05	15.0656	0.000922214	B9J08_001116
PEKT02000003	108890	G	A	nonsynonymous SNV	B9J08_001116:B9J08_001116-T:exon1:c.G625A:p.E209K	49	1	7.41576e-05	15.0656	0.000922214	B9J08_001116
PEKT02000003	108892	A	T	nonsynonymous SNV	B9J08_001116:B9J08_001116-T:exon1:c.A627T:p.E209D	49	1	7.41576e-05	15.0656	0.000922214	B9J08_001116
PEKT02000003	109165	C	G	nonsynonymous SNV	B9J08_001116:B9J08_001116-T:exon1:c.C900G:p.F300L	49	1	7.41576e-05	15.0656	0.000922214	B9J08_001116
PEKT02000003	110683	C	T	nonsynonymous SNV	B9J08_001118:B9J08_001118-T:exon1:c.C191T:p.A64V	60	2	3.47015e-05	9.62297	0.000922214	B9J08_001118
PEKT02000003	11212	A	G	nonsynonymous SNV	B9J08_001066:B9J08_001066-T:exon1:c.T170C:p.I57T	49	1	7.41576e-05	15.0656	0.000922214	B9J08_001066
PEKT02000003	112140	G	T	nonsynonymous SNV	B9J08_001119:B9J08_001119-T:exon2:c.G402T:p.M134I	117	3	1.33836e-11	17.9482	2.4851e-09	B9J08_001119
PEKT02000003	113262	T	G	nonsynonymous SNV	B9J08_001119:B9J08_001119-T:exon2:c.T1524G:p.N508K	49	1	7.41576e-05	15.0656	0.000922214	B9J08_001119
PEKT02000003	1158	C	T	nonsynonymous SNV	B9J08_001062:B9J08_001062-T:exon1:c.C491T:p.A164V	49	1	7.41576e-05	15.0656	0.000922214	B9J08_001062
PEKT02000003	121139	G	T	nonsynonymous SNV	B9J08_001122:B9J08_001122-T:exon1:c.G2187T:p.L729F	49	1	7.41576e-05	15.0656	0.000922214	B9J08_001122
PEKT02000003	137316	T	C	nonsynonymous SNV	B9J08_001129:B9J08_001129-T:exon1:c.T217C:p.Y73H	49	1	7.41576e-05	15.0656	0.000922214	B9J08_001129
PEKT02000003	140675	T	G	nonsynonymous SNV	B9J08_001130:B9J08_001130-T:exon1:c.A1779C:p.E593D	49	0	5.83314e-06	#NUM!	0.000481667	B9J08_001130
PEKT02000003	171115	T	G	nonsynonymous SNV	B9J08_001141:B9J08_001141-T:exon1:c.T2267G:p.L756W	49	1	7.41576e-05	15.0656	0.000922214	B9J08_001141
PEKT02000003	172161	G	A	nonsynonymous SNV	B9J08_001141:B9J08_001141-T:exon1:c.G3313A:p.A1105T	49	1	7.41576e-05	15.0656	0.000922214	B9J08_001141
PEKT02000003	183148	C	T	nonsynonymous SNV	B9J08_001149:B9J08_001149-T:exon1:c.C1471T:p.H491Y	49	1	7.41576e-05	15.0656	0.000922214	B9J08_001149
PEKT02000003	183626	C	T	nonsynonymous SNV	B9J08_001149:B9J08_001149-T:exon1:c.C1949T:p.S650L	47	1	0.000121901	14.3019	0.00149007	B9J08_001149
PEKT02000003	193976	C	T	nonsynonymous SNV	B9J08_001155:B9J08_001155-T:exon1:c.G1720A:p.D574N	45	0	1.71831e-05	#NUM!	0.000922214	B9J08_001155
PEKT02000003	199689	T	A	nonsynonymous SNV	B9J08_001156:B9J08_001156-T:exon1:c.A1120T:p.T374S	117	3	1.33836e-11	17.9482	2.4851e-09	B9J08_001156
PEKT02000003	206759	G	A	nonsynonymous SNV	B9J08_001160:B9J08_001160-T:exon1:c.G616A:p.G206R	49	1	7.41576e-05	15.0656	0.000922214	B9J08_001160
PEKT02000003	207691	A	G	nonsynonymous SNV	B9J08_001161:B9J08_001161-T:exon1:c.A22G:p.T8A	49	1	7.41576e-05	15.0656	0.000922214	B9J08_001161
PEKT02000003	212562	T	G	nonsynonymous SNV	B9J08_001163:B9J08_001163-T:exon1:c.A1255C:p.K419Q	49	0	5.83314e-06	#NUM!	0.000481667	B9J08_001163
PEKT02000003	212718	C	G	nonsynonymous SNV	B9J08_001163:B9J08_001163-T:exon1:c.G1099C:p.D367H	49	0	5.83314e-06	#NUM!	0.000481667	B9J08_001163
PEKT02000003	220389	C	T	nonsynonymous SNV	B9J08_001166:B9J08_001166-T:exon1:c.G377A:p.R126H	117	3	1.33836e-11	17.9482	2.4851e-09	B9J08_001166
PEKT02000003	224293	C	T	nonsynonymous SNV	B9J08_001168:B9J08_001168-T:exon1:c.C1012T:p.P338S	49	1	7.41576e-05	15.0656	0.000922214	B9J08_001168
PEKT02000003	224914	G	A	nonsynonymous SNV	B9J08_001168:B9J08_001168-T:exon1:c.G1633A:p.D545N	49	1	7.41576e-05	15.0656	0.000922214	B9J08_001168
PEKT02000003	232335	T	C	nonsynonymous SNV	B9J08_001172:B9J08_001172-T:exon2:c.A2258G:p.N753S	49	1	7.41576e-05	15.0656	0.000922214	B9J08_001172
PEKT02000003	235713	C	G	nonsynonymous SNV	B9J08_001173:B9J08_001173-T:exon1:c.C734G:p.A245G	49	1	7.41576e-05	15.0656	0.000922214	B9J08_001173
PEKT02000003	238191	G	A	nonsynonymous SNV	B9J08_001175:B9J08_001175-T:exon1:c.G175A:p.E59K	49	1	7.41576e-05	15.0656	0.000922214	B9J08_001175
PEKT02000003	238192	A	T	nonsynonymous SNV	B9J08_001175:B9J08_001175-T:exon1:c.A176T:p.E59V	49	1	7.41576e-05	15.0656	0.000922214	B9J08_001175
PEKT02000003	246327	G	T	nonsynonymous SNV	B9J08_001180:B9J08_001180-T:exon1:c.G255T:p.M85I	49	1	7.41576e-05	15.0656	0.000922214	B9J08_001180
PEKT02000003	249271	T	C	nonsynonymous SNV	B9J08_001181:B9J08_001181-T:exon1:c.T979C:p.S327P	49	0	5.83314e-06	#NUM!	0.000481667	B9J08_001181
PEKT02000003	251871	C	T	nonsynonymous SNV	B9J08_001182:B9J08_001182-T:exon1:c.C1721T:p.S574L	47	1	0.000121901	14.3019	0.00149007	B9J08_001182
PEKT02000003	275050	C	A	nonsynonymous SNV	B9J08_001194:B9J08_001194-T:exon1:c.G1095T:p.K365N	49	1	7.41576e-05	15.0656	0.000922214	B9J08_001194
PEKT02000003	275096	G	A	nonsynonymous SNV	B9J08_001194:B9J08_001194-T:exon1:c.C1049T:p.S350L	49	1	7.41576e-05	15.0656	0.000922214	B9J08_001194
PEKT02000003	286327	T	G	stopgain	B9J08_001198:B9J08_001198-T:exon1:c.T126G:p.Y42X	49	0	5.83314e-06	#NUM!	0.000481667	B9J08_001198
PEKT02000003	30386	G	A	nonsynonymous SNV	B9J08_001075:B9J08_001075-T:exon1:c.G4380A:p.M1460I	116	3	1.90648e-11	17.6524	3.48469e-09	B9J08_001075
PEKT02000003	315947	T	A	nonsynonymous SNV	B9J08_001214:B9J08_001214-T:exon1:c.A1328T:p.K443M	49	0	5.83314e-06	#NUM!	0.000481667	B9J08_001214
PEKT02000003	329543	C	T	nonsynonymous SNV	B9J08_001221:B9J08_001221-T:exon2:c.G1039A:p.G347R	49	1	7.41576e-05	15.0656	0.000922214	B9J08_001221
PEKT02000003	351382	A	T	nonsynonymous SNV	B9J08_001230:B9J08_001230-T:exon1:c.T1072A:p.L358M	49	0	5.83314e-06	#NUM!	0.000481667	B9J08_001230
PEKT02000003	356119	C	T	nonsynonymous SNV	B9J08_001232:B9J08_001232-T:exon1:c.G328A:p.D110N	49	1	7.41576e-05	15.0656	0.000922214	B9J08_001232
PEKT02000003	360992	A	C	nonsynonymous SNV	B9J08_001234:B9J08_001234-T:exon1:c.A425C:p.Q142P	49	1	7.41576e-05	15.0656	0.000922214	B9J08_001234
PEKT02000003	365176	C	A	nonsynonymous SNV	B9J08_001236:B9J08_001236-T:exon1:c.G1189T:p.D397Y	49	1	7.41576e-05	15.0656	0.000922214	B9J08_001236
PEKT02000003	365186	A	T	nonsynonymous SNV	B9J08_001236:B9J08_001236-T:exon1:c.T1179A:p.D393E	49	1	7.41576e-05	15.0656	0.000922214	B9J08_001236
PEKT02000003	370908	G	A	nonsynonymous SNV	B9J08_001239:B9J08_001239-T:exon2:c.G874A:p.G292S	117	3	1.33836e-11	17.9482	2.4851e-09	B9J08_001239
PEKT02000003	37652	G	A	nonsynonymous SNV	B9J08_001077:B9J08_001077-T:exon1:c.G1052A:p.R351K	117	3	1.33836e-11	17.9482	2.4851e-09	B9J08_001077
PEKT02000003	385165	T	C	nonsynonymous SNV	B9J08_001246:B9J08_001246-T:exon1:c.A56G:p.K19R	49	0	5.83314e-06	#NUM!	0.000481667	B9J08_001246
PEKT02000003	392151	C	G	nonsynonymous SNV	B9J08_001251:B9J08_001251-T:exon1:c.C17G:p.A6G	117	3	1.33836e-11	17.9482	2.4851e-09	B9J08_001251
PEKT02000003	397180	G	T	nonsynonymous SNV	B9J08_001254:B9J08_001254-T:exon1:c.G2425T:p.V809L	117	3	1.33836e-11	17.9482	2.4851e-09	B9J08_001254
PEKT02000003	407250	A	T	nonsynonymous SNV	B9J08_001257:B9J08_001257-T:exon1:c.A686T:p.K229I	49	1	7.41576e-05	15.0656	0.000922214	B9J08_001257
PEKT02000003	407356	A	T	nonsynonymous SNV	B9J08_001257:B9J08_001257-T:exon1:c.A792T:p.R264S	49	1	7.41576e-05	15.0656	0.000922214	B9J08_001257
PEKT02000003	410171	C	A	nonsynonymous SNV	B9J08_001259:B9J08_001259-T:exon1:c.G538T:p.A180S	49	1	7.41576e-05	15.0656	0.000922214	B9J08_001259
PEKT02000003	412295	T	A	nonsynonymous SNV	B9J08_001260:B9J08_001260-T:exon1:c.T1466A:p.I489K	49	1	7.41576e-05	15.0656	0.000922214	B9J08_001260
PEKT02000003	417339	C	A	nonsynonymous SNV	B9J08_001263:B9J08_001263-T:exon1:c.G297T:p.K99N	49	0	5.83314e-06	#NUM!	0.000481667	B9J08_001263
PEKT02000003	427726	C	A	nonsynonymous SNV	B9J08_001270:B9J08_001270-T:exon1:c.C277A:p.Q93K	117	3	1.33836e-11	17.9482	2.4851e-09	B9J08_001270
PEKT02000003	427994	A	C	nonsynonymous SNV	B9J08_001270:B9J08_001270-T:exon1:c.A545C:p.D182A	49	1	7.41576e-05	15.0656	0.000922214	B9J08_001270
PEKT02000003	439788	A	T	nonsynonymous SNV	B9J08_001275:B9J08_001275-T:exon1:c.T2193A:p.N731K	49	1	7.41576e-05	15.0656	0.000922214	B9J08_001275
PEKT02000003	444116	C	T	nonsynonymous SNV	B9J08_001276:B9J08_001276-T:exon1:c.G1367A:p.S456N	49	1	7.41576e-05	15.0656	0.000922214	B9J08_001276
PEKT02000003	445104	C	T	nonsynonymous SNV	B9J08_001276:B9J08_001276-T:exon1:c.G379A:p.D127N	49	1	7.41576e-05	15.0656	0.000922214	B9J08_001276
PEKT02000003	445287	C	G	nonsynonymous SNV	B9J08_001276:B9J08_001276-T:exon1:c.G196C:p.A66P	49	1	7.41576e-05	15.0656	0.000922214	B9J08_001276
PEKT02000003	455062	T	C	nonsynonymous SNV	B9J08_001280:B9J08_001280-T:exon1:c.A469G:p.K157E	49	1	7.41576e-05	15.0656	0.000922214	B9J08_001280
PEKT02000003	458522	T	C	nonsynonymous SNV	B9J08_001282:B9J08_001282-T:exon1:c.A656G:p.Q219R	49	1	7.41576e-05	15.0656	0.000922214	B9J08_001282
PEKT02000003	459122	C	T	nonsynonymous SNV	B9J08_001282:B9J08_001282-T:exon1:c.G56A:p.G19E	49	1	7.41576e-05	15.0656	0.000922214	B9J08_001282
PEKT02000003	460346	G	T	nonsynonymous SNV	B9J08_001283:B9J08_001283-T:exon1:c.C213A:p.N71K	117	3	1.33836e-11	17.9482	2.4851e-09	B9J08_001283
PEKT02000003	460500	C	G	nonsynonymous SNV	B9J08_001283:B9J08_001283-T:exon1:c.G59C:p.S20T	49	1	7.41576e-05	15.0656	0.000922214	B9J08_001283
PEKT02000003	463162	G	A	nonsynonymous SNV	B9J08_001284:B9J08_001284-T:exon1:c.C41T:p.T14I	49	1	7.41576e-05	15.0656	0.000922214	B9J08_001284
PEKT02000003	466135	A	G	nonsynonymous SNV	B9J08_001285:B9J08_001285-T:exon2:c.A599G:p.D200G	49	1	7.41576e-05	15.0656	0.000922214	B9J08_001285
PEKT02000003	471259	G	T	nonsynonymous SNV	B9J08_001287:B9J08_001287-T:exon1:c.C516A:p.N172K	49	1	7.41576e-05	15.0656	0.000922214	B9J08_001287
PEKT02000003	495500	C	T	nonsynonymous SNV	B9J08_001296:B9J08_001296-T:exon1:c.C2335T:p.P779S	49	1	7.41576e-05	15.0656	0.000922214	B9J08_001296
PEKT02000003	495501	C	T	nonsynonymous SNV	B9J08_001296:B9J08_001296-T:exon1:c.C2336T:p.P779L	49	1	7.41576e-05	15.0656	0.000922214	B9J08_001296
PEKT02000003	496752	C	T	nonsynonymous SNV	B9J08_001296:B9J08_001296-T:exon1:c.C3587T:p.A1196V	49	0	5.83314e-06	#NUM!	0.000481667	B9J08_001296
PEKT02000003	499049	G	A	nonsynonymous SNV	B9J08_001296:B9J08_001296-T:exon1:c.G5884A:p.A1962T	47	1	0.000121901	14.3019	0.00149007	B9J08_001296
PEKT02000003	499235	A	T	nonsynonymous SNV	B9J08_001296:B9J08_001296-T:exon1:c.A6070T:p.T2024S	49	1	7.41576e-05	15.0656	0.000922214	B9J08_001296
PEKT02000003	51575	A	G	nonsynonymous SNV	B9J08_001083:B9J08_001083-T:exon1:c.A377G:p.D126G	49	1	7.41576e-05	15.0656	0.000922214	B9J08_001083
PEKT02000003	528035	C	T	nonsynonymous SNV	B9J08_001307:B9J08_001307-T:exon1:c.G6856A:p.G2286R	117	3	1.33836e-11	17.9482	2.4851e-09	B9J08_001307
PEKT02000003	531968	A	C	nonsynonymous SNV	B9J08_001307:B9J08_001307-T:exon1:c.T2923G:p.F975V	49	0	5.83314e-06	#NUM!	0.000481667	B9J08_001307
PEKT02000003	536149	C	A	nonsynonymous SNV	B9J08_001308:B9J08_001308-T:exon1:c.C170A:p.T57N	49	1	7.41576e-05	15.0656	0.000922214	B9J08_001308
PEKT02000003	536685	C	T	nonsynonymous SNV	B9J08_001308:B9J08_001308-T:exon1:c.C706T:p.H236Y	49	0	5.83314e-06	#NUM!	0.000481667	B9J08_001308
PEKT02000003	548636	G	A	nonsynonymous SNV	B9J08_001314:B9J08_001314-T:exon1:c.C43T:p.R15C	117	3	1.33836e-11	17.9482	2.4851e-09	B9J08_001314
PEKT02000003	558719	T	A	nonsynonymous SNV	B9J08_001318:B9J08_001318-T:exon1:c.T88A:p.S30T	49	1	7.41576e-05	15.0656	0.000922214	B9J08_001318
PEKT02000003	562592	G	C	nonsynonymous SNV	B9J08_001320:B9J08_001320-T:exon1:c.G469C:p.A157P	48	0	7.656e-06	#NUM!	0.000594424	B9J08_001320
PEKT02000003	576990	A	G	nonsynonymous SNV	B9J08_001328:B9J08_001328-T:exon1:c.A290G:p.Q97R	49	1	7.41576e-05	15.0656	0.000922214	B9J08_001328
PEKT02000003	577164	A	G	nonsynonymous SNV	B9J08_001328:B9J08_001328-T:exon1:c.A464G:p.E155G	49	1	7.41576e-05	15.0656	0.000922214	B9J08_001328
PEKT02000003	57834	A	G	nonsynonymous SNV	B9J08_001087:B9J08_001087-T:exon1:c.A1657G:p.T553A	49	1	7.41576e-05	15.0656	0.000922214	B9J08_001087
PEKT02000003	580642	A	G	nonsynonymous SNV	B9J08_001330:B9J08_001330-T:exon1:c.T359C:p.V120A	49	1	7.41576e-05	15.0656	0.000922214	B9J08_001330
PEKT02000003	581767	T	A	nonsynonymous SNV	B9J08_001331:B9J08_001331-T:exon1:c.A896T:p.E299V	49	1	7.41576e-05	15.0656	0.000922214	B9J08_001331
PEKT02000003	58440	T	C	nonsynonymous SNV	B9J08_001088:B9J08_001088-T:exon1:c.A547G:p.I183V	49	1	7.41576e-05	15.0656	0.000922214	B9J08_001088
PEKT02000003	584957	C	A	nonsynonymous SNV	B9J08_001332:B9J08_001332-T:exon1:c.C181A:p.L61M	49	1	7.41576e-05	15.0656	0.000922214	B9J08_001332
PEKT02000003	585024	A	T	nonsynonymous SNV	B9J08_001332:B9J08_001332-T:exon1:c.A248T:p.Q83L	49	1	7.41576e-05	15.0656	0.000922214	B9J08_001332
PEKT02000003	585060	A	G	nonsynonymous SNV	B9J08_001332:B9J08_001332-T:exon1:c.A284G:p.Q95R	49	1	7.41576e-05	15.0656	0.000922214	B9J08_001332
PEKT02000003	588728	T	C	nonsynonymous SNV	B9J08_001335:B9J08_001335-T:exon1:c.A1049G:p.K350R	49	1	7.41576e-05	15.0656	0.000922214	B9J08_001335
PEKT02000003	589703	C	T	nonsynonymous SNV	B9J08_001335:B9J08_001335-T:exon1:c.G74A:p.R25K	49	1	7.41576e-05	15.0656	0.000922214	B9J08_001335
PEKT02000003	590507	G	A	nonsynonymous SNV	B9J08_001336:B9J08_001336-T:exon1:c.C224T:p.A75V	49	1	7.41576e-05	15.0656	0.000922214	B9J08_001336
PEKT02000003	590639	T	C	nonsynonymous SNV	B9J08_001336:B9J08_001336-T:exon1:c.A92G:p.N31S	49	1	7.41576e-05	15.0656	0.000922214	B9J08_001336
PEKT02000003	590676	C	T	nonsynonymous SNV	B9J08_001336:B9J08_001336-T:exon1:c.G55A:p.A19T	49	1	7.41576e-05	15.0656	0.000922214	B9J08_001336
PEKT02000003	597257	C	T	nonsynonymous SNV	B9J08_001339:B9J08_001339-T:exon1:c.C47T:p.A16V	49	1	7.41576e-05	15.0656	0.000922214	B9J08_001339
PEKT02000003	597292	G	A	nonsynonymous SNV	B9J08_001339:B9J08_001339-T:exon1:c.G82A:p.E28K	49	1	7.41576e-05	15.0656	0.000922214	B9J08_001339
PEKT02000003	599476	C	A	nonsynonymous SNV	B9J08_001341:B9J08_001341-T:exon1:c.C393A:p.D131E	49	1	7.41576e-05	15.0656	0.000922214	B9J08_001341
PEKT02000003	600500	C	T	nonsynonymous SNV	B9J08_001342:B9J08_001342-T:exon1:c.G293A:p.S98N	49	1	7.41576e-05	15.0656	0.000922214	B9J08_001342
PEKT02000003	600522	C	A	nonsynonymous SNV	B9J08_001342:B9J08_001342-T:exon1:c.G271T:p.G91C	49	1	7.41576e-05	15.0656	0.000922214	B9J08_001342
PEKT02000003	600532	G	C	nonsynonymous SNV	B9J08_001342:B9J08_001342-T:exon1:c.C261G:p.N87K	49	1	7.41576e-05	15.0656	0.000922214	B9J08_001342
PEKT02000003	600572	C	T	nonsynonymous SNV	B9J08_001342:B9J08_001342-T:exon1:c.G221A:p.R74H	49	1	7.41576e-05	15.0656	0.000922214	B9J08_001342
PEKT02000003	600674	C	T	nonsynonymous SNV	B9J08_001342:B9J08_001342-T:exon1:c.G119A:p.R40K	49	1	7.41576e-05	15.0656	0.000922214	B9J08_001342
PEKT02000003	609993	C	T	nonsynonymous SNV	B9J08_001347:B9J08_001347-T:exon1:c.G463A:p.A155T	49	1	7.41576e-05	15.0656	0.000922214	B9J08_001347
PEKT02000003	621065	A	T	nonsynonymous SNV	B9J08_001350:B9J08_001350-T:exon1:c.A3777T:p.E1259D	49	1	7.41576e-05	15.0656	0.000922214	B9J08_001350
PEKT02000003	631138	C	T	nonsynonymous SNV	B9J08_001356:B9J08_001356-T:exon1:c.C689T:p.S230F	49	0	5.83314e-06	#NUM!	0.000481667	B9J08_001356
PEKT02000003	632689	T	C	nonsynonymous SNV	B9J08_001357:B9J08_001357-T:exon1:c.T100C:p.S34P	49	1	7.41576e-05	15.0656	0.000922214	B9J08_001357
PEKT02000003	632795	A	T	nonsynonymous SNV	B9J08_001357:B9J08_001357-T:exon1:c.A206T:p.D69V	117	3	1.33836e-11	17.9482	2.4851e-09	B9J08_001357
PEKT02000003	63315	G	A	nonsynonymous SNV	B9J08_001092:B9J08_001092-T:exon1:c.C763T:p.L255F	49	1	7.41576e-05	15.0656	0.000922214	B9J08_001092
PEKT02000003	633604	G	T	nonsynonymous SNV	B9J08_001357:B9J08_001357-T:exon1:c.G1015T:p.D339Y	49	1	7.41576e-05	15.0656	0.000922214	B9J08_001357
PEKT02000003	633739	C	A	nonsynonymous SNV	B9J08_001357:B9J08_001357-T:exon1:c.C1150A:p.L384I	49	1	7.41576e-05	15.0656	0.000922214	B9J08_001357
PEKT02000003	63396	C	A	nonsynonymous SNV	B9J08_001092:B9J08_001092-T:exon1:c.G682T:p.D228Y	49	1	7.41576e-05	15.0656	0.000922214	B9J08_001092
PEKT02000003	637350	C	T	nonsynonymous SNV	B9J08_001359:B9J08_001359-T:exon1:c.G1199A:p.R400K	49	1	7.41576e-05	15.0656	0.000922214	B9J08_001359
PEKT02000003	641326	C	T	nonsynonymous SNV	B9J08_001361:B9J08_001361-T:exon1:c.G526A:p.E176K	49	1	7.41576e-05	15.0656	0.000922214	B9J08_001361
PEKT02000003	641664	G	A	nonsynonymous SNV	B9J08_001361:B9J08_001361-T:exon1:c.C188T:p.A63V	49	1	7.41576e-05	15.0656	0.000922214	B9J08_001361
PEKT02000003	644545	G	A	nonsynonymous SNV	B9J08_001362:B9J08_001362-T:exon1:c.G496A:p.V166I	49	1	7.41576e-05	15.0656	0.000922214	B9J08_001362
PEKT02000003	648234	G	A	nonsynonymous SNV	B9J08_001364:B9J08_001364-T:exon1:c.C1241T:p.S414L	49	1	7.41576e-05	15.0656	0.000922214	B9J08_001364
PEKT02000003	656403	T	A	nonsynonymous SNV	B9J08_001367:B9J08_001367-T:exon1:c.A2317T:p.M773L	45	1	0.000199122	13.5539	0.00240882	B9J08_001367
PEKT02000003	658369	T	A	nonsynonymous SNV	B9J08_001367:B9J08_001367-T:exon1:c.A351T:p.L117F	49	1	7.41576e-05	15.0656	0.000922214	B9J08_001367
PEKT02000003	658712	C	G	nonsynonymous SNV	B9J08_001367:B9J08_001367-T:exon1:c.G8C:p.R3T	49	1	7.41576e-05	15.0656	0.000922214	B9J08_001367
PEKT02000003	662273	A	G	nonsynonymous SNV	B9J08_001369:B9J08_001369-T:exon1:c.A167G:p.H56R	49	1	7.41576e-05	15.0656	0.000922214	B9J08_001369
PEKT02000003	662779	G	A	nonsynonymous SNV	B9J08_001369:B9J08_001369-T:exon1:c.G673A:p.D225N	49	1	7.41576e-05	15.0656	0.000922214	B9J08_001369
PEKT02000003	663265	A	G	nonsynonymous SNV	B9J08_001369:B9J08_001369-T:exon1:c.A1159G:p.I387V	49	1	7.41576e-05	15.0656	0.000922214	B9J08_001369
PEKT02000003	663269	C	G	nonsynonymous SNV	B9J08_001369:B9J08_001369-T:exon1:c.C1163G:p.T388S	49	1	7.41576e-05	15.0656	0.000922214	B9J08_001369
PEKT02000003	663512	G	C	nonsynonymous SNV	B9J08_001369:B9J08_001369-T:exon1:c.G1406C:p.S469T	49	1	7.41576e-05	15.0656	0.000922214	B9J08_001369
PEKT02000003	663548	A	G	nonsynonymous SNV	B9J08_001369:B9J08_001369-T:exon1:c.A1442G:p.D481G	49	1	7.41576e-05	15.0656	0.000922214	B9J08_001369
PEKT02000003	663550	G	A	nonsynonymous SNV	B9J08_001369:B9J08_001369-T:exon1:c.G1444A:p.V482M	49	1	7.41576e-05	15.0656	0.000922214	B9J08_001369
PEKT02000003	663570	A	T	nonsynonymous SNV	B9J08_001369:B9J08_001369-T:exon1:c.A1464T:p.E488D	49	1	7.41576e-05	15.0656	0.000922214	B9J08_001369
PEKT02000003	663578	A	T	nonsynonymous SNV	B9J08_001369:B9J08_001369-T:exon1:c.A1472T:p.K491M	49	1	7.41576e-05	15.0656	0.000922214	B9J08_001369
PEKT02000003	663581	G	A	nonsynonymous SNV	B9J08_001369:B9J08_001369-T:exon1:c.G1475A:p.S492N	49	1	7.41576e-05	15.0656	0.000922214	B9J08_001369
PEKT02000003	663614	A	T	nonsynonymous SNV	B9J08_001369:B9J08_001369-T:exon1:c.A1508T:p.E503V	49	1	7.41576e-05	15.0656	0.000922214	B9J08_001369
PEKT02000003	663799	G	T	nonsynonymous SNV	B9J08_001369:B9J08_001369-T:exon1:c.G1693T:p.G565C	49	1	7.41576e-05	15.0656	0.000922214	B9J08_001369
PEKT02000003	663818	G	T	nonsynonymous SNV	B9J08_001369:B9J08_001369-T:exon1:c.G1712T:p.G571V	49	1	7.41576e-05	15.0656	0.000922214	B9J08_001369
PEKT02000003	665559	T	C	nonsynonymous SNV	B9J08_001370:B9J08_001370-T:exon1:c.T68C:p.F23S	49	1	7.41576e-05	15.0656	0.000922214	B9J08_001370
PEKT02000003	665787	T	C	nonsynonymous SNV	B9J08_001370:B9J08_001370-T:exon1:c.T296C:p.L99S	49	1	7.41576e-05	15.0656	0.000922214	B9J08_001370
PEKT02000003	665940	T	A	nonsynonymous SNV	B9J08_001370:B9J08_001370-T:exon1:c.T449A:p.M150K	49	1	7.41576e-05	15.0656	0.000922214	B9J08_001370
PEKT02000003	665966	G	T	nonsynonymous SNV	B9J08_001370:B9J08_001370-T:exon1:c.G475T:p.V159F	49	1	7.41576e-05	15.0656	0.000922214	B9J08_001370
PEKT02000003	665984	G	A	nonsynonymous SNV	B9J08_001370:B9J08_001370-T:exon1:c.G493A:p.V165I	49	1	7.41576e-05	15.0656	0.000922214	B9J08_001370
PEKT02000003	666008	G	T	nonsynonymous SNV	B9J08_001370:B9J08_001370-T:exon1:c.G517T:p.V173F	49	1	7.41576e-05	15.0656	0.000922214	B9J08_001370
PEKT02000003	666012	A	C	nonsynonymous SNV	B9J08_001370:B9J08_001370-T:exon1:c.A521C:p.Q174P	49	1	7.41576e-05	15.0656	0.000922214	B9J08_001370
PEKT02000003	666014	G	A	nonsynonymous SNV	B9J08_001370:B9J08_001370-T:exon1:c.G523A:p.V175M	49	1	7.41576e-05	15.0656	0.000922214	B9J08_001370
PEKT02000003	666027	T	C	nonsynonymous SNV	B9J08_001370:B9J08_001370-T:exon1:c.T536C:p.F179S	49	1	7.41576e-05	15.0656	0.000922214	B9J08_001370
PEKT02000003	666029	A	G	nonsynonymous SNV	B9J08_001370:B9J08_001370-T:exon1:c.A538G:p.K180E	49	1	7.41576e-05	15.0656	0.000922214	B9J08_001370
PEKT02000003	666040	T	G	nonsynonymous SNV	B9J08_001370:B9J08_001370-T:exon1:c.T549G:p.D183E	49	1	7.41576e-05	15.0656	0.000922214	B9J08_001370
PEKT02000003	668590	C	T	nonsynonymous SNV	B9J08_001371:B9J08_001371-T:exon1:c.G1792A:p.G598S	49	1	7.41576e-05	15.0656	0.000922214	B9J08_001371
PEKT02000003	668620	C	T	nonsynonymous SNV	B9J08_001371:B9J08_001371-T:exon1:c.G1762A:p.A588T	49	1	7.41576e-05	15.0656	0.000922214	B9J08_001371
PEKT02000003	669051	G	A	nonsynonymous SNV	B9J08_001371:B9J08_001371-T:exon1:c.C1331T:p.A444V	49	0	5.83314e-06	#NUM!	0.000481667	B9J08_001371
PEKT02000003	681014	T	G	nonsynonymous SNV	B9J08_001374:B9J08_001374-T:exon1:c.A1729C:p.K577Q	49	0	5.83314e-06	#NUM!	0.000481667	B9J08_001374
PEKT02000003	697998	G	A	nonsynonymous SNV	B9J08_001380:B9J08_001380-T:exon1:c.G248A:p.R83K	49	1	7.41576e-05	15.0656	0.000922214	B9J08_001380
PEKT02000003	704069	T	A	nonsynonymous SNV	B9J08_001383:B9J08_001383-T:exon1:c.T231A:p.D77E	49	1	7.41576e-05	15.0656	0.000922214	B9J08_001383
PEKT02000003	704881	A	G	nonsynonymous SNV	B9J08_001383:B9J08_001383-T:exon1:c.A1043G:p.K348R	49	1	7.41576e-05	15.0656	0.000922214	B9J08_001383
PEKT02000003	709688	G	T	nonsynonymous SNV	B9J08_001385:B9J08_001385-T:exon1:c.G1023T:p.E341D	49	1	7.41576e-05	15.0656	0.000922214	B9J08_001385
PEKT02000003	714537	C	T	nonsynonymous SNV	B9J08_001389:B9J08_001389-T:exon1:c.C245T:p.P82L	49	1	7.41576e-05	15.0656	0.000922214	B9J08_001389
PEKT02000003	7172	C	A	nonsynonymous SNV	B9J08_001065:B9J08_001065-T:exon1:c.C477A:p.H159Q	49	1	7.41576e-05	15.0656	0.000922214	B9J08_001065
PEKT02000003	720583	A	G	nonsynonymous SNV	B9J08_001391:B9J08_001391-T:exon1:c.A2143G:p.S715G	60	2	3.47015e-05	9.62297	0.000922214	B9J08_001391
PEKT02000003	725802	A	G	nonsynonymous SNV	B9J08_001396:B9J08_001396-T:exon1:c.T211C:p.S71P	49	0	5.83314e-06	#NUM!	0.000481667	B9J08_001396
PEKT02000003	727320	G	A	nonsynonymous SNV	B9J08_001397:B9J08_001397-T:exon1:c.C341T:p.P114L	49	1	7.41576e-05	15.0656	0.000922214	B9J08_001397
PEKT02000003	728879	T	A	nonsynonymous SNV	B9J08_001399:B9J08_001399-T:exon1:c.A584T:p.E195V	49	1	7.41576e-05	15.0656	0.000922214	B9J08_001399
PEKT02000003	730645	T	C	nonsynonymous SNV	B9J08_001400:B9J08_001400-T:exon1:c.T316C:p.S106P	49	1	7.41576e-05	15.0656	0.000922214	B9J08_001400
PEKT02000003	731597	A	G	nonsynonymous SNV	B9J08_001400:B9J08_001400-T:exon1:c.A1268G:p.N423S	49	1	7.41576e-05	15.0656	0.000922214	B9J08_001400
PEKT02000003	731601	G	C	nonsynonymous SNV	B9J08_001400:B9J08_001400-T:exon1:c.G1272C:p.E424D	49	1	7.41576e-05	15.0656	0.000922214	B9J08_001400
PEKT02000003	731740	G	T	nonsynonymous SNV	B9J08_001400:B9J08_001400-T:exon1:c.G1411T:p.V471F	49	1	7.41576e-05	15.0656	0.000922214	B9J08_001400
PEKT02000003	731780	T	C	nonsynonymous SNV	B9J08_001400:B9J08_001400-T:exon1:c.T1451C:p.I484T	49	1	7.41576e-05	15.0656	0.000922214	B9J08_001400
PEKT02000003	732803	C	T	nonsynonymous SNV	B9J08_001401:B9J08_001401-T:exon1:c.G391A:p.D131N	49	1	7.41576e-05	15.0656	0.000922214	B9J08_001401
PEKT02000003	732945	T	C	nonsynonymous SNV	B9J08_001401:B9J08_001401-T:exon1:c.A249G:p.I83M	49	1	7.41576e-05	15.0656	0.000922214	B9J08_001401
PEKT02000003	733500	A	T	nonsynonymous SNV	B9J08_001402:B9J08_001402-T:exon1:c.T1531A:p.S511T	49	1	7.41576e-05	15.0656	0.000922214	B9J08_001402
PEKT02000003	733631	T	C	nonsynonymous SNV	B9J08_001402:B9J08_001402-T:exon1:c.A1400G:p.N467S	49	1	7.41576e-05	15.0656	0.000922214	B9J08_001402
PEKT02000003	733646	C	T	nonsynonymous SNV	B9J08_001402:B9J08_001402-T:exon1:c.G1385A:p.R462K	49	1	7.41576e-05	15.0656	0.000922214	B9J08_001402
PEKT02000003	733647	T	C	nonsynonymous SNV	B9J08_001402:B9J08_001402-T:exon1:c.A1384G:p.R462G	49	1	7.41576e-05	15.0656	0.000922214	B9J08_001402
PEKT02000003	733660	T	G	nonsynonymous SNV	B9J08_001402:B9J08_001402-T:exon1:c.A1371C:p.E457D	49	1	7.41576e-05	15.0656	0.000922214	B9J08_001402
PEKT02000003	733722	G	C	nonsynonymous SNV	B9J08_001402:B9J08_001402-T:exon1:c.C1309G:p.Q437E	49	1	7.41576e-05	15.0656	0.000922214	B9J08_001402
PEKT02000003	734421	G	A	nonsynonymous SNV	B9J08_001402:B9J08_001402-T:exon1:c.C610T:p.H204Y	49	1	7.41576e-05	15.0656	0.000922214	B9J08_001402
PEKT02000003	734595	C	T	nonsynonymous SNV	B9J08_001402:B9J08_001402-T:exon1:c.G436A:p.G146S	49	1	7.41576e-05	15.0656	0.000922214	B9J08_001402
PEKT02000003	734618	T	G	nonsynonymous SNV	B9J08_001402:B9J08_001402-T:exon1:c.A413C:p.E138A	49	1	7.41576e-05	15.0656	0.000922214	B9J08_001402
PEKT02000003	734906	G	T	nonsynonymous SNV	B9J08_001402:B9J08_001402-T:exon1:c.C125A:p.P42Q	49	1	7.41576e-05	15.0656	0.000922214	B9J08_001402
PEKT02000003	734910	T	C	nonsynonymous SNV	B9J08_001402:B9J08_001402-T:exon1:c.A121G:p.T41A	49	1	7.41576e-05	15.0656	0.000922214	B9J08_001402
PEKT02000003	734912	G	A	nonsynonymous SNV	B9J08_001402:B9J08_001402-T:exon1:c.C119T:p.S40L	49	1	7.41576e-05	15.0656	0.000922214	B9J08_001402
PEKT02000003	735310	T	G	nonsynonymous SNV	B9J08_001403:B9J08_001403-T:exon1:c.A552C:p.E184D	49	1	7.41576e-05	15.0656	0.000922214	B9J08_001403
PEKT02000003	755770	T	C	nonsynonymous SNV	B9J08_001413:B9J08_001413-T:exon1:c.A1070G:p.K357R	49	1	7.41576e-05	15.0656	0.000922214	B9J08_001413
PEKT02000003	7563	A	T	nonsynonymous SNV	B9J08_001065:B9J08_001065-T:exon1:c.A868T:p.R290W	49	1	7.41576e-05	15.0656	0.000922214	B9J08_001065
PEKT02000003	758454	C	T	nonsynonymous SNV	B9J08_001414:B9J08_001414-T:exon1:c.C1252T:p.P418S	49	1	7.41576e-05	15.0656	0.000922214	B9J08_001414
PEKT02000003	760845	C	T	nonsynonymous SNV	B9J08_001414:B9J08_001414-T:exon1:c.C3643T:p.R1215W	49	0	5.83314e-06	#NUM!	0.000481667	B9J08_001414
PEKT02000003	760947	C	T	nonsynonymous SNV	B9J08_001414:B9J08_001414-T:exon1:c.C3745T:p.P1249S	49	1	7.41576e-05	15.0656	0.000922214	B9J08_001414
PEKT02000003	766825	C	T	nonsynonymous SNV	B9J08_001415:B9J08_001415-T:exon1:c.G946A:p.A316T	117	3	1.33836e-11	17.9482	2.4851e-09	B9J08_001415
PEKT02000003	769925	A	T	nonsynonymous SNV	B9J08_001416:B9J08_001416-T:exon1:c.A437T:p.N146I	49	1	7.41576e-05	15.0656	0.000922214	B9J08_001416
PEKT02000003	770581	G	A	nonsynonymous SNV	B9J08_001416:B9J08_001416-T:exon1:c.G1093A:p.E365K	49	1	7.41576e-05	15.0656	0.000922214	B9J08_001416
PEKT02000003	775346	A	G	nonsynonymous SNV	B9J08_001419:B9J08_001419-T:exon1:c.T782C:p.L261S	49	1	7.41576e-05	15.0656	0.000922214	B9J08_001419
PEKT02000003	784927	A	C	nonsynonymous SNV	B9J08_001424:B9J08_001424-T:exon1:c.A1757C:p.N586T	49	1	7.41576e-05	15.0656	0.000922214	B9J08_001424
PEKT02000003	793514	T	C	nonsynonymous SNV	B9J08_001427:B9J08_001427-T:exon1:c.A862G:p.N288D	49	1	7.41576e-05	15.0656	0.000922214	B9J08_001427
PEKT02000003	796826	G	C	nonsynonymous SNV	B9J08_001429:B9J08_001429-T:exon1:c.C684G:p.S228R	49	1	7.41576e-05	15.0656	0.000922214	B9J08_001429
PEKT02000003	808392	A	T	nonsynonymous SNV	B9J08_001434:B9J08_001434-T:exon1:c.A307T:p.N103Y	117	3	1.33836e-11	17.9482	2.4851e-09	B9J08_001434
PEKT02000003	813497	C	A	nonsynonymous SNV	B9J08_001437:B9J08_001437-T:exon1:c.C661A:p.Q221K	49	0	5.83314e-06	#NUM!	0.000481667	B9J08_001437
PEKT02000003	813522	C	A	nonsynonymous SNV	B9J08_001437:B9J08_001437-T:exon1:c.C686A:p.P229H	49	0	5.83314e-06	#NUM!	0.000481667	B9J08_001437
PEKT02000003	816413	C	T	nonsynonymous SNV	B9J08_001440:B9J08_001440-T:exon1:c.G607A:p.E203K	49	1	7.41576e-05	15.0656	0.000922214	B9J08_001440
PEKT02000003	826197	T	G	nonsynonymous SNV	B9J08_001443:B9J08_001443-T:exon1:c.T2281G:p.S761A	117	3	1.33836e-11	17.9482	2.4851e-09	B9J08_001443
PEKT02000003	833880	T	C	nonsynonymous SNV	B9J08_001448:B9J08_001448-T:exon1:c.A428G:p.K143R	57	1	9.53743e-06	18.2864	0.000738866	B9J08_001448
PEKT02000003	833913	T	A	nonsynonymous SNV	B9J08_001448:B9J08_001448-T:exon1:c.A395T:p.Y132F	109	3	2.10605e-10	15.7014	3.79024e-08	B9J08_001448
PEKT02000003	833932	A	G	nonsynonymous SNV	B9J08_001448:B9J08_001448-T:exon1:c.T376C:p.F126L	48	0	7.656e-06	#NUM!	0.000594424	B9J08_001448
PEKT02000003	833934	A	G	nonsynonymous SNV	B9J08_001448:B9J08_001448-T:exon1:c.T374C:p.V125A	48	0	7.656e-06	#NUM!	0.000594424	B9J08_001448
PEKT02000003	838849	A	C	nonsynonymous SNV	B9J08_001450:B9J08_001450-T:exon1:c.T1069G:p.S357A	49	1	7.41576e-05	15.0656	0.000922214	B9J08_001450
PEKT02000003	839031	T	C	nonsynonymous SNV	B9J08_001450:B9J08_001450-T:exon1:c.A887G:p.K296R	49	1	7.41576e-05	15.0656	0.000922214	B9J08_001450
PEKT02000003	839398	G	C	nonsynonymous SNV	B9J08_001450:B9J08_001450-T:exon1:c.C520G:p.Q174E	49	1	7.41576e-05	15.0656	0.000922214	B9J08_001450
PEKT02000003	839466	G	C	nonsynonymous SNV	B9J08_001450:B9J08_001450-T:exon1:c.C452G:p.T151S	49	1	7.41576e-05	15.0656	0.000922214	B9J08_001450
PEKT02000003	839479	C	A	nonsynonymous SNV	B9J08_001450:B9J08_001450-T:exon1:c.G439T:p.D147Y	49	1	7.41576e-05	15.0656	0.000922214	B9J08_001450
PEKT02000003	845085	G	A	nonsynonymous SNV	B9J08_001452:B9J08_001452-T:exon1:c.G685A:p.A229T	49	1	7.41576e-05	15.0656	0.000922214	B9J08_001452
PEKT02000003	855336	C	T	nonsynonymous SNV	B9J08_001456:B9J08_001456-T:exon1:c.G766A:p.A256T	49	1	7.41576e-05	15.0656	0.000922214	B9J08_001456
PEKT02000003	865665	C	A	nonsynonymous SNV	B9J08_001458:B9J08_001458-T:exon1:c.C671A:p.S224Y	49	1	7.41576e-05	15.0656	0.000922214	B9J08_001458
PEKT02000003	865980	G	A	nonsynonymous SNV	B9J08_001458:B9J08_001458-T:exon1:c.G986A:p.S329N	49	1	7.41576e-05	15.0656	0.000922214	B9J08_001458
PEKT02000003	866435	C	T	nonsynonymous SNV	B9J08_001458:B9J08_001458-T:exon1:c.C1441T:p.P481S	49	1	7.41576e-05	15.0656	0.000922214	B9J08_001458
PEKT02000003	866454	G	A	nonsynonymous SNV	B9J08_001458:B9J08_001458-T:exon1:c.G1460A:p.S487N	49	1	7.41576e-05	15.0656	0.000922214	B9J08_001458
PEKT02000003	866490	C	A	nonsynonymous SNV	B9J08_001458:B9J08_001458-T:exon1:c.C1496A:p.T499K	49	1	7.41576e-05	15.0656	0.000922214	B9J08_001458
PEKT02000003	877878	G	A	nonsynonymous SNV	B9J08_001463:B9J08_001463-T:exon1:c.G1022A:p.G341E	49	1	7.41576e-05	15.0656	0.000922214	B9J08_001463
PEKT02000003	882237	A	G	nonsynonymous SNV	B9J08_001463:B9J08_001463-T:exon1:c.A5381G:p.Q1794R	49	1	7.41576e-05	15.0656	0.000922214	B9J08_001463
PEKT02000003	886940	A	G	nonsynonymous SNV	B9J08_001465:B9J08_001465-T:exon1:c.A137G:p.H46R	49	0	5.83314e-06	#NUM!	0.000481667	B9J08_001465
PEKT02000003	887505	C	A	nonsynonymous SNV	B9J08_001465:B9J08_001465-T:exon1:c.C702A:p.H234Q	49	1	7.41576e-05	15.0656	0.000922214	B9J08_001465
PEKT02000003	887780	G	T	nonsynonymous SNV	B9J08_001466:B9J08_001466-T:exon1:c.C586A:p.Q196K	49	1	7.41576e-05	15.0656	0.000922214	B9J08_001466
PEKT02000003	887787	A	T	nonsynonymous SNV	B9J08_001466:B9J08_001466-T:exon1:c.T579A:p.N193K	49	1	7.41576e-05	15.0656	0.000922214	B9J08_001466
PEKT02000003	887792	A	T	nonsynonymous SNV	B9J08_001466:B9J08_001466-T:exon1:c.T574A:p.Y192N	49	1	7.41576e-05	15.0656	0.000922214	B9J08_001466
PEKT02000003	887827	A	T	nonsynonymous SNV	B9J08_001466:B9J08_001466-T:exon1:c.T539A:p.I180K	49	1	7.41576e-05	15.0656	0.000922214	B9J08_001466
PEKT02000003	887837	T	A	nonsynonymous SNV	B9J08_001466:B9J08_001466-T:exon1:c.A529T:p.T177S	49	1	7.41576e-05	15.0656	0.000922214	B9J08_001466
PEKT02000003	887891	G	A	nonsynonymous SNV	B9J08_001466:B9J08_001466-T:exon1:c.C475T:p.P159S	49	1	7.41576e-05	15.0656	0.000922214	B9J08_001466
PEKT02000003	888068	G	C	nonsynonymous SNV	B9J08_001466:B9J08_001466-T:exon1:c.C298G:p.R100G	49	1	7.41576e-05	15.0656	0.000922214	B9J08_001466
PEKT02000003	888159	T	G	nonsynonymous SNV	B9J08_001466:B9J08_001466-T:exon1:c.A207C:p.E69D	49	1	7.41576e-05	15.0656	0.000922214	B9J08_001466
PEKT02000003	888338	C	T	nonsynonymous SNV	B9J08_001466:B9J08_001466-T:exon1:c.G28A:p.V10I	49	1	7.41576e-05	15.0656	0.000922214	B9J08_001466
PEKT02000003	891808	C	T	nonsynonymous SNV	B9J08_001468:B9J08_001468-T:exon1:c.G1525A:p.E509K	49	1	7.41576e-05	15.0656	0.000922214	B9J08_001468
PEKT02000003	892564	C	G	nonsynonymous SNV	B9J08_001468:B9J08_001468-T:exon1:c.G769C:p.D257H	49	1	7.41576e-05	15.0656	0.000922214	B9J08_001468
PEKT02000003	892614	T	G	nonsynonymous SNV	B9J08_001468:B9J08_001468-T:exon1:c.A719C:p.N240T	49	1	7.41576e-05	15.0656	0.000922214	B9J08_001468
PEKT02000003	892761	G	A	nonsynonymous SNV	B9J08_001468:B9J08_001468-T:exon1:c.C572T:p.A191V	49	1	7.41576e-05	15.0656	0.000922214	B9J08_001468
PEKT02000003	892921	C	T	nonsynonymous SNV	B9J08_001468:B9J08_001468-T:exon1:c.G412A:p.D138N	49	1	7.41576e-05	15.0656	0.000922214	B9J08_001468
PEKT02000003	893076	C	A	nonsynonymous SNV	B9J08_001468:B9J08_001468-T:exon1:c.G257T:p.R86I	45	1	0.000199122	13.5539	0.00240882	B9J08_001468
PEKT02000003	893119	C	T	nonsynonymous SNV	B9J08_001468:B9J08_001468-T:exon1:c.G214A:p.G72R	46	1	0.000155922	13.926	0.00189668	B9J08_001468
PEKT02000003	8946	G	T	nonsynonymous SNV	B9J08_001066:B9J08_001066-T:exon1:c.C2436A:p.D812E	49	1	7.41576e-05	15.0656	0.000922214	B9J08_001066
PEKT02000003	896290	C	G	nonsynonymous SNV	B9J08_001469:B9J08_001469-T:exon1:c.C151G:p.Q51E	49	1	7.41576e-05	15.0656	0.000922214	B9J08_001469
PEKT02000003	896473	A	G	nonsynonymous SNV	B9J08_001469:B9J08_001469-T:exon1:c.A334G:p.T112A	49	1	7.41576e-05	15.0656	0.000922214	B9J08_001469
PEKT02000003	897077	A	G	nonsynonymous SNV	B9J08_001469:B9J08_001469-T:exon1:c.A938G:p.Q313R	117	3	1.33836e-11	17.9482	2.4851e-09	B9J08_001469
PEKT02000003	897795	T	G	nonsynonymous SNV	B9J08_001469:B9J08_001469-T:exon1:c.T1656G:p.D552E	49	1	7.41576e-05	15.0656	0.000922214	B9J08_001469
PEKT02000003	898037	T	A	nonsynonymous SNV	B9J08_001469:B9J08_001469-T:exon1:c.T1898A:p.F633Y	49	1	7.41576e-05	15.0656	0.000922214	B9J08_001469
PEKT02000003	898228	T	A	nonsynonymous SNV	B9J08_001469:B9J08_001469-T:exon1:c.T2089A:p.L697I	49	1	7.41576e-05	15.0656	0.000922214	B9J08_001469
PEKT02000003	898708	A	C	nonsynonymous SNV	B9J08_001469:B9J08_001469-T:exon1:c.A2569C:p.T857P	49	1	7.41576e-05	15.0656	0.000922214	B9J08_001469
PEKT02000003	898719	G	C	nonsynonymous SNV	B9J08_001469:B9J08_001469-T:exon1:c.G2580C:p.K860N	49	1	7.41576e-05	15.0656	0.000922214	B9J08_001469
PEKT02000003	899051	C	T	nonsynonymous SNV	B9J08_001469:B9J08_001469-T:exon1:c.C2912T:p.T971I	49	1	7.41576e-05	15.0656	0.000922214	B9J08_001469
PEKT02000003	899326	C	A	nonsynonymous SNV	B9J08_001469:B9J08_001469-T:exon1:c.C3187A:p.L1063I	49	1	7.41576e-05	15.0656	0.000922214	B9J08_001469
PEKT02000003	899610	A	C	nonsynonymous SNV	B9J08_001470:B9J08_001470-T:exon1:c.T1341G:p.D447E	49	1	7.41576e-05	15.0656	0.000922214	B9J08_001470
PEKT02000003	899642	T	C	nonsynonymous SNV	B9J08_001470:B9J08_001470-T:exon1:c.A1309G:p.I437V	49	1	7.41576e-05	15.0656	0.000922214	B9J08_001470
PEKT02000003	899746	C	T	nonsynonymous SNV	B9J08_001470:B9J08_001470-T:exon1:c.G1205A:p.G402E	49	1	7.41576e-05	15.0656	0.000922214	B9J08_001470
PEKT02000003	899815	T	C	nonsynonymous SNV	B9J08_001470:B9J08_001470-T:exon1:c.A1136G:p.N379S	49	1	7.41576e-05	15.0656	0.000922214	B9J08_001470
PEKT02000003	900245	T	C	nonsynonymous SNV	B9J08_001470:B9J08_001470-T:exon1:c.A706G:p.I236V	49	1	7.41576e-05	15.0656	0.000922214	B9J08_001470
PEKT02000003	900377	G	T	nonsynonymous SNV	B9J08_001470:B9J08_001470-T:exon1:c.C574A:p.H192N	49	1	7.41576e-05	15.0656	0.000922214	B9J08_001470
PEKT02000003	902101	T	A	nonsynonymous SNV	B9J08_001471:B9J08_001471-T:exon1:c.A1073T:p.E358V	49	1	7.41576e-05	15.0656	0.000922214	B9J08_001471
PEKT02000003	902146	T	C	nonsynonymous SNV	B9J08_001471:B9J08_001471-T:exon1:c.A1028G:p.E343G	49	1	7.41576e-05	15.0656	0.000922214	B9J08_001471
PEKT02000003	902212	C	A	nonsynonymous SNV	B9J08_001471:B9J08_001471-T:exon1:c.G962T:p.R321L	49	1	7.41576e-05	15.0656	0.000922214	B9J08_001471
PEKT02000003	902356	T	C	nonsynonymous SNV	B9J08_001471:B9J08_001471-T:exon1:c.A818G:p.K273R	49	1	7.41576e-05	15.0656	0.000922214	B9J08_001471
PEKT02000003	904379	C	T	nonsynonymous SNV	B9J08_001473:B9J08_001473-T:exon1:c.C89T:p.P30L	49	1	7.41576e-05	15.0656	0.000922214	B9J08_001473
PEKT02000003	908130	G	A	nonsynonymous SNV	B9J08_001475:B9J08_001475-T:exon1:c.C2366T:p.T789I	49	1	7.41576e-05	15.0656	0.000922214	B9J08_001475
PEKT02000003	908131	T	A	nonsynonymous SNV	B9J08_001475:B9J08_001475-T:exon1:c.A2365T:p.T789S	49	1	7.41576e-05	15.0656	0.000922214	B9J08_001475
PEKT02000003	913173	C	G	nonsynonymous SNV	B9J08_001476:B9J08_001476-T:exon1:c.G1060C:p.G354R	117	3	1.33836e-11	17.9482	2.4851e-09	B9J08_001476
PEKT02000003	913959	G	C	nonsynonymous SNV	B9J08_001476:B9J08_001476-T:exon1:c.C274G:p.Q92E	49	1	7.41576e-05	15.0656	0.000922214	B9J08_001476
PEKT02000003	913989	T	A	nonsynonymous SNV	B9J08_001476:B9J08_001476-T:exon1:c.A244T:p.I82F	117	3	1.33836e-11	17.9482	2.4851e-09	B9J08_001476
PEKT02000003	918055	C	T	nonsynonymous SNV	B9J08_001479:B9J08_001479-T:exon1:c.G244A:p.E82K	46	1	0.000155922	13.926	0.00189668	B9J08_001479
PEKT02000003	919477	A	T	nonsynonymous SNV	B9J08_001480:B9J08_001480-T:exon1:c.T1643A:p.L548H	117	3	1.33836e-11	17.9482	2.4851e-09	B9J08_001480
PEKT02000003	924139	T	C	nonsynonymous SNV	B9J08_001481:B9J08_001481-T:exon1:c.A601G:p.S201G	167	11	4.60739e-13	10.1025	2.4851e-09	B9J08_001481
PEKT02000003	924694	T	A	stopgain	B9J08_001481:B9J08_001481-T:exon1:c.A46T:p.K16X	117	6	6.60458e-09	8.50963	1.16473e-06	B9J08_001481
PEKT02000003	924695	T	A	nonsynonymous SNV	B9J08_001481:B9J08_001481-T:exon1:c.A45T:p.L15F	117	6	6.60458e-09	8.50963	1.16473e-06	B9J08_001481
PEKT02000003	928193	C	T	nonsynonymous SNV	B9J08_001482:B9J08_001482-T:exon1:c.G46A:p.A16T	49	1	7.41576e-05	15.0656	0.000922214	B9J08_001482
PEKT02000003	948587	C	T	nonsynonymous SNV	B9J08_001490:B9J08_001490-T:exon1:c.C751T:p.P251S	49	1	7.41576e-05	15.0656	0.000922214	B9J08_001490
PEKT02000003	950261	T	G	nonsynonymous SNV	B9J08_001491:B9J08_001491-T:exon1:c.T477G:p.D159E	49	1	7.41576e-05	15.0656	0.000922214	B9J08_001491
PEKT02000003	950407	T	A	nonsynonymous SNV	B9J08_001491:B9J08_001491-T:exon1:c.T623A:p.F208Y	49	1	7.41576e-05	15.0656	0.000922214	B9J08_001491
PEKT02000003	950487	T	A	nonsynonymous SNV	B9J08_001491:B9J08_001491-T:exon1:c.T703A:p.C235S	49	1	7.41576e-05	15.0656	0.000922214	B9J08_001491
PEKT02000003	950494	T	C	nonsynonymous SNV	B9J08_001491:B9J08_001491-T:exon1:c.T710C:p.I237T	49	1	7.41576e-05	15.0656	0.000922214	B9J08_001491
PEKT02000003	950615	A	G	nonsynonymous SNV	B9J08_001491:B9J08_001491-T:exon1:c.A831G:p.I277M	49	1	7.41576e-05	15.0656	0.000922214	B9J08_001491
PEKT02000003	950947	C	T	nonsynonymous SNV	B9J08_001492:B9J08_001492-T:exon1:c.G2522A:p.G841D	49	1	7.41576e-05	15.0656	0.000922214	B9J08_001492
PEKT02000003	950948	C	T	nonsynonymous SNV	B9J08_001492:B9J08_001492-T:exon1:c.G2521A:p.G841S	49	1	7.41576e-05	15.0656	0.000922214	B9J08_001492
PEKT02000003	951590	C	T	nonsynonymous SNV	B9J08_001492:B9J08_001492-T:exon1:c.G1879A:p.E627K	49	1	7.41576e-05	15.0656	0.000922214	B9J08_001492
PEKT02000003	951740	C	T	nonsynonymous SNV	B9J08_001492:B9J08_001492-T:exon1:c.G1729A:p.E577K	49	1	7.41576e-05	15.0656	0.000922214	B9J08_001492
PEKT02000003	962215	G	A	nonsynonymous SNV	B9J08_001497:B9J08_001497-T:exon1:c.C887T:p.A296V	49	1	7.41576e-05	15.0656	0.000922214	B9J08_001497
PEKT02000003	962968	G	A	nonsynonymous SNV	B9J08_001497:B9J08_001497-T:exon1:c.C134T:p.S45F	49	1	7.41576e-05	15.0656	0.000922214	B9J08_001497
PEKT02000003	963563	A	G	nonsynonymous SNV	B9J08_001498:B9J08_001498-T:exon1:c.T3628C:p.Y1210H	49	1	7.41576e-05	15.0656	0.000922214	B9J08_001498
PEKT02000003	963574	C	T	nonsynonymous SNV	B9J08_001498:B9J08_001498-T:exon1:c.G3617A:p.S1206N	49	1	7.41576e-05	15.0656	0.000922214	B9J08_001498
PEKT02000003	963589	A	G	nonsynonymous SNV	B9J08_001498:B9J08_001498-T:exon1:c.T3602C:p.F1201S	49	1	7.41576e-05	15.0656	0.000922214	B9J08_001498
PEKT02000003	963613	A	T	nonsynonymous SNV	B9J08_001498:B9J08_001498-T:exon1:c.T3578A:p.M1193K	49	1	7.41576e-05	15.0656	0.000922214	B9J08_001498
PEKT02000003	963648	T	G	nonsynonymous SNV	B9J08_001498:B9J08_001498-T:exon1:c.A3543C:p.L1181F	49	1	7.41576e-05	15.0656	0.000922214	B9J08_001498
PEKT02000003	963752	G	A	nonsynonymous SNV	B9J08_001498:B9J08_001498-T:exon1:c.C3439T:p.P1147S	49	1	7.41576e-05	15.0656	0.000922214	B9J08_001498
PEKT02000003	963821	G	A	nonsynonymous SNV	B9J08_001498:B9J08_001498-T:exon1:c.C3370T:p.P1124S	49	1	7.41576e-05	15.0656	0.000922214	B9J08_001498
PEKT02000003	963842	G	A	nonsynonymous SNV	B9J08_001498:B9J08_001498-T:exon1:c.C3349T:p.P1117S	49	1	7.41576e-05	15.0656	0.000922214	B9J08_001498
PEKT02000003	964090	T	C	nonsynonymous SNV	B9J08_001498:B9J08_001498-T:exon1:c.A3101G:p.Y1034C	49	1	7.41576e-05	15.0656	0.000922214	B9J08_001498
PEKT02000003	969194	C	T	nonsynonymous SNV	B9J08_001499:B9J08_001499-T:exon1:c.G493A:p.V165I	49	1	7.41576e-05	15.0656	0.000922214	B9J08_001499
PEKT02000003	969559	A	G	nonsynonymous SNV	B9J08_001499:B9J08_001499-T:exon1:c.T128C:p.V43A	49	1	7.41576e-05	15.0656	0.000922214	B9J08_001499
PEKT02000003	973767	A	C	nonsynonymous SNV	B9J08_001501:B9J08_001501-T:exon1:c.A150C:p.Q50H	49	1	7.41576e-05	15.0656	0.000922214	B9J08_001501
PEKT02000003	973784	G	A	nonsynonymous SNV	B9J08_001501:B9J08_001501-T:exon1:c.G167A:p.S56N	49	1	7.41576e-05	15.0656	0.000922214	B9J08_001501
PEKT02000003	973889	G	T	nonsynonymous SNV	B9J08_001501:B9J08_001501-T:exon1:c.G272T:p.G91V	49	1	7.41576e-05	15.0656	0.000922214	B9J08_001501
PEKT02000003	974008	T	C	nonsynonymous SNV	B9J08_001501:B9J08_001501-T:exon1:c.T391C:p.Y131H	49	1	7.41576e-05	15.0656	0.000922214	B9J08_001501
PEKT02000003	974093	A	G	nonsynonymous SNV	B9J08_001501:B9J08_001501-T:exon1:c.A476G:p.N159S	49	1	7.41576e-05	15.0656	0.000922214	B9J08_001501
PEKT02000003	974945	A	G	nonsynonymous SNV	B9J08_001501:B9J08_001501-T:exon1:c.A1328G:p.K443R	49	1	7.41576e-05	15.0656	0.000922214	B9J08_001501
PEKT02000003	975001	G	T	nonsynonymous SNV	B9J08_001501:B9J08_001501-T:exon1:c.G1384T:p.A462S	49	1	7.41576e-05	15.0656	0.000922214	B9J08_001501
PEKT02000003	975119	A	G	nonsynonymous SNV	B9J08_001501:B9J08_001501-T:exon1:c.A1502G:p.K501R	49	1	7.41576e-05	15.0656	0.000922214	B9J08_001501
PEKT02000003	975412	G	C	nonsynonymous SNV	B9J08_001501:B9J08_001501-T:exon1:c.G1795C:p.V599L	49	1	7.41576e-05	15.0656	0.000922214	B9J08_001501
PEKT02000003	975739	G	A	nonsynonymous SNV	B9J08_001501:B9J08_001501-T:exon1:c.G2122A:p.V708I	49	1	7.41576e-05	15.0656	0.000922214	B9J08_001501
PEKT02000003	976217	T	C	nonsynonymous SNV	B9J08_001501:B9J08_001501-T:exon1:c.T2600C:p.L867S	49	1	7.41576e-05	15.0656	0.000922214	B9J08_001501
PEKT02000003	976277	A	C	nonsynonymous SNV	B9J08_001501:B9J08_001501-T:exon1:c.A2660C:p.E887A	49	1	7.41576e-05	15.0656	0.000922214	B9J08_001501
PEKT02000003	976935	C	G	nonsynonymous SNV	B9J08_001502:B9J08_001502-T:exon1:c.G1171C:p.D391H	49	1	7.41576e-05	15.0656	0.000922214	B9J08_001502
PEKT02000003	976941	G	C	nonsynonymous SNV	B9J08_001502:B9J08_001502-T:exon1:c.C1165G:p.L389V	49	1	7.41576e-05	15.0656	0.000922214	B9J08_001502
PEKT02000003	977068	C	T	nonsynonymous SNV	B9J08_001502:B9J08_001502-T:exon1:c.G1038A:p.M346I	49	1	7.41576e-05	15.0656	0.000922214	B9J08_001502
PEKT02000003	977674	C	A	nonsynonymous SNV	B9J08_001502:B9J08_001502-T:exon1:c.G432T:p.Q144H	49	1	7.41576e-05	15.0656	0.000922214	B9J08_001502
PEKT02000003	977981	A	G	nonsynonymous SNV	B9J08_001502:B9J08_001502-T:exon1:c.T125C:p.V42A	49	1	7.41576e-05	15.0656	0.000922214	B9J08_001502
PEKT02000003	978601	T	C	nonsynonymous SNV	B9J08_001503:B9J08_001503-T:exon2:c.A751G:p.I251V	49	1	7.41576e-05	15.0656	0.000922214	B9J08_001503
PEKT02000003	978691	A	G	nonsynonymous SNV	B9J08_001503:B9J08_001503-T:exon2:c.T661C:p.Y221H	49	1	7.41576e-05	15.0656	0.000922214	B9J08_001503
PEKT02000003	979026	G	T	nonsynonymous SNV	B9J08_001503:B9J08_001503-T:exon2:c.C326A:p.P109Q	49	1	7.41576e-05	15.0656	0.000922214	B9J08_001503
PEKT02000003	980754	C	T	nonsynonymous SNV	B9J08_001506:B9J08_001506-T:exon1:c.G2899A:p.E967K	49	1	7.41576e-05	15.0656	0.000922214	B9J08_001506
PEKT02000003	980898	T	C	nonsynonymous SNV	B9J08_001506:B9J08_001506-T:exon1:c.A2755G:p.N919D	49	1	7.41576e-05	15.0656	0.000922214	B9J08_001506
PEKT02000003	980948	A	T	nonsynonymous SNV	B9J08_001506:B9J08_001506-T:exon1:c.T2705A:p.F902Y	49	1	7.41576e-05	15.0656	0.000922214	B9J08_001506
PEKT02000003	981227	T	A	nonsynonymous SNV	B9J08_001506:B9J08_001506-T:exon1:c.A2426T:p.K809I	49	1	7.41576e-05	15.0656	0.000922214	B9J08_001506
PEKT02000003	981243	C	T	nonsynonymous SNV	B9J08_001506:B9J08_001506-T:exon1:c.G2410A:p.A804T	49	1	7.41576e-05	15.0656	0.000922214	B9J08_001506
PEKT02000003	981365	T	C	nonsynonymous SNV	B9J08_001506:B9J08_001506-T:exon1:c.A2288G:p.N763S	49	1	7.41576e-05	15.0656	0.000922214	B9J08_001506
PEKT02000003	981423	C	T	nonsynonymous SNV	B9J08_001506:B9J08_001506-T:exon1:c.G2230A:p.V744M	49	1	7.41576e-05	15.0656	0.000922214	B9J08_001506
PEKT02000003	982085	A	G	nonsynonymous SNV	B9J08_001506:B9J08_001506-T:exon1:c.T1568C:p.V523A	49	1	7.41576e-05	15.0656	0.000922214	B9J08_001506
PEKT02000003	982458	A	T	nonsynonymous SNV	B9J08_001506:B9J08_001506-T:exon1:c.T1195A:p.S399T	49	1	7.41576e-05	15.0656	0.000922214	B9J08_001506
PEKT02000003	982995	A	G	nonsynonymous SNV	B9J08_001506:B9J08_001506-T:exon1:c.T658C:p.F220L	49	1	7.41576e-05	15.0656	0.000922214	B9J08_001506
PEKT02000003	983251	A	T	nonsynonymous SNV	B9J08_001506:B9J08_001506-T:exon1:c.T402A:p.N134K	49	1	7.41576e-05	15.0656	0.000922214	B9J08_001506
PEKT02000003	984528	T	A	nonsynonymous SNV	B9J08_001507:B9J08_001507-T:exon1:c.T28A:p.L10M	49	1	7.41576e-05	15.0656	0.000922214	B9J08_001507
PEKT02000003	984986	G	A	nonsynonymous SNV	B9J08_001507:B9J08_001507-T:exon3:c.G394A:p.V132M	49	1	7.41576e-05	15.0656	0.000922214	B9J08_001507
PEKT02000003	985613	T	G	nonsynonymous SNV	B9J08_001507:B9J08_001507-T:exon3:c.T1021G:p.S341A	49	1	7.41576e-05	15.0656	0.000922214	B9J08_001507
PEKT02000003	985625	C	A	nonsynonymous SNV	B9J08_001507:B9J08_001507-T:exon3:c.C1033A:p.H345N	49	1	7.41576e-05	15.0656	0.000922214	B9J08_001507
PEKT02000003	985878	T	C	nonsynonymous SNV	B9J08_001507:B9J08_001507-T:exon3:c.T1286C:p.L429P	49	1	7.41576e-05	15.0656	0.000922214	B9J08_001507
PEKT02000003	986551	G	T	nonsynonymous SNV	B9J08_001508:B9J08_001508-T:exon1:c.C928A:p.R310S	49	1	7.41576e-05	15.0656	0.000922214	B9J08_001508
PEKT02000003	996520	C	G	nonsynonymous SNV	B9J08_001512:B9J08_001512-T:exon1:c.C32G:p.A11G	49	1	7.41576e-05	15.0656	0.000922214	B9J08_001512
PEKT02000004	100489	G	A	nonsynonymous SNV	B9J08_001572:B9J08_001572-T:exon2:c.C2525T:p.P842L	49	1	7.41576e-05	15.0656	0.000922214	B9J08_001572
PEKT02000004	100600	T	C	nonsynonymous SNV	B9J08_001572:B9J08_001572-T:exon2:c.A2414G:p.K805R	49	1	7.41576e-05	15.0656	0.000922214	B9J08_001572
PEKT02000004	102914	T	C	nonsynonymous SNV	B9J08_001572:B9J08_001572-T:exon2:c.A100G:p.I34V	49	1	7.41576e-05	15.0656	0.000922214	B9J08_001572
PEKT02000004	111398	T	C	nonsynonymous SNV	B9J08_001576:B9J08_001576-T:exon1:c.T2816C:p.F939S	49	1	7.41576e-05	15.0656	0.000922214	B9J08_001576
PEKT02000004	117670	G	A	nonsynonymous SNV	B9J08_001579:B9J08_001579-T:exon1:c.G313A:p.V105M	49	1	7.41576e-05	15.0656	0.000922214	B9J08_001579
PEKT02000004	117976	C	T	nonsynonymous SNV	B9J08_001579:B9J08_001579-T:exon1:c.C619T:p.L207F	49	1	7.41576e-05	15.0656	0.000922214	B9J08_001579
PEKT02000004	123321	C	G	nonsynonymous SNV	B9J08_001581:B9J08_001581-T:exon1:c.G131C:p.S44T	49	1	7.41576e-05	15.0656	0.000922214	B9J08_001581
PEKT02000004	137403	G	T	nonsynonymous SNV	B9J08_001587:B9J08_001587-T:exon1:c.G726T:p.W242C	49	0	5.83314e-06	#NUM!	0.000481667	B9J08_001587
PEKT02000004	137539	G	A	nonsynonymous SNV	B9J08_001587:B9J08_001587-T:exon1:c.G862A:p.G288S	49	1	7.41576e-05	15.0656	0.000922214	B9J08_001587
PEKT02000004	147415	T	A	nonsynonymous SNV	B9J08_001592:B9J08_001592-T:exon1:c.T43A:p.S15T	49	1	7.41576e-05	15.0656	0.000922214	B9J08_001592
PEKT02000004	156974	G	A	nonsynonymous SNV	B9J08_001597:B9J08_001597-T:exon1:c.C740T:p.A247V	49	0	5.83314e-06	#NUM!	0.000481667	B9J08_001597
PEKT02000004	157412	T	C	nonsynonymous SNV	B9J08_001597:B9J08_001597-T:exon1:c.A302G:p.K101R	117	3	1.33836e-11	17.9482	2.4851e-09	B9J08_001597
PEKT02000004	176871	T	C	nonsynonymous SNV	B9J08_001607:B9J08_001607-T:exon1:c.A278G:p.N93S	49	1	7.41576e-05	15.0656	0.000922214	B9J08_001607
PEKT02000004	177140	C	G	nonsynonymous SNV	B9J08_001607:B9J08_001607-T:exon1:c.G9C:p.R3S	49	1	7.41576e-05	15.0656	0.000922214	B9J08_001607
PEKT02000004	18295	T	A	nonsynonymous SNV	B9J08_001535:B9J08_001535-T:exon1:c.A1174T:p.N392Y	49	1	7.41576e-05	15.0656	0.000922214	B9J08_001535
PEKT02000004	183468	C	G	nonsynonymous SNV	B9J08_001611:B9J08_001611-T:exon1:c.G1727C:p.S576T	49	1	7.41576e-05	15.0656	0.000922214	B9J08_001611
PEKT02000004	18473	G	T	nonsynonymous SNV	B9J08_001535:B9J08_001535-T:exon1:c.C996A:p.N332K	49	1	7.41576e-05	15.0656	0.000922214	B9J08_001535
PEKT02000004	194130	A	T	nonsynonymous SNV	B9J08_001615:B9J08_001615-T:exon1:c.A169T:p.I57L	117	3	1.33836e-11	17.9482	2.4851e-09	B9J08_001615
PEKT02000004	196855	A	G	nonsynonymous SNV	B9J08_001617:B9J08_001617-T:exon1:c.A682G:p.N228D	49	1	7.41576e-05	15.0656	0.000922214	B9J08_001617
PEKT02000004	197307	A	T	nonsynonymous SNV	B9J08_001617:B9J08_001617-T:exon1:c.A1134T:p.K378N	49	1	7.41576e-05	15.0656	0.000922214	B9J08_001617
PEKT02000004	197487	T	C	nonsynonymous SNV	B9J08_001618:B9J08_001618-T:exon1:c.A1324G:p.T442A	49	1	7.41576e-05	15.0656	0.000922214	B9J08_001618
PEKT02000004	197826	C	T	nonsynonymous SNV	B9J08_001618:B9J08_001618-T:exon1:c.G985A:p.A329T	47	1	0.000121901	14.3019	0.00149007	B9J08_001618
PEKT02000004	209791	C	T	nonsynonymous SNV	B9J08_001623:B9J08_001623-T:exon1:c.C2543T:p.T848I	49	0	5.83314e-06	#NUM!	0.000481667	B9J08_001623
PEKT02000004	210272	C	G	nonsynonymous SNV	B9J08_001623:B9J08_001623-T:exon1:c.C3024G:p.F1008L	49	1	7.41576e-05	15.0656	0.000922214	B9J08_001623
PEKT02000004	216391	A	G	nonsynonymous SNV	B9J08_001626:B9J08_001626-T:exon1:c.A503G:p.N168S	49	0	5.83314e-06	#NUM!	0.000481667	B9J08_001626
PEKT02000004	221782	T	A	nonsynonymous SNV	B9J08_001627:B9J08_001627-T:exon1:c.T1080A:p.F360L	49	1	7.41576e-05	15.0656	0.000922214	B9J08_001627
PEKT02000004	222372	G	C	nonsynonymous SNV	B9J08_001627:B9J08_001627-T:exon1:c.G1670C:p.G557A	117	3	1.33836e-11	17.9482	2.4851e-09	B9J08_001627
PEKT02000004	224144	A	T	nonsynonymous SNV	B9J08_001630:B9J08_001630-T:exon1:c.A176T:p.Y59F	117	3	1.33836e-11	17.9482	2.4851e-09	B9J08_001630
PEKT02000004	225558	T	C	nonsynonymous SNV	B9J08_001631:B9J08_001631-T:exon1:c.T1085C:p.L362S	49	1	7.41576e-05	15.0656	0.000922214	B9J08_001631
PEKT02000004	226073	C	A	nonsynonymous SNV	B9J08_001632:B9J08_001632-T:exon1:c.G2103T:p.Q701H	49	1	7.41576e-05	15.0656	0.000922214	B9J08_001632
PEKT02000004	227034	C	T	nonsynonymous SNV	B9J08_001632:B9J08_001632-T:exon1:c.G1142A:p.R381K	47	1	0.000121901	14.3019	0.00149007	B9J08_001632
PEKT02000004	23912	C	T	nonsynonymous SNV	B9J08_001538:B9J08_001538-T:exon1:c.G815A:p.G272E	49	1	7.41576e-05	15.0656	0.000922214	B9J08_001538
PEKT02000004	239386	A	C	nonsynonymous SNV	B9J08_001642:B9J08_001642-T:exon1:c.T1105G:p.S369A	49	1	7.41576e-05	15.0656	0.000922214	B9J08_001642
PEKT02000004	245357	T	C	nonsynonymous SNV	B9J08_001644:B9J08_001644-T:exon1:c.A1675G:p.K559E	49	1	7.41576e-05	15.0656	0.000922214	B9J08_001644
PEKT02000004	254500	A	C	nonsynonymous SNV	B9J08_001648:B9J08_001648-T:exon1:c.A1265C:p.K422T	47	1	0.000121901	14.3019	0.00149007	B9J08_001648
PEKT02000004	26786	T	C	nonsynonymous SNV	B9J08_001539:B9J08_001539-T:exon1:c.T1411C:p.F471L	49	0	5.83314e-06	#NUM!	0.000481667	B9J08_001539
PEKT02000004	268668	C	T	nonsynonymous SNV	B9J08_001656:B9J08_001656-T:exon1:c.G416A:p.R139H	49	1	7.41576e-05	15.0656	0.000922214	B9J08_001656
PEKT02000004	27146	T	G	nonsynonymous SNV	B9J08_001539:B9J08_001539-T:exon1:c.T1771G:p.S591A	49	1	7.41576e-05	15.0656	0.000922214	B9J08_001539
PEKT02000004	271574	T	A	nonsynonymous SNV	B9J08_001658:B9J08_001658-T:exon1:c.A2329T:p.I777F	49	1	7.41576e-05	15.0656	0.000922214	B9J08_001658
PEKT02000004	271720	A	T	stopgain	B9J08_001658:B9J08_001658-T:exon1:c.T2183A:p.L728X	49	1	7.41576e-05	15.0656	0.000922214	B9J08_001658
PEKT02000004	271846	T	C	nonsynonymous SNV	B9J08_001658:B9J08_001658-T:exon1:c.A2057G:p.E686G	49	1	7.41576e-05	15.0656	0.000922214	B9J08_001658
PEKT02000004	272653	T	G	nonsynonymous SNV	B9J08_001658:B9J08_001658-T:exon1:c.A1250C:p.N417T	49	1	7.41576e-05	15.0656	0.000922214	B9J08_001658
PEKT02000004	272654	T	A	nonsynonymous SNV	B9J08_001658:B9J08_001658-T:exon1:c.A1249T:p.N417Y	49	1	7.41576e-05	15.0656	0.000922214	B9J08_001658
PEKT02000004	272989	G	C	nonsynonymous SNV	B9J08_001658:B9J08_001658-T:exon1:c.C914G:p.S305W	49	1	7.41576e-05	15.0656	0.000922214	B9J08_001658
PEKT02000004	285448	G	A	nonsynonymous SNV	B9J08_001665:B9J08_001665-T:exon1:c.G1745A:p.R582K	49	1	7.41576e-05	15.0656	0.000922214	B9J08_001665
PEKT02000004	298088	A	G	nonsynonymous SNV	B9J08_001672:B9J08_001672-T:exon1:c.A763G:p.K255E	49	1	7.41576e-05	15.0656	0.000922214	B9J08_001672
PEKT02000004	298671	A	G	nonsynonymous SNV	B9J08_001672:B9J08_001672-T:exon1:c.A1346G:p.Y449C	49	1	7.41576e-05	15.0656	0.000922214	B9J08_001672
PEKT02000004	319415	C	A	nonsynonymous SNV	B9J08_001678:B9J08_001678-T:exon1:c.G779T:p.R260I	49	0	5.83314e-06	#NUM!	0.000481667	B9J08_001678
PEKT02000004	32678	C	A	nonsynonymous SNV	B9J08_001542:B9J08_001542-T:exon1:c.G1165T:p.G389C	49	1	7.41576e-05	15.0656	0.000922214	B9J08_001542
PEKT02000004	343585	G	C	nonsynonymous SNV	B9J08_001689:B9J08_001689-T:exon2:c.G1392C:p.L464F	49	1	7.41576e-05	15.0656	0.000922214	B9J08_001689
PEKT02000004	346538	C	T	nonsynonymous SNV	B9J08_001692:B9J08_001692-T:exon1:c.G388A:p.V130I	49	1	7.41576e-05	15.0656	0.000922214	B9J08_001692
PEKT02000004	349929	T	A	nonsynonymous SNV	B9J08_001693:B9J08_001693-T:exon1:c.A3790T:p.I1264L	49	1	7.41576e-05	15.0656	0.000922214	B9J08_001693
PEKT02000004	353226	G	C	nonsynonymous SNV	B9J08_001693:B9J08_001693-T:exon1:c.C493G:p.L165V	49	1	7.41576e-05	15.0656	0.000922214	B9J08_001693
PEKT02000004	354894	G	A	nonsynonymous SNV	B9J08_001694:B9J08_001694-T:exon1:c.C109T:p.P37S	49	1	7.41576e-05	15.0656	0.000922214	B9J08_001694
PEKT02000004	359165	T	A	nonsynonymous SNV	B9J08_001696:B9J08_001696-T:exon1:c.A281T:p.Y94F	49	1	7.41576e-05	15.0656	0.000922214	B9J08_001696
PEKT02000004	372105	C	T	nonsynonymous SNV	B9J08_001703:B9J08_001703-T:exon1:c.G3218A:p.R1073Q	49	1	7.41576e-05	15.0656	0.000922214	B9J08_001703
PEKT02000004	372158	C	G	nonsynonymous SNV	B9J08_001703:B9J08_001703-T:exon1:c.G3165C:p.K1055N	49	1	7.41576e-05	15.0656	0.000922214	B9J08_001703
PEKT02000004	374389	T	G	nonsynonymous SNV	B9J08_001703:B9J08_001703-T:exon1:c.A934C:p.M312L	49	1	7.41576e-05	15.0656	0.000922214	B9J08_001703
PEKT02000004	374390	C	A	nonsynonymous SNV	B9J08_001703:B9J08_001703-T:exon1:c.G933T:p.K311N	49	1	7.41576e-05	15.0656	0.000922214	B9J08_001703
PEKT02000004	376358	A	G	nonsynonymous SNV	B9J08_001704:B9J08_001704-T:exon1:c.A56G:p.K19R	49	1	7.41576e-05	15.0656	0.000922214	B9J08_001704
PEKT02000004	381952	G	A	nonsynonymous SNV	B9J08_001706:B9J08_001706-T:exon1:c.G688A:p.G230R	49	1	7.41576e-05	15.0656	0.000922214	B9J08_001706
PEKT02000004	382132	T	G	nonsynonymous SNV	B9J08_001706:B9J08_001706-T:exon1:c.T868G:p.F290V	49	1	7.41576e-05	15.0656	0.000922214	B9J08_001706
PEKT02000004	383468	C	T	nonsynonymous SNV	B9J08_001707:B9J08_001707-T:exon1:c.G2558A:p.S853N	49	1	7.41576e-05	15.0656	0.000922214	B9J08_001707
PEKT02000004	391280	A	G	nonsynonymous SNV	B9J08_001709:B9J08_001709-T:exon1:c.A1385G:p.K462R	49	1	7.41576e-05	15.0656	0.000922214	B9J08_001709
PEKT02000004	394059	A	G	nonsynonymous SNV	B9J08_001711:B9J08_001711-T:exon1:c.T626C:p.V209A	49	1	7.41576e-05	15.0656	0.000922214	B9J08_001711
PEKT02000004	394303	T	C	nonsynonymous SNV	B9J08_001711:B9J08_001711-T:exon1:c.A382G:p.K128E	49	1	7.41576e-05	15.0656	0.000922214	B9J08_001711
PEKT02000004	394663	A	G	nonsynonymous SNV	B9J08_001711:B9J08_001711-T:exon1:c.T22C:p.Y8H	47	1	0.000121901	14.3019	0.00149007	B9J08_001711
PEKT02000004	395908	T	C	nonsynonymous SNV	B9J08_001712:B9J08_001712-T:exon1:c.T875C:p.L292S	49	1	7.41576e-05	15.0656	0.000922214	B9J08_001712
PEKT02000004	396820	A	T	nonsynonymous SNV	B9J08_001712:B9J08_001712-T:exon1:c.A1787T:p.N596I	49	1	7.41576e-05	15.0656	0.000922214	B9J08_001712
PEKT02000004	402270	A	G	nonsynonymous SNV	B9J08_001716:B9J08_001716-T:exon1:c.A43G:p.I15V	49	1	7.41576e-05	15.0656	0.000922214	B9J08_001716
PEKT02000004	402759	A	T	nonsynonymous SNV	B9J08_001716:B9J08_001716-T:exon1:c.A532T:p.T178S	49	1	7.41576e-05	15.0656	0.000922214	B9J08_001716
PEKT02000004	402760	C	T	nonsynonymous SNV	B9J08_001716:B9J08_001716-T:exon1:c.C533T:p.T178I	49	1	7.41576e-05	15.0656	0.000922214	B9J08_001716
PEKT02000004	402904	A	G	nonsynonymous SNV	B9J08_001716:B9J08_001716-T:exon1:c.A677G:p.N226S	49	1	7.41576e-05	15.0656	0.000922214	B9J08_001716
PEKT02000004	413910	G	A	nonsynonymous SNV	B9J08_001723:B9J08_001723-T:exon1:c.C388T:p.L130F	117	3	1.33836e-11	17.9482	2.4851e-09	B9J08_001723
PEKT02000004	425387	T	C	nonsynonymous SNV	B9J08_001729:B9J08_001729-T:exon1:c.T632C:p.V211A	60	2	3.47015e-05	9.62297	0.000922214	B9J08_001729
PEKT02000004	426127	C	T	stopgain	B9J08_001729:B9J08_001729-T:exon1:c.C1372T:p.R458X	56	1	1.23927e-05	17.8686	0.000922214	B9J08_001729
PEKT02000004	455017	C	G	nonsynonymous SNV	B9J08_001741:B9J08_001741-T:exon1:c.C1073G:p.A358G	49	1	7.41576e-05	15.0656	0.000922214	B9J08_001741
PEKT02000004	462141	C	A	nonsynonymous SNV	B9J08_001744:B9J08_001744-T:exon1:c.C54A:p.H18Q	49	1	7.41576e-05	15.0656	0.000922214	B9J08_001744
PEKT02000004	462917	T	A	nonsynonymous SNV	B9J08_001744:B9J08_001744-T:exon1:c.T830A:p.I277N	49	1	7.41576e-05	15.0656	0.000922214	B9J08_001744
PEKT02000004	464516	T	C	nonsynonymous SNV	B9J08_001745:B9J08_001745-T:exon1:c.A512G:p.K171R	49	1	7.41576e-05	15.0656	0.000922214	B9J08_001745
PEKT02000004	465939	G	A	nonsynonymous SNV	B9J08_001746:B9J08_001746-T:exon1:c.C442T:p.H148Y	117	3	1.33836e-11	17.9482	2.4851e-09	B9J08_001746
PEKT02000004	46769	C	A	nonsynonymous SNV	B9J08_001549:B9J08_001549-T:exon1:c.G318T:p.L106F	49	1	7.41576e-05	15.0656	0.000922214	B9J08_001549
PEKT02000004	46783	A	T	nonsynonymous SNV	B9J08_001549:B9J08_001549-T:exon1:c.T304A:p.S102T	49	1	7.41576e-05	15.0656	0.000922214	B9J08_001549
PEKT02000004	468231	C	T	nonsynonymous SNV	B9J08_001747:B9J08_001747-T:exon1:c.G265A:p.D89N	49	1	7.41576e-05	15.0656	0.000922214	B9J08_001747
PEKT02000004	48237	T	G	nonsynonymous SNV	B9J08_001550:B9J08_001550-T:exon1:c.A1577C:p.Y526S	49	1	7.41576e-05	15.0656	0.000922214	B9J08_001550
PEKT02000004	490089	C	T	nonsynonymous SNV	B9J08_001756:B9J08_001756-T:exon1:c.G1051A:p.E351K	49	1	7.41576e-05	15.0656	0.000922214	B9J08_001756
PEKT02000004	49150	G	T	nonsynonymous SNV	B9J08_001550:B9J08_001550-T:exon1:c.C664A:p.R222S	49	1	7.41576e-05	15.0656	0.000922214	B9J08_001550
PEKT02000004	500959	C	G	nonsynonymous SNV	B9J08_001761:B9J08_001761-T:exon1:c.C517G:p.Q173E	49	0	5.83314e-06	#NUM!	0.000481667	B9J08_001761
PEKT02000004	507205	C	G	nonsynonymous SNV	B9J08_001765:B9J08_001765-T:exon1:c.G3249C:p.Q1083H	49	1	7.41576e-05	15.0656	0.000922214	B9J08_001765
PEKT02000004	508821	C	T	nonsynonymous SNV	B9J08_001765:B9J08_001765-T:exon1:c.G1633A:p.D545N	49	0	5.83314e-06	#NUM!	0.000481667	B9J08_001765
PEKT02000004	515188	G	T	nonsynonymous SNV	B9J08_001768:B9J08_001768-T:exon1:c.G796T:p.A266S	49	0	5.83314e-06	#NUM!	0.000481667	B9J08_001768
PEKT02000004	52001	G	A	nonsynonymous SNV	B9J08_001552:B9J08_001552-T:exon1:c.C988T:p.L330F	49	0	5.83314e-06	#NUM!	0.000481667	B9J08_001552
PEKT02000004	530636	G	C	nonsynonymous SNV	B9J08_001774:B9J08_001774-T:exon1:c.G1040C:p.R347P	117	3	1.33836e-11	17.9482	2.4851e-09	B9J08_001774
PEKT02000004	535371	A	G	nonsynonymous SNV	B9J08_001775:B9J08_001775-T:exon1:c.A463G:p.T155A	49	1	7.41576e-05	15.0656	0.000922214	B9J08_001775
PEKT02000004	541009	G	A	nonsynonymous SNV	B9J08_001779:B9J08_001779-T:exon1:c.G1262A:p.R421K	49	1	7.41576e-05	15.0656	0.000922214	B9J08_001779
PEKT02000004	541016	T	G	nonsynonymous SNV	B9J08_001779:B9J08_001779-T:exon1:c.T1269G:p.D423E	49	1	7.41576e-05	15.0656	0.000922214	B9J08_001779
PEKT02000004	543034	C	T	nonsynonymous SNV	B9J08_001780:B9J08_001780-T:exon1:c.C550T:p.R184C	49	1	7.41576e-05	15.0656	0.000922214	B9J08_001780
PEKT02000004	544235	T	A	nonsynonymous SNV	B9J08_001780:B9J08_001780-T:exon1:c.T1751A:p.L584Q	49	1	7.41576e-05	15.0656	0.000922214	B9J08_001780
PEKT02000004	547520	A	C	nonsynonymous SNV	B9J08_001783:B9J08_001783-T:exon1:c.A164C:p.Y55S	49	1	7.41576e-05	15.0656	0.000922214	B9J08_001783
PEKT02000004	547652	C	T	nonsynonymous SNV	B9J08_001783:B9J08_001783-T:exon1:c.C296T:p.S99L	49	1	7.41576e-05	15.0656	0.000922214	B9J08_001783
PEKT02000004	553662	A	T	nonsynonymous SNV	B9J08_001786:B9J08_001786-T:exon1:c.A995T:p.E332V	117	3	1.33836e-11	17.9482	2.4851e-09	B9J08_001786
PEKT02000004	560708	T	C	nonsynonymous SNV	B9J08_001787:B9J08_001787-T:exon1:c.T2428C:p.F810L	117	3	1.33836e-11	17.9482	2.4851e-09	B9J08_001787
PEKT02000004	570157	A	T	nonsynonymous SNV	B9J08_001793:B9J08_001793-T:exon1:c.T290A:p.I97N	49	1	7.41576e-05	15.0656	0.000922214	B9J08_001793
PEKT02000004	570352	G	T	nonsynonymous SNV	B9J08_001793:B9J08_001793-T:exon1:c.C95A:p.P32Q	117	3	1.33836e-11	17.9482	2.4851e-09	B9J08_001793
PEKT02000004	570421	T	C	nonsynonymous SNV	B9J08_001793:B9J08_001793-T:exon1:c.A26G:p.K9R	49	1	7.41576e-05	15.0656	0.000922214	B9J08_001793
PEKT02000004	57248	A	G	nonsynonymous SNV	B9J08_001555:B9J08_001555-T:exon1:c.A526G:p.K176E	49	1	7.41576e-05	15.0656	0.000922214	B9J08_001555
PEKT02000004	575032	C	T	nonsynonymous SNV	B9J08_001796:B9J08_001796-T:exon1:c.G148A:p.E50K	49	1	7.41576e-05	15.0656	0.000922214	B9J08_001796
PEKT02000004	575556	G	A	nonsynonymous SNV	B9J08_001797:B9J08_001797-T:exon1:c.G112A:p.G38S	48	0	7.656e-06	#NUM!	0.000594424	B9J08_001797
PEKT02000004	596854	C	T	nonsynonymous SNV	B9J08_001808:B9J08_001808-T:exon1:c.G1249A:p.A417T	49	1	7.41576e-05	15.0656	0.000922214	B9J08_001808
PEKT02000004	59866	C	G	nonsynonymous SNV	B9J08_001556:B9J08_001556-T:exon1:c.C640G:p.Q214E	49	1	7.41576e-05	15.0656	0.000922214	B9J08_001556
PEKT02000004	601899	C	T	nonsynonymous SNV	B9J08_001810:B9J08_001810-T:exon1:c.G1666A:p.D556N	49	1	7.41576e-05	15.0656	0.000922214	B9J08_001810
PEKT02000004	61211	A	G	nonsynonymous SNV	B9J08_001557:B9J08_001557-T:exon1:c.A1039G:p.I347V	49	1	7.41576e-05	15.0656	0.000922214	B9J08_001557
PEKT02000004	630638	C	T	nonsynonymous SNV	B9J08_001825:B9J08_001825-T:exon1:c.C2213T:p.A738V	49	1	7.41576e-05	15.0656	0.000922214	B9J08_001825
PEKT02000004	639895	G	C	nonsynonymous SNV	B9J08_001829:B9J08_001829-T:exon1:c.C958G:p.P320A	117	3	1.33836e-11	17.9482	2.4851e-09	B9J08_001829
PEKT02000004	657820	C	G	nonsynonymous SNV	B9J08_001836:B9J08_001836-T:exon1:c.C929G:p.A310G	49	1	7.41576e-05	15.0656	0.000922214	B9J08_001836
PEKT02000004	6750	C	A	nonsynonymous SNV	B9J08_001531:B9J08_001531-T:exon1:c.C113A:p.T38N	49	1	7.41576e-05	15.0656	0.000922214	B9J08_001531
PEKT02000004	675940	C	A	nonsynonymous SNV	B9J08_001849:B9J08_001849-T:exon1:c.G1956T:p.E652D	49	1	7.41576e-05	15.0656	0.000922214	B9J08_001849
PEKT02000004	690804	G	T	nonsynonymous SNV	B9J08_001855:B9J08_001855-T:exon1:c.C97A:p.Q33K	49	1	7.41576e-05	15.0656	0.000922214	B9J08_001855
PEKT02000004	691850	T	G	nonsynonymous SNV	B9J08_001856:B9J08_001856-T:exon1:c.T46G:p.S16A	49	1	7.41576e-05	15.0656	0.000922214	B9J08_001856
PEKT02000004	692217	C	T	nonsynonymous SNV	B9J08_001856:B9J08_001856-T:exon1:c.C413T:p.T138I	47	1	0.000121901	14.3019	0.00149007	B9J08_001856
PEKT02000004	692722	T	C	nonsynonymous SNV	B9J08_001857:B9J08_001857-T:exon1:c.A3173G:p.Q1058R	49	1	7.41576e-05	15.0656	0.000922214	B9J08_001857
PEKT02000004	696860	C	G	nonsynonymous SNV	B9J08_001858:B9J08_001858-T:exon2:c.C347G:p.P116R	117	3	1.33836e-11	17.9482	2.4851e-09	B9J08_001858
PEKT02000004	700638	G	A	nonsynonymous SNV	B9J08_001860:B9J08_001860-T:exon1:c.G907A:p.E303K	49	1	7.41576e-05	15.0656	0.000922214	B9J08_001860
PEKT02000004	71466	G	T	nonsynonymous SNV	B9J08_001560:B9J08_001560-T:exon1:c.C334A:p.L112I	49	1	7.41576e-05	15.0656	0.000922214	B9J08_001560
PEKT02000004	71523	T	A	nonsynonymous SNV	B9J08_001560:B9J08_001560-T:exon1:c.A277T:p.I93L	49	1	7.41576e-05	15.0656	0.000922214	B9J08_001560
PEKT02000004	71551	G	C	nonsynonymous SNV	B9J08_001560:B9J08_001560-T:exon1:c.C249G:p.D83E	49	1	7.41576e-05	15.0656	0.000922214	B9J08_001560
PEKT02000004	724646	G	C	nonsynonymous SNV	B9J08_001875:B9J08_001875-T:exon1:c.C459G:p.I153M	49	1	7.41576e-05	15.0656	0.000922214	B9J08_001875
PEKT02000004	734566	C	G	nonsynonymous SNV	B9J08_001882:B9J08_001882-T:exon1:c.G435C:p.Q145H	49	1	7.41576e-05	15.0656	0.000922214	B9J08_001882
PEKT02000004	74163	C	T	nonsynonymous SNV	B9J08_001561:B9J08_001561-T:exon1:c.G187A:p.G63R	49	1	7.41576e-05	15.0656	0.000922214	B9J08_001561
PEKT02000004	744880	A	G	nonsynonymous SNV	B9J08_001888:B9J08_001888-T:exon1:c.A598G:p.I200V	49	1	7.41576e-05	15.0656	0.000922214	B9J08_001888
PEKT02000004	751519	A	G	nonsynonymous SNV	B9J08_001892:B9J08_001892-T:exon1:c.A23G:p.Q8R	49	0	5.83314e-06	#NUM!	0.000481667	B9J08_001892
PEKT02000004	762055	A	G	nonsynonymous SNV	B9J08_001897:B9J08_001897-T:exon1:c.A2110G:p.T704A	49	1	7.41576e-05	15.0656	0.000922214	B9J08_001897
PEKT02000004	766509	G	A	nonsynonymous SNV	B9J08_001898:B9J08_001898-T:exon1:c.C527T:p.P176L	49	1	7.41576e-05	15.0656	0.000922214	B9J08_001898
PEKT02000004	766947	A	G	nonsynonymous SNV	B9J08_001898:B9J08_001898-T:exon1:c.T89C:p.L30P	49	1	7.41576e-05	15.0656	0.000922214	B9J08_001898
PEKT02000004	770110	C	A	nonsynonymous SNV	B9J08_001899:B9J08_001899-T:exon1:c.C1975A:p.P659T	49	0	5.83314e-06	#NUM!	0.000481667	B9J08_001899
PEKT02000004	781609	G	T	nonsynonymous SNV	B9J08_001902:B9J08_001902-T:exon1:c.G3289T:p.A1097S	49	1	7.41576e-05	15.0656	0.000922214	B9J08_001902
PEKT02000004	793590	T	C	nonsynonymous SNV	B9J08_001908:B9J08_001908-T:exon1:c.A619G:p.I207V	49	1	7.41576e-05	15.0656	0.000922214	B9J08_001908
PEKT02000004	800924	A	G	nonsynonymous SNV	B9J08_001911:B9J08_001911-T:exon1:c.A332G:p.N111S	49	1	7.41576e-05	15.0656	0.000922214	B9J08_001911
PEKT02000004	801170	G	A	nonsynonymous SNV	B9J08_001911:B9J08_001911-T:exon1:c.G578A:p.R193K	49	1	7.41576e-05	15.0656	0.000922214	B9J08_001911
PEKT02000004	805468	G	A	nonsynonymous SNV	B9J08_001913:B9J08_001913-T:exon1:c.G230A:p.R77K	49	1	7.41576e-05	15.0656	0.000922214	B9J08_001913
PEKT02000004	807670	T	C	nonsynonymous SNV	B9J08_001914:B9J08_001914-T:exon1:c.A16G:p.I6V	49	1	7.41576e-05	15.0656	0.000922214	B9J08_001914
PEKT02000004	81846	G	A	nonsynonymous SNV	B9J08_001565:B9J08_001565-T:exon1:c.G526A:p.E176K	49	1	7.41576e-05	15.0656	0.000922214	B9J08_001565
PEKT02000004	826889	G	A	nonsynonymous SNV	B9J08_001919:B9J08_001919-T:exon1:c.G1093A:p.D365N	47	1	0.000121901	14.3019	0.00149007	B9J08_001919
PEKT02000004	827213	C	T	nonsynonymous SNV	B9J08_001919:B9J08_001919-T:exon1:c.C1417T:p.P473S	49	1	7.41576e-05	15.0656	0.000922214	B9J08_001919
PEKT02000004	827699	A	T	nonsynonymous SNV	B9J08_001919:B9J08_001919-T:exon1:c.A1903T:p.N635Y	49	1	7.41576e-05	15.0656	0.000922214	B9J08_001919
PEKT02000004	835867	A	G	nonsynonymous SNV	B9J08_001923:B9J08_001923-T:exon1:c.A284G:p.K95R	49	1	7.41576e-05	15.0656	0.000922214	B9J08_001923
PEKT02000004	83730	G	A	nonsynonymous SNV	B9J08_001565:B9J08_001565-T:exon1:c.G2410A:p.G804R	49	1	7.41576e-05	15.0656	0.000922214	B9J08_001565
PEKT02000004	837376	A	T	nonsynonymous SNV	B9J08_001924:B9J08_001924-T:exon1:c.T1984A:p.L662M	117	3	1.33836e-11	17.9482	2.4851e-09	B9J08_001924
PEKT02000004	83790	A	G	nonsynonymous SNV	B9J08_001565:B9J08_001565-T:exon1:c.A2470G:p.K824E	49	1	7.41576e-05	15.0656	0.000922214	B9J08_001565
PEKT02000004	873540	T	A	nonsynonymous SNV	B9J08_001941:B9J08_001941-T:exon1:c.T918A:p.F306L	49	1	7.41576e-05	15.0656	0.000922214	B9J08_001941
PEKT02000004	874474	T	A	nonsynonymous SNV	B9J08_001942:B9J08_001942-T:exon1:c.A392T:p.N131I	49	1	7.41576e-05	15.0656	0.000922214	B9J08_001942
PEKT02000004	876640	T	A	nonsynonymous SNV	B9J08_001943:B9J08_001943-T:exon1:c.A3391T:p.T1131S	49	1	7.41576e-05	15.0656	0.000922214	B9J08_001943
PEKT02000004	879238	C	T	nonsynonymous SNV	B9J08_001943:B9J08_001943-T:exon1:c.G793A:p.D265N	49	1	7.41576e-05	15.0656	0.000922214	B9J08_001943
PEKT02000005	100225	T	C	nonsynonymous SNV	B9J08_001988:B9J08_001988-T:exon1:c.T25C:p.S9P	49	1	7.41576e-05	15.0656	0.000922214	B9J08_001988
PEKT02000005	112188	C	T	nonsynonymous SNV	B9J08_001994:B9J08_001994-T:exon2:c.C1054T:p.P352S	49	1	7.41576e-05	15.0656	0.000922214	B9J08_001994
PEKT02000005	112214	C	A	nonsynonymous SNV	B9J08_001994:B9J08_001994-T:exon2:c.C1080A:p.D360E	49	1	7.41576e-05	15.0656	0.000922214	B9J08_001994
PEKT02000005	113457	T	C	nonsynonymous SNV	B9J08_001996:B9J08_001996-T:exon1:c.A1111G:p.I371V	117	3	1.33836e-11	17.9482	2.4851e-09	B9J08_001996
PEKT02000005	120861	G	A	nonsynonymous SNV	B9J08_001999:B9J08_001999-T:exon1:c.G62A:p.S21N	49	1	7.41576e-05	15.0656	0.000922214	B9J08_001999
PEKT02000005	121913	A	C	nonsynonymous SNV	B9J08_001999:B9J08_001999-T:exon1:c.A1114C:p.N372H	49	1	7.41576e-05	15.0656	0.000922214	B9J08_001999
PEKT02000005	130099	G	A	nonsynonymous SNV	B9J08_002003:B9J08_002003-T:exon1:c.G1331A:p.S444N	49	1	7.41576e-05	15.0656	0.000922214	B9J08_002003
PEKT02000005	139747	G	T	nonsynonymous SNV	B9J08_002008:B9J08_002008-T:exon1:c.G469T:p.A157S	49	1	7.41576e-05	15.0656	0.000922214	B9J08_002008
PEKT02000005	140026	A	G	nonsynonymous SNV	B9J08_002008:B9J08_002008-T:exon1:c.A748G:p.T250A	49	1	7.41576e-05	15.0656	0.000922214	B9J08_002008
PEKT02000005	141809	C	A	nonsynonymous SNV	B9J08_002008:B9J08_002008-T:exon1:c.C2531A:p.T844N	49	1	7.41576e-05	15.0656	0.000922214	B9J08_002008
PEKT02000005	152181	T	A	nonsynonymous SNV	B9J08_002014:B9J08_002014-T:exon1:c.A236T:p.Y79F	49	1	7.41576e-05	15.0656	0.000922214	B9J08_002014
PEKT02000005	152208	G	T	nonsynonymous SNV	B9J08_002014:B9J08_002014-T:exon1:c.C209A:p.T70K	49	1	7.41576e-05	15.0656	0.000922214	B9J08_002014
PEKT02000005	153968	C	G	nonsynonymous SNV	B9J08_002015:B9J08_002015-T:exon1:c.C887G:p.T296S	49	1	7.41576e-05	15.0656	0.000922214	B9J08_002015
PEKT02000005	154007	C	A	nonsynonymous SNV	B9J08_002015:B9J08_002015-T:exon1:c.C926A:p.T309N	49	1	7.41576e-05	15.0656	0.000922214	B9J08_002015
PEKT02000005	154272	A	T	nonsynonymous SNV	B9J08_002015:B9J08_002015-T:exon1:c.A1191T:p.K397N	49	1	7.41576e-05	15.0656	0.000922214	B9J08_002015
PEKT02000005	156532	T	C	nonsynonymous SNV	B9J08_002017:B9J08_002017-T:exon1:c.A572G:p.K191R	49	1	7.41576e-05	15.0656	0.000922214	B9J08_002017
PEKT02000005	156851	C	T	nonsynonymous SNV	B9J08_002017:B9J08_002017-T:exon1:c.G253A:p.E85K	49	1	7.41576e-05	15.0656	0.000922214	B9J08_002017
PEKT02000005	16501	A	G	nonsynonymous SNV	B9J08_001948:B9J08_001948-T:exon1:c.T824C:p.F275S	48	0	7.656e-06	#NUM!	0.000594424	B9J08_001948
PEKT02000005	16509	C	A	nonsynonymous SNV	B9J08_001948:B9J08_001948-T:exon1:c.G816T:p.K272N	48	0	7.656e-06	#NUM!	0.000594424	B9J08_001948
PEKT02000005	16582	T	C	nonsynonymous SNV	B9J08_001948:B9J08_001948-T:exon1:c.A743G:p.N248S	48	0	7.656e-06	#NUM!	0.000594424	B9J08_001948
PEKT02000005	182691	C	T	nonsynonymous SNV	B9J08_002030:B9J08_002030-T:exon1:c.G616A:p.V206I	49	1	7.41576e-05	15.0656	0.000922214	B9J08_002030
PEKT02000005	195245	T	C	nonsynonymous SNV	B9J08_002037:B9J08_002037-T:exon1:c.T421C:p.S141P	49	1	7.41576e-05	15.0656	0.000922214	B9J08_002037
PEKT02000005	198027	C	A	nonsynonymous SNV	B9J08_002040:B9J08_002040-T:exon2:c.G1160T:p.R387M	49	1	7.41576e-05	15.0656	0.000922214	B9J08_002040
PEKT02000005	198280	T	C	nonsynonymous SNV	B9J08_002040:B9J08_002040-T:exon2:c.A907G:p.N303D	49	0	5.83314e-06	#NUM!	0.000481667	B9J08_002040
PEKT02000005	198766	C	T	nonsynonymous SNV	B9J08_002040:B9J08_002040-T:exon2:c.G421A:p.E141K	49	1	7.41576e-05	15.0656	0.000922214	B9J08_002040
PEKT02000005	198951	C	T	nonsynonymous SNV	B9J08_002040:B9J08_002040-T:exon2:c.G236A:p.R79K	49	1	7.41576e-05	15.0656	0.000922214	B9J08_002040
PEKT02000005	199890	G	A	nonsynonymous SNV	B9J08_002041:B9J08_002041-T:exon1:c.G82A:p.V28I	49	1	7.41576e-05	15.0656	0.000922214	B9J08_002041
PEKT02000005	199899	C	T	nonsynonymous SNV	B9J08_002041:B9J08_002041-T:exon1:c.C91T:p.P31S	49	1	7.41576e-05	15.0656	0.000922214	B9J08_002041
PEKT02000005	199902	C	T	nonsynonymous SNV	B9J08_002041:B9J08_002041-T:exon1:c.C94T:p.L32F	49	1	7.41576e-05	15.0656	0.000922214	B9J08_002041
PEKT02000005	200181	T	C	nonsynonymous SNV	B9J08_002041:B9J08_002041-T:exon1:c.T373C:p.Y125H	49	1	7.41576e-05	15.0656	0.000922214	B9J08_002041
PEKT02000005	200322	A	T	nonsynonymous SNV	B9J08_002041:B9J08_002041-T:exon1:c.A514T:p.N172Y	49	1	7.41576e-05	15.0656	0.000922214	B9J08_002041
PEKT02000005	201400	C	A	nonsynonymous SNV	B9J08_002041:B9J08_002041-T:exon1:c.C1592A:p.S531Y	49	1	7.41576e-05	15.0656	0.000922214	B9J08_002041
PEKT02000005	208356	C	T	nonsynonymous SNV	B9J08_002041:B9J08_002041-T:exon1:c.C8548T:p.H2850Y	49	1	7.41576e-05	15.0656	0.000922214	B9J08_002041
PEKT02000005	211133	A	T	nonsynonymous SNV	B9J08_002041:B9J08_002041-T:exon1:c.A11325T:p.Q3775H	49	1	7.41576e-05	15.0656	0.000922214	B9J08_002041
PEKT02000005	213199	C	A	nonsynonymous SNV	B9J08_002041:B9J08_002041-T:exon1:c.C13391A:p.A4464D	49	1	7.41576e-05	15.0656	0.000922214	B9J08_002041
PEKT02000005	213202	C	T	nonsynonymous SNV	B9J08_002041:B9J08_002041-T:exon1:c.C13394T:p.S4465F	49	1	7.41576e-05	15.0656	0.000922214	B9J08_002041
PEKT02000005	219172	T	G	nonsynonymous SNV	B9J08_002043:B9J08_002043-T:exon1:c.A2129C:p.K710T	49	1	7.41576e-05	15.0656	0.000922214	B9J08_002043
PEKT02000005	224107	T	C	nonsynonymous SNV	B9J08_002047:B9J08_002047-T:exon1:c.A2552G:p.Q851R	49	1	7.41576e-05	15.0656	0.000922214	B9J08_002047
PEKT02000005	224655	A	T	nonsynonymous SNV	B9J08_002047:B9J08_002047-T:exon1:c.T2004A:p.F668L	49	1	7.41576e-05	15.0656	0.000922214	B9J08_002047
PEKT02000005	227646	A	T	nonsynonymous SNV	B9J08_002048:B9J08_002048-T:exon1:c.A184T:p.I62F	49	1	7.41576e-05	15.0656	0.000922214	B9J08_002048
PEKT02000005	234109	G	A	nonsynonymous SNV	B9J08_002052:B9J08_002052-T:exon1:c.C956T:p.S319L	49	1	7.41576e-05	15.0656	0.000922214	B9J08_002052
PEKT02000005	235753	A	G	nonsynonymous SNV	B9J08_002053:B9J08_002053-T:exon1:c.T919C:p.S307P	49	1	7.41576e-05	15.0656	0.000922214	B9J08_002053
PEKT02000005	237547	G	T	nonsynonymous SNV	B9J08_002054:B9J08_002054-T:exon1:c.G606T:p.Q202H	49	1	7.41576e-05	15.0656	0.000922214	B9J08_002054
PEKT02000005	240840	C	T	nonsynonymous SNV	B9J08_002056:B9J08_002056-T:exon1:c.C686T:p.S229L	49	1	7.41576e-05	15.0656	0.000922214	B9J08_002056
PEKT02000005	251289	T	A	nonsynonymous SNV	B9J08_002060:B9J08_002060-T:exon1:c.A1032T:p.K344N	49	1	7.41576e-05	15.0656	0.000922214	B9J08_002060
PEKT02000005	254472	G	A	nonsynonymous SNV	B9J08_002062:B9J08_002062-T:exon1:c.G602A:p.G201D	47	1	0.000121901	14.3019	0.00149007	B9J08_002062
PEKT02000005	26319	G	A	nonsynonymous SNV	B9J08_001952:B9J08_001952-T:exon1:c.G656A:p.G219E	49	1	7.41576e-05	15.0656	0.000922214	B9J08_001952
PEKT02000005	268393	T	G	nonsynonymous SNV	B9J08_002069:B9J08_002069-T:exon1:c.T229G:p.L77V	49	1	7.41576e-05	15.0656	0.000922214	B9J08_002069
PEKT02000005	268624	G	A	nonsynonymous SNV	B9J08_002069:B9J08_002069-T:exon1:c.G460A:p.V154M	49	1	7.41576e-05	15.0656	0.000922214	B9J08_002069
PEKT02000005	278786	A	C	nonsynonymous SNV	B9J08_002078:B9J08_002078-T:exon1:c.T6481G:p.S2161A	49	1	7.41576e-05	15.0656	0.000922214	B9J08_002078
PEKT02000005	280242	C	A	nonsynonymous SNV	B9J08_002078:B9J08_002078-T:exon1:c.G5025T:p.L1675F	49	1	7.41576e-05	15.0656	0.000922214	B9J08_002078
PEKT02000005	293787	G	T	nonsynonymous SNV	B9J08_002080:B9J08_002080-T:exon1:c.G1108T:p.D370Y	49	0	5.83314e-06	#NUM!	0.000481667	B9J08_002080
PEKT02000005	293888	T	A	nonsynonymous SNV	B9J08_002080:B9J08_002080-T:exon1:c.T1209A:p.D403E	117	3	1.33836e-11	17.9482	2.4851e-09	B9J08_002080
PEKT02000005	310199	T	G	nonsynonymous SNV	B9J08_002087:B9J08_002087-T:exon1:c.T344G:p.F115C	49	1	7.41576e-05	15.0656	0.000922214	B9J08_002087
PEKT02000005	316873	A	G	nonsynonymous SNV	B9J08_002091:B9J08_002091-T:exon1:c.A464G:p.K155R	49	0	5.83314e-06	#NUM!	0.000481667	B9J08_002091
PEKT02000005	340670	A	C	nonsynonymous SNV	B9J08_002105:B9J08_002105-T:exon1:c.T3647G:p.V1216G	49	1	7.41576e-05	15.0656	0.000922214	B9J08_002105
PEKT02000005	343497	T	C	nonsynonymous SNV	B9J08_002105:B9J08_002105-T:exon1:c.A820G:p.S274G	49	1	7.41576e-05	15.0656	0.000922214	B9J08_002105
PEKT02000005	344034	A	T	nonsynonymous SNV	B9J08_002105:B9J08_002105-T:exon1:c.T283A:p.F95I	49	1	7.41576e-05	15.0656	0.000922214	B9J08_002105
PEKT02000005	352034	G	C	nonsynonymous SNV	B9J08_002109:B9J08_002109-T:exon1:c.C1883G:p.T628S	49	1	7.41576e-05	15.0656	0.000922214	B9J08_002109
PEKT02000005	371746	G	A	nonsynonymous SNV	B9J08_002117:B9J08_002117-T:exon1:c.G580A:p.E194K	49	1	7.41576e-05	15.0656	0.000922214	B9J08_002117
PEKT02000005	375079	A	T	nonsynonymous SNV	B9J08_002119:B9J08_002119-T:exon1:c.A472T:p.N158Y	49	1	7.41576e-05	15.0656	0.000922214	B9J08_002119
PEKT02000005	375992	C	T	nonsynonymous SNV	B9J08_002119:B9J08_002119-T:exon1:c.C1385T:p.A462V	49	1	7.41576e-05	15.0656	0.000922214	B9J08_002119
PEKT02000005	376423	G	A	nonsynonymous SNV	B9J08_002119:B9J08_002119-T:exon1:c.G1816A:p.E606K	49	0	5.83314e-06	#NUM!	0.000481667	B9J08_002119
PEKT02000005	378624	C	T	nonsynonymous SNV	B9J08_002120:B9J08_002120-T:exon1:c.C1781T:p.S594F	49	1	7.41576e-05	15.0656	0.000922214	B9J08_002120
PEKT02000005	378752	A	G	nonsynonymous SNV	B9J08_002120:B9J08_002120-T:exon1:c.A1909G:p.K637E	49	1	7.41576e-05	15.0656	0.000922214	B9J08_002120
PEKT02000005	383557	C	T	nonsynonymous SNV	B9J08_002124:B9J08_002124-T:exon1:c.G1702A:p.G568S	49	1	7.41576e-05	15.0656	0.000922214	B9J08_002124
PEKT02000005	404854	G	A	nonsynonymous SNV	B9J08_002131:B9J08_002131-T:exon1:c.G1810A:p.E604K	49	1	7.41576e-05	15.0656	0.000922214	B9J08_002131
PEKT02000005	405283	C	T	nonsynonymous SNV	B9J08_002131:B9J08_002131-T:exon1:c.C2239T:p.L747F	49	1	7.41576e-05	15.0656	0.000922214	B9J08_002131
PEKT02000005	406716	A	C	nonsynonymous SNV	B9J08_002133:B9J08_002133-T:exon1:c.A527C:p.N176T	49	1	7.41576e-05	15.0656	0.000922214	B9J08_002133
PEKT02000005	409244	A	T	nonsynonymous SNV	B9J08_002135:B9J08_002135-T:exon1:c.A551T:p.H184L	49	1	7.41576e-05	15.0656	0.000922214	B9J08_002135
PEKT02000005	410407	A	C	nonsynonymous SNV	B9J08_002135:B9J08_002135-T:exon1:c.A1714C:p.I572L	49	0	5.83314e-06	#NUM!	0.000481667	B9J08_002135
PEKT02000005	425145	T	C	nonsynonymous SNV	B9J08_002140:B9J08_002140-T:exon1:c.T779C:p.I260T	49	1	7.41576e-05	15.0656	0.000922214	B9J08_002140
PEKT02000005	426523	A	C	nonsynonymous SNV	B9J08_002141:B9J08_002141-T:exon1:c.T690G:p.I230M	49	1	7.41576e-05	15.0656	0.000922214	B9J08_002141
PEKT02000005	427203	G	A	nonsynonymous SNV	B9J08_002141:B9J08_002141-T:exon1:c.C10T:p.L4F	49	0	5.83314e-06	#NUM!	0.000481667	B9J08_002141
PEKT02000005	431136	C	T	nonsynonymous SNV	B9J08_002142:B9J08_002142-T:exon1:c.C353T:p.P118L	117	3	1.33836e-11	17.9482	2.4851e-09	B9J08_002142
PEKT02000005	438568	G	T	nonsynonymous SNV	B9J08_002146:B9J08_002146-T:exon1:c.C2951A:p.S984Y	117	3	1.33836e-11	17.9482	2.4851e-09	B9J08_002146
PEKT02000005	452692	A	T	nonsynonymous SNV	B9J08_002150:B9J08_002150-T:exon1:c.A2588T:p.Q863L	49	1	7.41576e-05	15.0656	0.000922214	B9J08_002150
PEKT02000005	453175	C	T	nonsynonymous SNV	B9J08_002150:B9J08_002150-T:exon1:c.C3071T:p.S1024L	117	3	1.33836e-11	17.9482	2.4851e-09	B9J08_002150
PEKT02000005	457705	G	C	nonsynonymous SNV	B9J08_002153:B9J08_002153-T:exon1:c.C1208G:p.A403G	49	1	7.41576e-05	15.0656	0.000922214	B9J08_002153
PEKT02000005	461740	G	A	nonsynonymous SNV	B9J08_002155:B9J08_002155-T:exon1:c.C470T:p.A157V	117	3	1.33836e-11	17.9482	2.4851e-09	B9J08_002155
PEKT02000005	470532	C	T	nonsynonymous SNV	B9J08_002161:B9J08_002161-T:exon1:c.G689A:p.S230N	49	1	7.41576e-05	15.0656	0.000922214	B9J08_002161
PEKT02000005	480427	C	G	nonsynonymous SNV	B9J08_002167:B9J08_002167-T:exon1:c.C265G:p.P89A	45	1	0.000199122	13.5539	0.00240882	B9J08_002167
PEKT02000005	508986	A	G	nonsynonymous SNV	B9J08_002178:B9J08_002178-T:exon1:c.A2204G:p.N735S	49	1	7.41576e-05	15.0656	0.000922214	B9J08_002178
PEKT02000005	513779	T	C	nonsynonymous SNV	B9J08_002181:B9J08_002181-T:exon1:c.A6356G:p.K2119R	49	1	7.41576e-05	15.0656	0.000922214	B9J08_002181
PEKT02000005	525407	A	C	nonsynonymous SNV	B9J08_002184:B9J08_002184-T:exon1:c.A937C:p.T313P	49	1	7.41576e-05	15.0656	0.000922214	B9J08_002184
PEKT02000005	537336	C	T	nonsynonymous SNV	B9J08_002190:B9J08_002190-T:exon1:c.G476A:p.G159D	49	0	5.83314e-06	#NUM!	0.000481667	B9J08_002190
PEKT02000005	542715	G	A	nonsynonymous SNV	B9J08_002192:B9J08_002192-T:exon1:c.C1807T:p.R603C	49	1	7.41576e-05	15.0656	0.000922214	B9J08_002192
PEKT02000005	545460	C	T	nonsynonymous SNV	B9J08_002193:B9J08_002193-T:exon1:c.G3137A:p.S1046N	45	1	0.000199122	13.5539	0.00240882	B9J08_002193
PEKT02000005	548470	G	A	nonsynonymous SNV	B9J08_002193:B9J08_002193-T:exon1:c.C127T:p.P43S	49	1	7.41576e-05	15.0656	0.000922214	B9J08_002193
PEKT02000005	550487	C	G	nonsynonymous SNV	B9J08_002194:B9J08_002194-T:exon2:c.C840G:p.H280Q	49	1	7.41576e-05	15.0656	0.000922214	B9J08_002194
PEKT02000005	550563	T	G	nonsynonymous SNV	B9J08_002195:B9J08_002195-T:exon1:c.A711C:p.E237D	49	1	7.41576e-05	15.0656	0.000922214	B9J08_002195
PEKT02000005	552337	A	G	nonsynonymous SNV	B9J08_002196:B9J08_002196-T:exon1:c.A201G:p.I67M	49	1	7.41576e-05	15.0656	0.000922214	B9J08_002196
PEKT02000005	552966	C	G	nonsynonymous SNV	B9J08_002196:B9J08_002196-T:exon1:c.C830G:p.T277S	49	1	7.41576e-05	15.0656	0.000922214	B9J08_002196
PEKT02000005	553175	A	T	nonsynonymous SNV	B9J08_002196:B9J08_002196-T:exon1:c.A1039T:p.N347Y	49	1	7.41576e-05	15.0656	0.000922214	B9J08_002196
PEKT02000005	562454	G	T	nonsynonymous SNV	B9J08_002200:B9J08_002200-T:exon1:c.G1115T:p.R372L	49	1	7.41576e-05	15.0656	0.000922214	B9J08_002200
PEKT02000005	563525	G	A	nonsynonymous SNV	B9J08_002201:B9J08_002201-T:exon1:c.C335T:p.T112I	117	3	1.33836e-11	17.9482	2.4851e-09	B9J08_002201
PEKT02000005	566804	T	A	nonsynonymous SNV	B9J08_002202:B9J08_002202-T:exon1:c.T94A:p.S32T	117	3	1.33836e-11	17.9482	2.4851e-09	B9J08_002202
PEKT02000005	567051	C	T	nonsynonymous SNV	B9J08_002202:B9J08_002202-T:exon1:c.C341T:p.T114I	49	0	5.83314e-06	#NUM!	0.000481667	B9J08_002202
PEKT02000005	569152	T	C	nonsynonymous SNV	B9J08_002203:B9J08_002203-T:exon1:c.T463C:p.F155L	49	0	5.83314e-06	#NUM!	0.000481667	B9J08_002203
PEKT02000005	573412	T	C	nonsynonymous SNV	B9J08_002206:B9J08_002206-T:exon1:c.A11G:p.K4R	49	0	5.83314e-06	#NUM!	0.000481667	B9J08_002206
PEKT02000005	587233	G	C	nonsynonymous SNV	B9J08_002214:B9J08_002214-T:exon2:c.G628C:p.V210L	49	0	5.83314e-06	#NUM!	0.000481667	B9J08_002214
PEKT02000005	596989	C	G	nonsynonymous SNV	B9J08_002217:B9J08_002217-T:exon1:c.C1907G:p.T636S	49	1	7.41576e-05	15.0656	0.000922214	B9J08_002217
PEKT02000005	597569	A	C	nonsynonymous SNV	B9J08_002218:B9J08_002218-T:exon1:c.A154C:p.K52Q	49	1	7.41576e-05	15.0656	0.000922214	B9J08_002218
PEKT02000005	60246	C	G	nonsynonymous SNV	B9J08_001969:B9J08_001969-T:exon1:c.C373G:p.Q125E	49	1	7.41576e-05	15.0656	0.000922214	B9J08_001969
PEKT02000005	60373	C	T	nonsynonymous SNV	B9J08_001969:B9J08_001969-T:exon1:c.C500T:p.S167F	49	1	7.41576e-05	15.0656	0.000922214	B9J08_001969
PEKT02000005	622343	T	G	nonsynonymous SNV	B9J08_002230:B9J08_002230-T:exon1:c.A293C:p.Q98P	49	1	7.41576e-05	15.0656	0.000922214	B9J08_002230
PEKT02000005	638571	C	T	nonsynonymous SNV	B9J08_002236:B9J08_002236-T:exon1:c.G554A:p.G185D	49	1	7.41576e-05	15.0656	0.000922214	B9J08_002236
PEKT02000005	638763	A	T	nonsynonymous SNV	B9J08_002236:B9J08_002236-T:exon1:c.T362A:p.F121Y	49	1	7.41576e-05	15.0656	0.000922214	B9J08_002236
PEKT02000005	75077	T	A	nonsynonymous SNV	B9J08_001974:B9J08_001974-T:exon1:c.A12T:p.Q4H	117	3	1.33836e-11	17.9482	2.4851e-09	B9J08_001974
PEKT02000005	78871	G	A	nonsynonymous SNV	B9J08_001975:B9J08_001975-T:exon1:c.C506T:p.S169F	49	1	7.41576e-05	15.0656	0.000922214	B9J08_001975
PEKT02000005	93278	G	A	nonsynonymous SNV	B9J08_001985:B9J08_001985-T:exon1:c.C1648T:p.L550F	49	1	7.41576e-05	15.0656	0.000922214	B9J08_001985
PEKT02000005	98812	A	G	nonsynonymous SNV	B9J08_001987:B9J08_001987-T:exon1:c.A1357G:p.I453V	49	1	7.41576e-05	15.0656	0.000922214	B9J08_001987
PEKT02000006	100816	C	G	nonsynonymous SNV	B9J08_002278:B9J08_002278-T:exon2:c.G946C:p.A316P	49	0	5.83314e-06	#NUM!	0.000481667	B9J08_002278
PEKT02000006	100914	T	C	nonsynonymous SNV	B9J08_002278:B9J08_002278-T:exon2:c.A848G:p.D283G	49	1	7.41576e-05	15.0656	0.000922214	B9J08_002278
PEKT02000006	114843	C	T	nonsynonymous SNV	B9J08_002283:B9J08_002283-T:exon1:c.C10T:p.P4S	49	1	7.41576e-05	15.0656	0.000922214	B9J08_002283
PEKT02000006	115161	C	T	nonsynonymous SNV	B9J08_002283:B9J08_002283-T:exon1:c.C328T:p.P110S	49	1	7.41576e-05	15.0656	0.000922214	B9J08_002283
PEKT02000006	116851	C	A	nonsynonymous SNV	B9J08_002284:B9J08_002284-T:exon1:c.C25A:p.Q9K	49	1	7.41576e-05	15.0656	0.000922214	B9J08_002284
PEKT02000006	118145	C	T	nonsynonymous SNV	B9J08_002284:B9J08_002284-T:exon1:c.C1319T:p.S440L	49	1	7.41576e-05	15.0656	0.000922214	B9J08_002284
PEKT02000006	127178	T	A	nonsynonymous SNV	B9J08_002289:B9J08_002289-T:exon1:c.T1558A:p.Y520N	49	1	7.41576e-05	15.0656	0.000922214	B9J08_002289
PEKT02000006	127179	A	T	nonsynonymous SNV	B9J08_002289:B9J08_002289-T:exon1:c.A1559T:p.Y520F	49	1	7.41576e-05	15.0656	0.000922214	B9J08_002289
PEKT02000006	132701	C	A	nonsynonymous SNV	B9J08_002292:B9J08_002292-T:exon1:c.C37A:p.L13I	49	1	7.41576e-05	15.0656	0.000922214	B9J08_002292
PEKT02000006	137023	C	T	nonsynonymous SNV	B9J08_002294:B9J08_002294-T:exon1:c.G53A:p.R18K	49	1	7.41576e-05	15.0656	0.000922214	B9J08_002294
PEKT02000006	146421	C	T	nonsynonymous SNV	B9J08_002297:B9J08_002297-T:exon1:c.C340T:p.P114S	59	2	4.44415e-05	9.41067	0.000922214	B9J08_002297
PEKT02000006	147468	G	T	nonsynonymous SNV	B9J08_002297:B9J08_002297-T:exon1:c.G1387T:p.A463S	49	0	5.83314e-06	#NUM!	0.000481667	B9J08_002297
PEKT02000006	15381	A	C	nonsynonymous SNV	B9J08_002242:B9J08_002242-T:exon1:c.A656C:p.N219T	49	1	7.41576e-05	15.0656	0.000922214	B9J08_002242
PEKT02000006	154528	G	C	nonsynonymous SNV	B9J08_002299:B9J08_002299-T:exon1:c.C410G:p.T137S	49	1	7.41576e-05	15.0656	0.000922214	B9J08_002299
PEKT02000006	158022	A	G	nonsynonymous SNV	B9J08_002301:B9J08_002301-T:exon1:c.T608C:p.F203S	49	1	7.41576e-05	15.0656	0.000922214	B9J08_002301
PEKT02000006	171113	G	T	nonsynonymous SNV	B9J08_002305:B9J08_002305-T:exon1:c.G3052T:p.A1018S	49	1	7.41576e-05	15.0656	0.000922214	B9J08_002305
PEKT02000006	172067	A	G	nonsynonymous SNV	B9J08_002305:B9J08_002305-T:exon1:c.A4006G:p.T1336A	49	1	7.41576e-05	15.0656	0.000922214	B9J08_002305
PEKT02000006	189960	C	T	nonsynonymous SNV	B9J08_002314:B9J08_002314-T:exon1:c.C620T:p.S207L	49	1	7.41576e-05	15.0656	0.000922214	B9J08_002314
PEKT02000006	198108	G	C	nonsynonymous SNV	B9J08_002319:B9J08_002319-T:exon1:c.G790C:p.G264R	49	1	7.41576e-05	15.0656	0.000922214	B9J08_002319
PEKT02000006	202212	T	C	nonsynonymous SNV	B9J08_002321:B9J08_002321-T:exon1:c.T1025C:p.I342T	117	3	1.33836e-11	17.9482	2.4851e-09	B9J08_002321
PEKT02000006	202399	C	G	nonsynonymous SNV	B9J08_002321:B9J08_002321-T:exon1:c.C1212G:p.H404Q	117	3	1.33836e-11	17.9482	2.4851e-09	B9J08_002321
PEKT02000006	223708	T	G	nonsynonymous SNV	B9J08_002330:B9J08_002330-T:exon1:c.A76C:p.S26R	49	1	7.41576e-05	15.0656	0.000922214	B9J08_002330
PEKT02000006	234805	A	G	nonsynonymous SNV	B9J08_002337:B9J08_002337-T:exon1:c.A400G:p.M134V	49	1	7.41576e-05	15.0656	0.000922214	B9J08_002337
PEKT02000006	237075	A	G	nonsynonymous SNV	B9J08_002339:B9J08_002339-T:exon1:c.A553G:p.N185D	117	3	1.33836e-11	17.9482	2.4851e-09	B9J08_002339
PEKT02000006	2414	C	T	nonsynonymous SNV	B9J08_002238:B9J08_002238-T:exon1:c.G1321A:p.G441R	49	0	5.83314e-06	#NUM!	0.000481667	B9J08_002238
PEKT02000006	243998	C	T	nonsynonymous SNV	B9J08_002342:B9J08_002342-T:exon1:c.G74A:p.R25H	49	0	5.83314e-06	#NUM!	0.000481667	B9J08_002342
PEKT02000006	286149	A	T	nonsynonymous SNV	B9J08_002356:B9J08_002356-T:exon1:c.A596T:p.N199I	60	2	3.47015e-05	9.62297	0.000922214	B9J08_002356
PEKT02000006	287146	G	A	nonsynonymous SNV	B9J08_002357:B9J08_002357-T:exon1:c.C362T:p.S121L	48	0	7.656e-06	#NUM!	0.000594424	B9J08_002357
PEKT02000006	30150	A	T	nonsynonymous SNV	B9J08_002248:B9J08_002248-T:exon2:c.A519T:p.K173N	49	1	7.41576e-05	15.0656	0.000922214	B9J08_002248
PEKT02000006	30157	C	A	nonsynonymous SNV	B9J08_002248:B9J08_002248-T:exon2:c.C526A:p.Q176K	49	1	7.41576e-05	15.0656	0.000922214	B9J08_002248
PEKT02000006	30194	C	T	nonsynonymous SNV	B9J08_002248:B9J08_002248-T:exon2:c.C563T:p.T188M	49	1	7.41576e-05	15.0656	0.000922214	B9J08_002248
PEKT02000006	30238	G	C	nonsynonymous SNV	B9J08_002248:B9J08_002248-T:exon2:c.G607C:p.E203Q	49	1	7.41576e-05	15.0656	0.000922214	B9J08_002248
PEKT02000006	303753	A	T	nonsynonymous SNV	B9J08_002365:B9J08_002365-T:exon1:c.A917T:p.Y306F	49	1	7.41576e-05	15.0656	0.000922214	B9J08_002365
PEKT02000006	30445	G	A	nonsynonymous SNV	B9J08_002248:B9J08_002248-T:exon2:c.G814A:p.E272K	49	1	7.41576e-05	15.0656	0.000922214	B9J08_002248
PEKT02000006	30530	A	G	nonsynonymous SNV	B9J08_002248:B9J08_002248-T:exon2:c.A899G:p.K300R	49	1	7.41576e-05	15.0656	0.000922214	B9J08_002248
PEKT02000006	310678	C	A	nonsynonymous SNV	B9J08_002368:B9J08_002368-T:exon2:c.C458A:p.T153K	49	1	7.41576e-05	15.0656	0.000922214	B9J08_002368
PEKT02000006	313420	T	A	nonsynonymous SNV	B9J08_002371:B9J08_002371-T:exon1:c.A1431T:p.E477D	49	1	7.41576e-05	15.0656	0.000922214	B9J08_002371
PEKT02000006	324224	T	G	nonsynonymous SNV	B9J08_002377:B9J08_002377-T:exon1:c.A779C:p.N260T	49	1	7.41576e-05	15.0656	0.000922214	B9J08_002377
PEKT02000006	33073	C	T	nonsynonymous SNV	B9J08_002249:B9J08_002249-T:exon1:c.C1703T:p.S568F	49	1	7.41576e-05	15.0656	0.000922214	B9J08_002249
PEKT02000006	33114	G	A	nonsynonymous SNV	B9J08_002249:B9J08_002249-T:exon1:c.G1744A:p.D582N	49	0	5.83314e-06	#NUM!	0.000481667	B9J08_002249
PEKT02000006	342089	A	G	nonsynonymous SNV	B9J08_002388:B9J08_002388-T:exon1:c.A718G:p.S240G	49	0	5.83314e-06	#NUM!	0.000481667	B9J08_002388
PEKT02000006	345023	G	T	nonsynonymous SNV	B9J08_002389:B9J08_002389-T:exon1:c.G2157T:p.K719N	117	3	1.33836e-11	17.9482	2.4851e-09	B9J08_002389
PEKT02000006	346780	A	C	nonsynonymous SNV	B9J08_002390:B9J08_002390-T:exon1:c.T1358G:p.L453W	49	0	5.83314e-06	#NUM!	0.000481667	B9J08_002390
PEKT02000006	349830	G	C	nonsynonymous SNV	B9J08_002391:B9J08_002391-T:exon1:c.G540C:p.E180D	49	1	7.41576e-05	15.0656	0.000922214	B9J08_002391
PEKT02000006	354502	G	A	nonsynonymous SNV	B9J08_002393:B9J08_002393-T:exon1:c.G521A:p.R174K	49	1	7.41576e-05	15.0656	0.000922214	B9J08_002393
PEKT02000006	358425	C	A	nonsynonymous SNV	B9J08_002397:B9J08_002397-T:exon1:c.G1207T:p.V403F	49	1	7.41576e-05	15.0656	0.000922214	B9J08_002397
PEKT02000006	363548	T	A	nonsynonymous SNV	B9J08_002399:B9J08_002399-T:exon1:c.T663A:p.S221R	49	0	5.83314e-06	#NUM!	0.000481667	B9J08_002399
PEKT02000006	365316	T	A	nonsynonymous SNV	B9J08_002400:B9J08_002400-T:exon1:c.A805T:p.S269C	49	1	7.41576e-05	15.0656	0.000922214	B9J08_002400
PEKT02000006	372290	G	C	nonsynonymous SNV	B9J08_002403:B9J08_002403-T:exon1:c.G431C:p.R144T	49	0	5.83314e-06	#NUM!	0.000481667	B9J08_002403
PEKT02000006	372328	T	A	nonsynonymous SNV	B9J08_002403:B9J08_002403-T:exon1:c.T469A:p.Y157N	49	1	7.41576e-05	15.0656	0.000922214	B9J08_002403
PEKT02000006	373184	C	T	nonsynonymous SNV	B9J08_002403:B9J08_002403-T:exon1:c.C1325T:p.T442I	49	1	7.41576e-05	15.0656	0.000922214	B9J08_002403
PEKT02000006	376487	C	T	nonsynonymous SNV	B9J08_002405:B9J08_002405-T:exon1:c.C692T:p.T231I	49	1	7.41576e-05	15.0656	0.000922214	B9J08_002405
PEKT02000006	378343	T	C	nonsynonymous SNV	B9J08_002407:B9J08_002407-T:exon1:c.A149G:p.K50R	49	1	7.41576e-05	15.0656	0.000922214	B9J08_002407
PEKT02000006	387449	C	T	nonsynonymous SNV	B9J08_002412:B9J08_002412-T:exon1:c.G1610A:p.S537N	49	1	7.41576e-05	15.0656	0.000922214	B9J08_002412
PEKT02000006	387619	T	A	nonsynonymous SNV	B9J08_002412:B9J08_002412-T:exon1:c.A1440T:p.K480N	49	1	7.41576e-05	15.0656	0.000922214	B9J08_002412
PEKT02000006	387860	T	C	nonsynonymous SNV	B9J08_002412:B9J08_002412-T:exon1:c.A1199G:p.K400R	49	1	7.41576e-05	15.0656	0.000922214	B9J08_002412
PEKT02000006	387986	T	C	nonsynonymous SNV	B9J08_002412:B9J08_002412-T:exon1:c.A1073G:p.Q358R	49	1	7.41576e-05	15.0656	0.000922214	B9J08_002412
PEKT02000006	388993	C	G	nonsynonymous SNV	B9J08_002412:B9J08_002412-T:exon1:c.G66C:p.L22F	49	1	7.41576e-05	15.0656	0.000922214	B9J08_002412
PEKT02000006	398885	A	T	nonsynonymous SNV	B9J08_002417:B9J08_002417-T:exon2:c.A594T:p.K198N	49	1	7.41576e-05	15.0656	0.000922214	B9J08_002417
PEKT02000006	401936	C	T	nonsynonymous SNV	B9J08_002419:B9J08_002419-T:exon1:c.G1018A:p.A340T	49	0	5.83314e-06	#NUM!	0.000481667	B9J08_002419
PEKT02000006	408411	T	C	nonsynonymous SNV	B9J08_002420:B9J08_002420-T:exon1:c.T2965C:p.Y989H	49	1	7.41576e-05	15.0656	0.000922214	B9J08_002420
PEKT02000006	429372	G	A	nonsynonymous SNV	B9J08_002427:B9J08_002427-T:exon1:c.G76A:p.E26K	49	1	7.41576e-05	15.0656	0.000922214	B9J08_002427
PEKT02000006	441550	T	C	nonsynonymous SNV	B9J08_002434:B9J08_002434-T:exon1:c.T62C:p.V21A	49	0	5.83314e-06	#NUM!	0.000481667	B9J08_002434
PEKT02000006	442027	T	C	nonsynonymous SNV	B9J08_002434:B9J08_002434-T:exon1:c.T539C:p.V180A	49	1	7.41576e-05	15.0656	0.000922214	B9J08_002434
PEKT02000006	448887	G	T	nonsynonymous SNV	B9J08_002437:B9J08_002437-T:exon1:c.G224T:p.S75I	49	1	7.41576e-05	15.0656	0.000922214	B9J08_002437
PEKT02000006	449364	A	G	nonsynonymous SNV	B9J08_002437:B9J08_002437-T:exon1:c.A701G:p.K234R	49	1	7.41576e-05	15.0656	0.000922214	B9J08_002437
PEKT02000006	454113	G	C	nonsynonymous SNV	B9J08_002441:B9J08_002441-T:exon1:c.C29G:p.A10G	49	0	5.83314e-06	#NUM!	0.000481667	B9J08_002441
PEKT02000006	468499	T	C	nonsynonymous SNV	B9J08_002447:B9J08_002447-T:exon1:c.A1061G:p.D354G	49	1	7.41576e-05	15.0656	0.000922214	B9J08_002447
PEKT02000006	469127	G	A	nonsynonymous SNV	B9J08_002447:B9J08_002447-T:exon1:c.C433T:p.P145S	49	1	7.41576e-05	15.0656	0.000922214	B9J08_002447
PEKT02000006	469486	A	C	nonsynonymous SNV	B9J08_002447:B9J08_002447-T:exon1:c.T74G:p.L25R	49	1	7.41576e-05	15.0656	0.000922214	B9J08_002447
PEKT02000006	469522	T	C	nonsynonymous SNV	B9J08_002447:B9J08_002447-T:exon1:c.A38G:p.H13R	49	1	7.41576e-05	15.0656	0.000922214	B9J08_002447
PEKT02000006	479242	G	T	nonsynonymous SNV	B9J08_002451:B9J08_002451-T:exon1:c.G211T:p.G71C	49	1	7.41576e-05	15.0656	0.000922214	B9J08_002451
PEKT02000006	486186	A	G	nonsynonymous SNV	B9J08_002452:B9J08_002452-T:exon1:c.A1982G:p.H661R	49	1	7.41576e-05	15.0656	0.000922214	B9J08_002452
PEKT02000006	50908	C	A	nonsynonymous SNV	B9J08_002256:B9J08_002256-T:exon1:c.G593T:p.S198I	49	1	7.41576e-05	15.0656	0.000922214	B9J08_002256
PEKT02000006	523346	G	A	nonsynonymous SNV	B9J08_002466:B9J08_002466-T:exon1:c.G1103A:p.R368H	49	1	7.41576e-05	15.0656	0.000922214	B9J08_002466
PEKT02000006	525394	G	T	nonsynonymous SNV	B9J08_002467:B9J08_002467-T:exon1:c.G1046T:p.S349I	49	1	7.41576e-05	15.0656	0.000922214	B9J08_002467
PEKT02000006	526925	C	G	nonsynonymous SNV	B9J08_002467:B9J08_002467-T:exon1:c.C2577G:p.F859L	117	3	1.33836e-11	17.9482	2.4851e-09	B9J08_002467
PEKT02000006	52937	G	C	nonsynonymous SNV	B9J08_002257:B9J08_002257-T:exon1:c.G506C:p.S169T	49	1	7.41576e-05	15.0656	0.000922214	B9J08_002257
PEKT02000006	536138	T	A	nonsynonymous SNV	B9J08_002473:B9J08_002473-T:exon1:c.A757T:p.M253L	49	1	7.41576e-05	15.0656	0.000922214	B9J08_002473
PEKT02000006	541279	G	A	nonsynonymous SNV	B9J08_002475:B9J08_002475-T:exon1:c.G2089A:p.V697M	49	1	7.41576e-05	15.0656	0.000922214	B9J08_002475
PEKT02000006	551524	A	G	nonsynonymous SNV	B9J08_002479:B9J08_002479-T:exon1:c.T917C:p.L306P	117	3	1.33836e-11	17.9482	2.4851e-09	B9J08_002479
PEKT02000006	555103	G	A	nonsynonymous SNV	B9J08_002480:B9J08_002480-T:exon1:c.C26T:p.T9I	49	1	7.41576e-05	15.0656	0.000922214	B9J08_002480
PEKT02000006	561653	A	G	nonsynonymous SNV	B9J08_002482:B9J08_002482-T:exon1:c.T296C:p.I99T	49	1	7.41576e-05	15.0656	0.000922214	B9J08_002482
PEKT02000006	562269	C	T	nonsynonymous SNV	B9J08_002483:B9J08_002483-T:exon1:c.C37T:p.P13S	49	1	7.41576e-05	15.0656	0.000922214	B9J08_002483
PEKT02000006	562560	G	C	nonsynonymous SNV	B9J08_002483:B9J08_002483-T:exon1:c.G328C:p.E110Q	48	1	9.51531e-05	14.6818	0.00118038	B9J08_002483
PEKT02000006	562568	C	A	nonsynonymous SNV	B9J08_002483:B9J08_002483-T:exon1:c.C336A:p.D112E	48	1	9.51531e-05	14.6818	0.00118038	B9J08_002483
PEKT02000006	562650	A	T	nonsynonymous SNV	B9J08_002483:B9J08_002483-T:exon1:c.A418T:p.N140Y	49	1	7.41576e-05	15.0656	0.000922214	B9J08_002483
PEKT02000006	562817	G	C	nonsynonymous SNV	B9J08_002483:B9J08_002483-T:exon1:c.G585C:p.K195N	49	1	7.41576e-05	15.0656	0.000922214	B9J08_002483
PEKT02000006	563395	T	A	nonsynonymous SNV	B9J08_002483:B9J08_002483-T:exon1:c.T1163A:p.F388Y	49	1	7.41576e-05	15.0656	0.000922214	B9J08_002483
PEKT02000006	570364	A	G	nonsynonymous SNV	B9J08_002486:B9J08_002486-T:exon1:c.A379G:p.I127V	49	1	7.41576e-05	15.0656	0.000922214	B9J08_002486
PEKT02000006	571673	G	A	nonsynonymous SNV	B9J08_002487:B9J08_002487-T:exon1:c.G512A:p.R171H	49	1	7.41576e-05	15.0656	0.000922214	B9J08_002487
PEKT02000006	575904	C	T	nonsynonymous SNV	B9J08_002489:B9J08_002489-T:exon1:c.G2488A:p.V830I	49	1	7.41576e-05	15.0656	0.000922214	B9J08_002489
PEKT02000006	576526	G	C	nonsynonymous SNV	B9J08_002489:B9J08_002489-T:exon1:c.C1866G:p.F622L	49	1	7.41576e-05	15.0656	0.000922214	B9J08_002489
PEKT02000006	578976	G	A	nonsynonymous SNV	B9J08_002490:B9J08_002490-T:exon1:c.G440A:p.R147K	49	1	7.41576e-05	15.0656	0.000922214	B9J08_002490
PEKT02000006	579031	C	G	nonsynonymous SNV	B9J08_002490:B9J08_002490-T:exon1:c.C495G:p.D165E	49	1	7.41576e-05	15.0656	0.000922214	B9J08_002490
PEKT02000006	579155	G	A	nonsynonymous SNV	B9J08_002490:B9J08_002490-T:exon1:c.G619A:p.D207N	49	1	7.41576e-05	15.0656	0.000922214	B9J08_002490
PEKT02000006	579253	T	A	nonsynonymous SNV	B9J08_002490:B9J08_002490-T:exon1:c.T717A:p.D239E	49	1	7.41576e-05	15.0656	0.000922214	B9J08_002490
PEKT02000006	579280	T	G	nonsynonymous SNV	B9J08_002490:B9J08_002490-T:exon1:c.T744G:p.D248E	49	1	7.41576e-05	15.0656	0.000922214	B9J08_002490
PEKT02000006	580003	A	C	nonsynonymous SNV	B9J08_002490:B9J08_002490-T:exon1:c.A1467C:p.R489S	49	1	7.41576e-05	15.0656	0.000922214	B9J08_002490
PEKT02000006	583541	C	T	nonsynonymous SNV	B9J08_002491:B9J08_002491-T:exon1:c.C2777T:p.P926L	49	1	7.41576e-05	15.0656	0.000922214	B9J08_002491
PEKT02000006	58877	A	T	nonsynonymous SNV	B9J08_002259:B9J08_002259-T:exon1:c.A1823T:p.Y608F	49	1	7.41576e-05	15.0656	0.000922214	B9J08_002259
PEKT02000006	589472	T	C	nonsynonymous SNV	B9J08_002494:B9J08_002494-T:exon1:c.A1874G:p.Y625C	49	1	7.41576e-05	15.0656	0.000922214	B9J08_002494
PEKT02000006	59111	G	T	nonsynonymous SNV	B9J08_002259:B9J08_002259-T:exon1:c.G2057T:p.S686I	49	1	7.41576e-05	15.0656	0.000922214	B9J08_002259
PEKT02000006	592426	A	T	nonsynonymous SNV	B9J08_002495:B9J08_002495-T:exon1:c.A60T:p.K20N	49	0	5.83314e-06	#NUM!	0.000481667	B9J08_002495
PEKT02000006	605241	C	T	nonsynonymous SNV	B9J08_002500:B9J08_002500-T:exon1:c.C632T:p.S211F	49	1	7.41576e-05	15.0656	0.000922214	B9J08_002500
PEKT02000006	612728	C	G	nonsynonymous SNV	B9J08_002504:B9J08_002504-T:exon1:c.G1381C:p.V461L	49	1	7.41576e-05	15.0656	0.000922214	B9J08_002504
PEKT02000006	617204	T	A	nonsynonymous SNV	B9J08_002506:B9J08_002506-T:exon1:c.T605A:p.I202N	49	1	7.41576e-05	15.0656	0.000922214	B9J08_002506
PEKT02000006	618179	A	T	nonsynonymous SNV	B9J08_002506:B9J08_002506-T:exon1:c.A1580T:p.E527V	49	1	7.41576e-05	15.0656	0.000922214	B9J08_002506
PEKT02000006	621996	T	A	nonsynonymous SNV	B9J08_002509:B9J08_002509-T:exon1:c.A1097T:p.H366L	49	1	7.41576e-05	15.0656	0.000922214	B9J08_002509
PEKT02000006	622396	A	G	nonsynonymous SNV	B9J08_002509:B9J08_002509-T:exon1:c.T697C:p.C233R	49	1	7.41576e-05	15.0656	0.000922214	B9J08_002509
PEKT02000006	624875	C	T	nonsynonymous SNV	B9J08_002510:B9J08_002510-T:exon1:c.C1235T:p.S412F	49	1	7.41576e-05	15.0656	0.000922214	B9J08_002510
PEKT02000006	631560	G	T	nonsynonymous SNV	B9J08_002515:B9J08_002515-T:exon1:c.G189T:p.E63D	49	1	7.41576e-05	15.0656	0.000922214	B9J08_002515
PEKT02000006	631922	T	C	nonsynonymous SNV	B9J08_002515:B9J08_002515-T:exon1:c.T551C:p.M184T	49	1	7.41576e-05	15.0656	0.000922214	B9J08_002515
PEKT02000006	633630	C	T	nonsynonymous SNV	B9J08_002518:B9J08_002518-T:exon1:c.G1228A:p.D410N	49	1	7.41576e-05	15.0656	0.000922214	B9J08_002518
PEKT02000006	633747	C	T	nonsynonymous SNV	B9J08_002518:B9J08_002518-T:exon1:c.G1111A:p.A371T	49	0	5.83314e-06	#NUM!	0.000481667	B9J08_002518
PEKT02000006	640450	G	A	nonsynonymous SNV	B9J08_002521:B9J08_002521-T:exon1:c.G419A:p.S140N	49	1	7.41576e-05	15.0656	0.000922214	B9J08_002521
PEKT02000006	642498	A	T	nonsynonymous SNV	B9J08_002521:B9J08_002521-T:exon1:c.A2467T:p.T823S	49	1	7.41576e-05	15.0656	0.000922214	B9J08_002521
PEKT02000006	645759	G	A	nonsynonymous SNV	B9J08_002522:B9J08_002522-T:exon1:c.G157A:p.A53T	49	1	7.41576e-05	15.0656	0.000922214	B9J08_002522
PEKT02000006	649347	C	T	nonsynonymous SNV	B9J08_002524:B9J08_002524-T:exon1:c.G525A:p.M175I	49	1	7.41576e-05	15.0656	0.000922214	B9J08_002524
PEKT02000006	664182	C	A	nonsynonymous SNV	B9J08_002529:B9J08_002529-T:exon1:c.C77A:p.P26Q	49	0	5.83314e-06	#NUM!	0.000481667	B9J08_002529
PEKT02000006	671250	G	C	nonsynonymous SNV	B9J08_002531:B9J08_002531-T:exon1:c.C591G:p.I197M	49	1	7.41576e-05	15.0656	0.000922214	B9J08_002531
PEKT02000006	673322	C	T	nonsynonymous SNV	B9J08_002532:B9J08_002532-T:exon1:c.C502T:p.P168S	49	0	5.83314e-06	#NUM!	0.000481667	B9J08_002532
PEKT02000006	686615	G	T	nonsynonymous SNV	B9J08_002538:B9J08_002538-T:exon1:c.G835T:p.A279S	49	0	5.83314e-06	#NUM!	0.000481667	B9J08_002538
PEKT02000006	702035	T	A	nonsynonymous SNV	B9J08_002545:B9J08_002545-T:exon1:c.A746T:p.Q249L	49	1	7.41576e-05	15.0656	0.000922214	B9J08_002545
PEKT02000006	702598	T	A	nonsynonymous SNV	B9J08_002545:B9J08_002545-T:exon1:c.A183T:p.Q61H	49	1	7.41576e-05	15.0656	0.000922214	B9J08_002545
PEKT02000006	702623	C	T	nonsynonymous SNV	B9J08_002545:B9J08_002545-T:exon1:c.G158A:p.S53N	49	1	7.41576e-05	15.0656	0.000922214	B9J08_002545
PEKT02000006	702767	C	T	nonsynonymous SNV	B9J08_002545:B9J08_002545-T:exon1:c.G14A:p.G5E	49	1	7.41576e-05	15.0656	0.000922214	B9J08_002545
PEKT02000006	715387	C	T	nonsynonymous SNV	B9J08_002550:B9J08_002550-T:exon1:c.G247A:p.V83I	117	3	1.33836e-11	17.9482	2.4851e-09	B9J08_002550
PEKT02000006	718716	A	C	nonsynonymous SNV	B9J08_002553:B9J08_002553-T:exon1:c.A296C:p.D99A	117	3	1.33836e-11	17.9482	2.4851e-09	B9J08_002553
PEKT02000006	718748	C	T	nonsynonymous SNV	B9J08_002553:B9J08_002553-T:exon1:c.C328T:p.R110W	49	0	5.83314e-06	#NUM!	0.000481667	B9J08_002553
PEKT02000006	718850	G	T	nonsynonymous SNV	B9J08_002553:B9J08_002553-T:exon1:c.G430T:p.A144S	49	1	7.41576e-05	15.0656	0.000922214	B9J08_002553
PEKT02000006	720058	T	C	nonsynonymous SNV	B9J08_002554:B9J08_002554-T:exon1:c.A76G:p.I26V	49	1	7.41576e-05	15.0656	0.000922214	B9J08_002554
PEKT02000006	720093	G	C	nonsynonymous SNV	B9J08_002554:B9J08_002554-T:exon1:c.C41G:p.P14R	49	1	7.41576e-05	15.0656	0.000922214	B9J08_002554
PEKT02000006	722227	C	A	nonsynonymous SNV	B9J08_002557:B9J08_002557-T:exon1:c.G1804T:p.G602C	49	1	7.41576e-05	15.0656	0.000922214	B9J08_002557
PEKT02000006	722282	A	T	nonsynonymous SNV	B9J08_002557:B9J08_002557-T:exon1:c.T1749A:p.D583E	49	1	7.41576e-05	15.0656	0.000922214	B9J08_002557
PEKT02000006	722629	C	T	nonsynonymous SNV	B9J08_002557:B9J08_002557-T:exon1:c.G1402A:p.D468N	49	1	7.41576e-05	15.0656	0.000922214	B9J08_002557
PEKT02000006	723159	G	A	nonsynonymous SNV	B9J08_002557:B9J08_002557-T:exon1:c.C872T:p.S291L	49	1	7.41576e-05	15.0656	0.000922214	B9J08_002557
PEKT02000006	723219	A	T	nonsynonymous SNV	B9J08_002557:B9J08_002557-T:exon1:c.T812A:p.L271H	49	1	7.41576e-05	15.0656	0.000922214	B9J08_002557
PEKT02000006	723235	G	C	nonsynonymous SNV	B9J08_002557:B9J08_002557-T:exon1:c.C796G:p.P266A	49	1	7.41576e-05	15.0656	0.000922214	B9J08_002557
PEKT02000006	723273	T	C	nonsynonymous SNV	B9J08_002557:B9J08_002557-T:exon1:c.A758G:p.E253G	49	1	7.41576e-05	15.0656	0.000922214	B9J08_002557
PEKT02000006	723372	C	T	nonsynonymous SNV	B9J08_002557:B9J08_002557-T:exon1:c.G659A:p.G220D	49	1	7.41576e-05	15.0656	0.000922214	B9J08_002557
PEKT02000006	723406	G	T	nonsynonymous SNV	B9J08_002557:B9J08_002557-T:exon1:c.C625A:p.H209N	49	1	7.41576e-05	15.0656	0.000922214	B9J08_002557
PEKT02000006	723664	A	G	nonsynonymous SNV	B9J08_002557:B9J08_002557-T:exon1:c.T367C:p.C123R	49	1	7.41576e-05	15.0656	0.000922214	B9J08_002557
PEKT02000006	724018	C	A	nonsynonymous SNV	B9J08_002557:B9J08_002557-T:exon1:c.G13T:p.V5F	117	3	1.33836e-11	17.9482	2.4851e-09	B9J08_002557
PEKT02000006	726254	A	C	nonsynonymous SNV	B9J08_002559:B9J08_002559-T:exon1:c.A395C:p.K132T	49	1	7.41576e-05	15.0656	0.000922214	B9J08_002559
PEKT02000006	729253	T	C	nonsynonymous SNV	B9J08_002561:B9J08_002561-T:exon1:c.A244G:p.S82G	49	1	7.41576e-05	15.0656	0.000922214	B9J08_002561
PEKT02000006	729465	G	T	stopgain	B9J08_002561:B9J08_002561-T:exon1:c.C32A:p.S11X	117	3	1.33836e-11	17.9482	2.4851e-09	B9J08_002561
PEKT02000006	730411	C	G	nonsynonymous SNV	B9J08_002562:B9J08_002562-T:exon1:c.G2081C:p.G694A	49	1	7.41576e-05	15.0656	0.000922214	B9J08_002562
PEKT02000006	73057	A	G	nonsynonymous SNV	B9J08_002263:B9J08_002263-T:exon1:c.A818G:p.D273G	49	0	5.83314e-06	#NUM!	0.000481667	B9J08_002263
PEKT02000006	735050	A	G	nonsynonymous SNV	B9J08_002564:B9J08_002564-T:exon1:c.T263C:p.L88S	49	1	7.41576e-05	15.0656	0.000922214	B9J08_002564
PEKT02000006	737486	A	T	nonsynonymous SNV	B9J08_002566:B9J08_002566-T:exon1:c.A506T:p.Y169F	49	1	7.41576e-05	15.0656	0.000922214	B9J08_002566
PEKT02000006	743911	A	T	nonsynonymous SNV	B9J08_002570:B9J08_002570-T:exon1:c.T1411A:p.S471T	49	1	7.41576e-05	15.0656	0.000922214	B9J08_002570
PEKT02000006	744313	A	T	nonsynonymous SNV	B9J08_002570:B9J08_002570-T:exon1:c.T1009A:p.S337T	49	1	7.41576e-05	15.0656	0.000922214	B9J08_002570
PEKT02000006	746168	C	A	nonsynonymous SNV	B9J08_002571:B9J08_002571-T:exon2:c.G1168T:p.V390L	49	1	7.41576e-05	15.0656	0.000922214	B9J08_002571
PEKT02000006	746363	C	T	nonsynonymous SNV	B9J08_002571:B9J08_002571-T:exon2:c.G973A:p.A325T	49	1	7.41576e-05	15.0656	0.000922214	B9J08_002571
PEKT02000006	747298	T	C	nonsynonymous SNV	B9J08_002571:B9J08_002571-T:exon2:c.A38G:p.K13R	49	1	7.41576e-05	15.0656	0.000922214	B9J08_002571
PEKT02000006	74733	G	T	nonsynonymous SNV	B9J08_002264:B9J08_002264-T:exon1:c.C909A:p.D303E	49	1	7.41576e-05	15.0656	0.000922214	B9J08_002264
PEKT02000006	748926	G	A	nonsynonymous SNV	B9J08_002573:B9J08_002573-T:exon1:c.G170A:p.R57Q	49	1	7.41576e-05	15.0656	0.000922214	B9J08_002573
PEKT02000006	750947	A	G	nonsynonymous SNV	B9J08_002573:B9J08_002573-T:exon1:c.A2191G:p.K731E	45	1	0.000199122	13.5539	0.00240882	B9J08_002573
PEKT02000006	751698	G	T	nonsynonymous SNV	B9J08_002574:B9J08_002574-T:exon1:c.C338A:p.T113K	49	1	7.41576e-05	15.0656	0.000922214	B9J08_002574
PEKT02000006	752567	T	C	nonsynonymous SNV	B9J08_002575:B9J08_002575-T:exon1:c.A2063G:p.E688G	49	1	7.41576e-05	15.0656	0.000922214	B9J08_002575
PEKT02000006	755951	C	T	nonsynonymous SNV	B9J08_002576:B9J08_002576-T:exon1:c.C271T:p.P91S	49	1	7.41576e-05	15.0656	0.000922214	B9J08_002576
PEKT02000006	767715	T	G	nonsynonymous SNV	B9J08_002582:B9J08_002582-T:exon1:c.T422G:p.L141R	49	1	7.41576e-05	15.0656	0.000922214	B9J08_002582
PEKT02000006	767946	C	T	nonsynonymous SNV	B9J08_002582:B9J08_002582-T:exon1:c.C653T:p.S218F	49	1	7.41576e-05	15.0656	0.000922214	B9J08_002582
PEKT02000006	76828	C	A	nonsynonymous SNV	B9J08_002265:B9J08_002265-T:exon1:c.G488T:p.G163V	49	1	7.41576e-05	15.0656	0.000922214	B9J08_002265
PEKT02000006	769260	C	T	nonsynonymous SNV	B9J08_002582:B9J08_002582-T:exon1:c.C1967T:p.A656V	49	1	7.41576e-05	15.0656	0.000922214	B9J08_002582
PEKT02000006	769371	C	T	nonsynonymous SNV	B9J08_002582:B9J08_002582-T:exon1:c.C2078T:p.S693L	49	1	7.41576e-05	15.0656	0.000922214	B9J08_002582
PEKT02000006	775099	T	C	nonsynonymous SNV	B9J08_002584:B9J08_002584-T:exon1:c.T196C:p.S66P	44	1	0.00025389	13.1855	0.00305346	B9J08_002584
PEKT02000006	775657	A	G	nonsynonymous SNV	B9J08_002584:B9J08_002584-T:exon1:c.A754G:p.I252V	44	1	0.00025389	13.1855	0.00305346	B9J08_002584
PEKT02000006	776047	C	T	nonsynonymous SNV	B9J08_002584:B9J08_002584-T:exon1:c.C1144T:p.P382S	44	1	0.00025389	13.1855	0.00305346	B9J08_002584
PEKT02000006	776581	C	T	nonsynonymous SNV	B9J08_002584:B9J08_002584-T:exon1:c.C1678T:p.L560F	45	1	0.000199122	13.5539	0.00240882	B9J08_002584
PEKT02000006	776684	A	G	nonsynonymous SNV	B9J08_002584:B9J08_002584-T:exon1:c.A1781G:p.E594G	44	1	0.00025389	13.1855	0.00305346	B9J08_002584
PEKT02000006	86299	T	C	nonsynonymous SNV	B9J08_002270:B9J08_002270-T:exon1:c.T301C:p.F101L	49	1	7.41576e-05	15.0656	0.000922214	B9J08_002270
PEKT02000006	86986	C	T	nonsynonymous SNV	B9J08_002270:B9J08_002270-T:exon1:c.C988T:p.P330S	49	1	7.41576e-05	15.0656	0.000922214	B9J08_002270
PEKT02000006	89004	G	A	nonsynonymous SNV	B9J08_002272:B9J08_002272-T:exon1:c.G349A:p.V117I	49	1	7.41576e-05	15.0656	0.000922214	B9J08_002272
PEKT02000006	8923	G	A	nonsynonymous SNV	B9J08_002240:B9J08_002240-T:exon1:c.G2306A:p.G769D	49	0	5.83314e-06	#NUM!	0.000481667	B9J08_002240
PEKT02000006	89444	A	C	nonsynonymous SNV	B9J08_002272:B9J08_002272-T:exon1:c.A789C:p.K263N	49	1	7.41576e-05	15.0656	0.000922214	B9J08_002272
PEKT02000006	94771	T	C	nonsynonymous SNV	B9J08_002275:B9J08_002275-T:exon1:c.T170C:p.V57A	49	1	7.41576e-05	15.0656	0.000922214	B9J08_002275
PEKT02000007	1000309	A	G	nonsynonymous SNV	B9J08_003077:B9J08_003077-T:exon1:c.A233G:p.N78S	49	1	7.41576e-05	15.0656	0.000922214	B9J08_003077
PEKT02000007	1003215	G	T	nonsynonymous SNV	B9J08_003079:B9J08_003079-T:exon1:c.G198T:p.E66D	49	1	7.41576e-05	15.0656	0.000922214	B9J08_003079
PEKT02000007	1005277	A	G	nonsynonymous SNV	B9J08_003079:B9J08_003079-T:exon1:c.A2260G:p.M754V	49	1	7.41576e-05	15.0656	0.000922214	B9J08_003079
PEKT02000007	1007760	G	A	nonsynonymous SNV	B9J08_003081:B9J08_003081-T:exon1:c.C805T:p.P269S	49	1	7.41576e-05	15.0656	0.000922214	B9J08_003081
PEKT02000007	1029686	T	A	nonsynonymous SNV	B9J08_003094:B9J08_003094-T:exon1:c.T1049A:p.L350Q	49	0	5.83314e-06	#NUM!	0.000481667	B9J08_003094
PEKT02000007	1032776	G	T	nonsynonymous SNV	B9J08_003095:B9J08_003095-T:exon2:c.C349A:p.P117T	49	1	7.41576e-05	15.0656	0.000922214	B9J08_003095
PEKT02000007	103931	G	T	nonsynonymous SNV	B9J08_002634:B9J08_002634-T:exon1:c.G386T:p.R129M	49	1	7.41576e-05	15.0656	0.000922214	B9J08_002634
PEKT02000007	1039686	A	T	nonsynonymous SNV	B9J08_003100:B9J08_003100-T:exon1:c.A1537T:p.S513C	49	1	7.41576e-05	15.0656	0.000922214	B9J08_003100
PEKT02000007	1040323	A	C	nonsynonymous SNV	B9J08_003100:B9J08_003100-T:exon1:c.A2174C:p.K725T	49	1	7.41576e-05	15.0656	0.000922214	B9J08_003100
PEKT02000007	1046548	T	C	nonsynonymous SNV	B9J08_003105:B9J08_003105-T:exon1:c.A1039G:p.N347D	49	0	5.83314e-06	#NUM!	0.000481667	B9J08_003105
PEKT02000007	1055003	A	T	nonsynonymous SNV	B9J08_003109:B9J08_003109-T:exon1:c.A1129T:p.M377L	49	1	7.41576e-05	15.0656	0.000922214	B9J08_003109
PEKT02000007	1069766	G	T	nonsynonymous SNV	B9J08_003114:B9J08_003114-T:exon1:c.C986A:p.T329N	49	1	7.41576e-05	15.0656	0.000922214	B9J08_003114
PEKT02000007	1071690	A	G	nonsynonymous SNV	B9J08_003116:B9J08_003116-T:exon1:c.A266G:p.E89G	49	1	7.41576e-05	15.0656	0.000922214	B9J08_003116
PEKT02000007	1071697	T	A	nonsynonymous SNV	B9J08_003116:B9J08_003116-T:exon1:c.T273A:p.H91Q	48	0	7.656e-06	#NUM!	0.000594424	B9J08_003116
PEKT02000007	1093421	T	A	nonsynonymous SNV	B9J08_003128:B9J08_003128-T:exon1:c.T2316A:p.D772E	49	1	7.41576e-05	15.0656	0.000922214	B9J08_003128
PEKT02000007	109532	T	A	nonsynonymous SNV	B9J08_002636:B9J08_002636-T:exon3:c.A913T:p.T305S	117	3	1.33836e-11	17.9482	2.4851e-09	B9J08_002636
PEKT02000007	1099979	G	T	nonsynonymous SNV	B9J08_003132:B9J08_003132-T:exon1:c.C1381A:p.L461I	49	0	5.83314e-06	#NUM!	0.000481667	B9J08_003132
PEKT02000007	1107765	G	C	nonsynonymous SNV	B9J08_003136:B9J08_003136-T:exon1:c.G700C:p.A234P	49	1	7.41576e-05	15.0656	0.000922214	B9J08_003136
PEKT02000007	1114208	T	G	nonsynonymous SNV	B9J08_003142:B9J08_003142-T:exon1:c.A197C:p.E66A	49	1	7.41576e-05	15.0656	0.000922214	B9J08_003142
PEKT02000007	1119065	A	G	nonsynonymous SNV	B9J08_003144:B9J08_003144-T:exon1:c.A1409G:p.Y470C	49	1	7.41576e-05	15.0656	0.000922214	B9J08_003144
PEKT02000007	1126523	T	A	nonsynonymous SNV	B9J08_003149:B9J08_003149-T:exon1:c.A713T:p.Q238L	49	1	7.41576e-05	15.0656	0.000922214	B9J08_003149
PEKT02000007	1129993	T	C	nonsynonymous SNV	B9J08_003151:B9J08_003151-T:exon1:c.T517C:p.S173P	49	1	7.41576e-05	15.0656	0.000922214	B9J08_003151
PEKT02000007	1131484	A	G	nonsynonymous SNV	B9J08_003151:B9J08_003151-T:exon1:c.A2008G:p.R670G	49	1	7.41576e-05	15.0656	0.000922214	B9J08_003151
PEKT02000007	1133078	A	T	nonsynonymous SNV	B9J08_003152:B9J08_003152-T:exon1:c.A84T:p.E28D	49	1	7.41576e-05	15.0656	0.000922214	B9J08_003152
PEKT02000007	1135204	A	C	nonsynonymous SNV	B9J08_003152:B9J08_003152-T:exon1:c.A2210C:p.E737A	49	1	7.41576e-05	15.0656	0.000922214	B9J08_003152
PEKT02000007	1135635	G	T	nonsynonymous SNV	B9J08_003152:B9J08_003152-T:exon1:c.G2641T:p.V881F	49	1	7.41576e-05	15.0656	0.000922214	B9J08_003152
PEKT02000007	113583	A	T	nonsynonymous SNV	B9J08_002638:B9J08_002638-T:exon1:c.T216A:p.N72K	49	1	7.41576e-05	15.0656	0.000922214	B9J08_002638
PEKT02000007	1140843	A	C	nonsynonymous SNV	B9J08_003155:B9J08_003155-T:exon1:c.A1939C:p.K647Q	49	1	7.41576e-05	15.0656	0.000922214	B9J08_003155
PEKT02000007	1141291	A	C	nonsynonymous SNV	B9J08_003156:B9J08_003156-T:exon1:c.A134C:p.E45A	49	1	7.41576e-05	15.0656	0.000922214	B9J08_003156
PEKT02000007	1148519	G	A	nonsynonymous SNV	B9J08_003158:B9J08_003158-T:exon1:c.G3671A:p.S1224N	49	1	7.41576e-05	15.0656	0.000922214	B9J08_003158
PEKT02000007	1149889	A	T	nonsynonymous SNV	B9J08_003159:B9J08_003159-T:exon1:c.T1077A:p.F359L	49	1	7.41576e-05	15.0656	0.000922214	B9J08_003159
PEKT02000007	1169465	C	T	nonsynonymous SNV	B9J08_003172:B9J08_003172-T:exon1:c.G823A:p.V275I	49	1	7.41576e-05	15.0656	0.000922214	B9J08_003172
PEKT02000007	1170659	A	G	nonsynonymous SNV	B9J08_003173:B9J08_003173-T:exon1:c.T1637C:p.L546S	49	1	7.41576e-05	15.0656	0.000922214	B9J08_003173
PEKT02000007	1174099	A	T	nonsynonymous SNV	B9J08_003174:B9J08_003174-T:exon1:c.A1497T:p.K499N	49	1	7.41576e-05	15.0656	0.000922214	B9J08_003174
PEKT02000007	1176279	C	G	nonsynonymous SNV	B9J08_003175:B9J08_003175-T:exon1:c.C714G:p.H238Q	49	1	7.41576e-05	15.0656	0.000922214	B9J08_003175
PEKT02000007	1181078	C	T	nonsynonymous SNV	B9J08_003178:B9J08_003178-T:exon1:c.G1657A:p.D553N	49	1	7.41576e-05	15.0656	0.000922214	B9J08_003178
PEKT02000007	1185566	C	A	nonsynonymous SNV	B9J08_003179:B9J08_003179-T:exon1:c.G596T:p.R199L	49	0	5.83314e-06	#NUM!	0.000481667	B9J08_003179
PEKT02000007	118909	G	A	nonsynonymous SNV	B9J08_002641:B9J08_002641-T:exon1:c.G2650A:p.A884T	49	1	7.41576e-05	15.0656	0.000922214	B9J08_002641
PEKT02000007	119142	G	C	nonsynonymous SNV	B9J08_002642:B9J08_002642-T:exon1:c.C323G:p.A108G	49	1	7.41576e-05	15.0656	0.000922214	B9J08_002642
PEKT02000007	1193985	T	C	nonsynonymous SNV	B9J08_003182:B9J08_003182-T:exon1:c.T812C:p.I271T	49	0	5.83314e-06	#NUM!	0.000481667	B9J08_003182
PEKT02000007	1196398	A	C	nonsynonymous SNV	B9J08_003184:B9J08_003184-T:exon1:c.T1365G:p.S455R	49	1	7.41576e-05	15.0656	0.000922214	B9J08_003184
PEKT02000007	1199571	T	C	nonsynonymous SNV	B9J08_003186:B9J08_003186-T:exon1:c.A992G:p.K331R	49	1	7.41576e-05	15.0656	0.000922214	B9J08_003186
PEKT02000007	1202916	G	T	nonsynonymous SNV	B9J08_003188:B9J08_003188-T:exon1:c.C512A:p.T171K	49	1	7.41576e-05	15.0656	0.000922214	B9J08_003188
PEKT02000007	1203360	G	C	nonsynonymous SNV	B9J08_003188:B9J08_003188-T:exon1:c.C68G:p.S23C	49	1	7.41576e-05	15.0656	0.000922214	B9J08_003188
PEKT02000007	1222259	T	C	nonsynonymous SNV	B9J08_003197:B9J08_003197-T:exon1:c.A889G:p.T297A	49	1	7.41576e-05	15.0656	0.000922214	B9J08_003197
PEKT02000007	1227923	C	A	nonsynonymous SNV	B9J08_003201:B9J08_003201-T:exon1:c.G3555T:p.L1185F	49	0	5.83314e-06	#NUM!	0.000481667	B9J08_003201
PEKT02000007	1236695	T	A	nonsynonymous SNV	B9J08_003204:B9J08_003204-T:exon1:c.T696A:p.N232K	49	0	5.83314e-06	#NUM!	0.000481667	B9J08_003204
PEKT02000007	1239161	C	A	nonsynonymous SNV	B9J08_003206:B9J08_003206-T:exon1:c.G1012T:p.A338S	49	1	7.41576e-05	15.0656	0.000922214	B9J08_003206
PEKT02000007	1239196	G	C	nonsynonymous SNV	B9J08_003206:B9J08_003206-T:exon1:c.C977G:p.A326G	49	1	7.41576e-05	15.0656	0.000922214	B9J08_003206
PEKT02000007	1239777	C	T	nonsynonymous SNV	B9J08_003206:B9J08_003206-T:exon1:c.G396A:p.M132I	49	1	7.41576e-05	15.0656	0.000922214	B9J08_003206
PEKT02000007	1241432	C	T	nonsynonymous SNV	B9J08_003207:B9J08_003207-T:exon1:c.C761T:p.S254L	49	1	7.41576e-05	15.0656	0.000922214	B9J08_003207
PEKT02000007	1245138	T	C	nonsynonymous SNV	B9J08_003209:B9J08_003209-T:exon1:c.A290G:p.Q97R	49	1	7.41576e-05	15.0656	0.000922214	B9J08_003209
PEKT02000007	1250974	C	T	nonsynonymous SNV	B9J08_003212:B9J08_003212-T:exon2:c.G4078A:p.E1360K	49	1	7.41576e-05	15.0656	0.000922214	B9J08_003212
PEKT02000007	1252089	C	G	nonsynonymous SNV	B9J08_003212:B9J08_003212-T:exon2:c.G2963C:p.S988T	49	1	7.41576e-05	15.0656	0.000922214	B9J08_003212
PEKT02000007	1261904	T	C	nonsynonymous SNV	B9J08_003216:B9J08_003216-T:exon1:c.A968G:p.N323S	49	1	7.41576e-05	15.0656	0.000922214	B9J08_003216
PEKT02000007	1267368	C	T	nonsynonymous SNV	B9J08_003219:B9J08_003219-T:exon1:c.G1274A:p.R425Q	49	1	7.41576e-05	15.0656	0.000922214	B9J08_003219
PEKT02000007	1267392	C	G	nonsynonymous SNV	B9J08_003219:B9J08_003219-T:exon1:c.G1250C:p.G417A	60	2	3.47015e-05	9.62297	0.000922214	B9J08_003219
PEKT02000007	1282531	G	T	nonsynonymous SNV	B9J08_003227:B9J08_003227-T:exon1:c.C1747A:p.L583I	117	3	1.33836e-11	17.9482	2.4851e-09	B9J08_003227
PEKT02000007	1303981	C	T	nonsynonymous SNV	B9J08_003234:B9J08_003234-T:exon1:c.C302T:p.A101V	60	2	3.47015e-05	9.62297	0.000922214	B9J08_003234
PEKT02000007	1316239	A	G	nonsynonymous SNV	B9J08_003239:B9J08_003239-T:exon1:c.A1575G:p.I525M	49	1	7.41576e-05	15.0656	0.000922214	B9J08_003239
PEKT02000007	1324739	G	A	nonsynonymous SNV	B9J08_003242:B9J08_003242-T:exon1:c.C2434T:p.L812F	49	1	7.41576e-05	15.0656	0.000922214	B9J08_003242
PEKT02000007	1327076	G	A	nonsynonymous SNV	B9J08_003242:B9J08_003242-T:exon1:c.C97T:p.H33Y	49	1	7.41576e-05	15.0656	0.000922214	B9J08_003242
PEKT02000007	1343891	T	A	nonsynonymous SNV	B9J08_003251:B9J08_003251-T:exon1:c.T586A:p.Y196N	59	2	4.44415e-05	9.41067	0.000922214	B9J08_003251
PEKT02000007	135528	A	T	nonsynonymous SNV	B9J08_002651:B9J08_002651-T:exon1:c.T2232A:p.S744R	49	1	7.41576e-05	15.0656	0.000922214	B9J08_002651
PEKT02000007	1362379	G	A	nonsynonymous SNV	B9J08_003264:B9J08_003264-T:exon1:c.C919T:p.P307S	49	1	7.41576e-05	15.0656	0.000922214	B9J08_003264
PEKT02000007	136603	A	T	nonsynonymous SNV	B9J08_002651:B9J08_002651-T:exon1:c.T1157A:p.F386Y	49	1	7.41576e-05	15.0656	0.000922214	B9J08_002651
PEKT02000007	1374517	C	G	nonsynonymous SNV	B9J08_003270:B9J08_003270-T:exon1:c.G21C:p.K7N	49	0	5.83314e-06	#NUM!	0.000481667	B9J08_003270
PEKT02000007	137555	C	T	nonsynonymous SNV	B9J08_002651:B9J08_002651-T:exon1:c.G205A:p.E69K	49	1	7.41576e-05	15.0656	0.000922214	B9J08_002651
PEKT02000007	1393130	A	T	nonsynonymous SNV	B9J08_003277:B9J08_003277-T:exon1:c.A378T:p.K126N	49	1	7.41576e-05	15.0656	0.000922214	B9J08_003277
PEKT02000007	1393444	C	T	nonsynonymous SNV	B9J08_003277:B9J08_003277-T:exon1:c.C692T:p.A231V	49	1	7.41576e-05	15.0656	0.000922214	B9J08_003277
PEKT02000007	1394212	C	T	nonsynonymous SNV	B9J08_003278:B9J08_003278-T:exon1:c.C91T:p.L31F	49	1	7.41576e-05	15.0656	0.000922214	B9J08_003278
PEKT02000007	1394903	G	A	nonsynonymous SNV	B9J08_003278:B9J08_003278-T:exon1:c.G782A:p.G261D	49	1	7.41576e-05	15.0656	0.000922214	B9J08_003278
PEKT02000007	1399531	C	A	nonsynonymous SNV	B9J08_003279:B9J08_003279-T:exon1:c.C322A:p.L108I	49	1	7.41576e-05	15.0656	0.000922214	B9J08_003279
PEKT02000007	1442916	G	C	nonsynonymous SNV	B9J08_003298:B9J08_003298-T:exon1:c.G105C:p.Q35H	49	1	7.41576e-05	15.0656	0.000922214	B9J08_003298
PEKT02000007	1457711	A	C	nonsynonymous SNV	B9J08_003304:B9J08_003304-T:exon1:c.T2074G:p.S692A	49	1	7.41576e-05	15.0656	0.000922214	B9J08_003304
PEKT02000007	1462502	G	A	nonsynonymous SNV	B9J08_003305:B9J08_003305-T:exon1:c.C1463T:p.S488F	49	1	7.41576e-05	15.0656	0.000922214	B9J08_003305
PEKT02000007	1463090	A	T	nonsynonymous SNV	B9J08_003305:B9J08_003305-T:exon1:c.T875A:p.I292N	49	0	5.83314e-06	#NUM!	0.000481667	B9J08_003305
PEKT02000007	1483574	G	A	nonsynonymous SNV	B9J08_003315:B9J08_003315-T:exon1:c.G545A:p.G182E	117	3	1.33836e-11	17.9482	2.4851e-09	B9J08_003315
PEKT02000007	1484092	C	T	nonsynonymous SNV	B9J08_003315:B9J08_003315-T:exon1:c.C1063T:p.L355F	49	1	7.41576e-05	15.0656	0.000922214	B9J08_003315
PEKT02000007	1492817	C	T	nonsynonymous SNV	B9J08_003320:B9J08_003320-T:exon1:c.G856A:p.E286K	49	1	7.41576e-05	15.0656	0.000922214	B9J08_003320
PEKT02000007	1493644	T	A	nonsynonymous SNV	B9J08_003320:B9J08_003320-T:exon1:c.A29T:p.D10V	49	1	7.41576e-05	15.0656	0.000922214	B9J08_003320
PEKT02000007	149429	C	G	nonsynonymous SNV	B9J08_002655:B9J08_002655-T:exon1:c.C1520G:p.P507R	49	1	7.41576e-05	15.0656	0.000922214	B9J08_002655
PEKT02000007	1502595	T	C	nonsynonymous SNV	B9J08_003323:B9J08_003323-T:exon1:c.A1496G:p.D499G	116	3	1.90648e-11	17.6524	3.48469e-09	B9J08_003323
PEKT02000007	152454	T	A	nonsynonymous SNV	B9J08_002657:B9J08_002657-T:exon1:c.T815A:p.F272Y	49	1	7.41576e-05	15.0656	0.000922214	B9J08_002657
PEKT02000007	1524574	A	G	nonsynonymous SNV	B9J08_003340:B9J08_003340-T:exon1:c.T802C:p.S268P	117	3	1.33836e-11	17.9482	2.4851e-09	B9J08_003340
PEKT02000007	1525757	T	A	nonsynonymous SNV	B9J08_003341:B9J08_003341-T:exon1:c.A1022T:p.K341M	49	1	7.41576e-05	15.0656	0.000922214	B9J08_003341
PEKT02000007	1528424	G	A	nonsynonymous SNV	B9J08_003342:B9J08_003342-T:exon1:c.C98T:p.T33I	49	1	7.41576e-05	15.0656	0.000922214	B9J08_003342
PEKT02000007	1529753	C	T	nonsynonymous SNV	B9J08_003343:B9J08_003343-T:exon1:c.G280A:p.V94I	49	1	7.41576e-05	15.0656	0.000922214	B9J08_003343
PEKT02000007	1529995	G	A	nonsynonymous SNV	B9J08_003343:B9J08_003343-T:exon1:c.C38T:p.A13V	49	1	7.41576e-05	15.0656	0.000922214	B9J08_003343
PEKT02000007	1530002	G	T	nonsynonymous SNV	B9J08_003343:B9J08_003343-T:exon1:c.C31A:p.L11I	49	1	7.41576e-05	15.0656	0.000922214	B9J08_003343
PEKT02000007	1533528	T	A	nonsynonymous SNV	B9J08_003346:B9J08_003346-T:exon1:c.A130T:p.I44F	117	3	1.33836e-11	17.9482	2.4851e-09	B9J08_003346
PEKT02000007	1534071	C	A	nonsynonymous SNV	B9J08_003347:B9J08_003347-T:exon1:c.G2218T:p.A740S	49	1	7.41576e-05	15.0656	0.000922214	B9J08_003347
PEKT02000007	1534350	C	T	nonsynonymous SNV	B9J08_003347:B9J08_003347-T:exon1:c.G1939A:p.D647N	49	1	7.41576e-05	15.0656	0.000922214	B9J08_003347
PEKT02000007	1540108	A	T	nonsynonymous SNV	B9J08_003349:B9J08_003349-T:exon1:c.T1533A:p.N511K	49	1	7.41576e-05	15.0656	0.000922214	B9J08_003349
PEKT02000007	1543125	G	A	nonsynonymous SNV	B9J08_003351:B9J08_003351-T:exon1:c.C581T:p.S194L	49	1	7.41576e-05	15.0656	0.000922214	B9J08_003351
PEKT02000007	1543417	A	C	nonsynonymous SNV	B9J08_003351:B9J08_003351-T:exon1:c.T289G:p.S97A	49	1	7.41576e-05	15.0656	0.000922214	B9J08_003351
PEKT02000007	1547152	T	C	nonsynonymous SNV	B9J08_003353:B9J08_003353-T:exon1:c.T548C:p.V183A	49	0	5.83314e-06	#NUM!	0.000481667	B9J08_003353
PEKT02000007	1547325	T	A	nonsynonymous SNV	B9J08_003353:B9J08_003353-T:exon1:c.T721A:p.L241M	49	1	7.41576e-05	15.0656	0.000922214	B9J08_003353
PEKT02000007	1562513	G	A	nonsynonymous SNV	B9J08_003356:B9J08_003356-T:exon1:c.C2594T:p.A865V	49	0	5.83314e-06	#NUM!	0.000481667	B9J08_003356
PEKT02000007	1571973	T	G	nonsynonymous SNV	B9J08_003361:B9J08_003361-T:exon1:c.A404C:p.Q135P	49	1	7.41576e-05	15.0656	0.000922214	B9J08_003361
PEKT02000007	1572201	A	G	nonsynonymous SNV	B9J08_003361:B9J08_003361-T:exon1:c.T176C:p.V59A	49	1	7.41576e-05	15.0656	0.000922214	B9J08_003361
PEKT02000007	1596055	C	T	stopgain	B9J08_003375:B9J08_003375-T:exon1:c.C1141T:p.Q381X	117	3	1.33836e-11	17.9482	2.4851e-09	B9J08_003375
PEKT02000007	1600952	G	A	nonsynonymous SNV	B9J08_003378:B9J08_003378-T:exon1:c.C380T:p.S127F	49	1	7.41576e-05	15.0656	0.000922214	B9J08_003378
PEKT02000007	1604487	A	G	nonsynonymous SNV	B9J08_003380:B9J08_003380-T:exon1:c.A1357G:p.N453D	49	1	7.41576e-05	15.0656	0.000922214	B9J08_003380
PEKT02000007	1604853	T	C	nonsynonymous SNV	B9J08_003380:B9J08_003380-T:exon1:c.T1723C:p.Y575H	49	1	7.41576e-05	15.0656	0.000922214	B9J08_003380
PEKT02000007	1606249	A	C	nonsynonymous SNV	B9J08_003381:B9J08_003381-T:exon1:c.T1014G:p.F338L	49	0	5.83314e-06	#NUM!	0.000481667	B9J08_003381
PEKT02000007	1621934	C	T	nonsynonymous SNV	B9J08_003390:B9J08_003390-T:exon1:c.C1175T:p.A392V	49	1	7.41576e-05	15.0656	0.000922214	B9J08_003390
PEKT02000007	1627221	T	A	nonsynonymous SNV	B9J08_003392:B9J08_003392-T:exon1:c.T1087A:p.Y363N	49	1	7.41576e-05	15.0656	0.000922214	B9J08_003392
PEKT02000007	1636244	A	G	nonsynonymous SNV	B9J08_003396:B9J08_003396-T:exon1:c.A743G:p.E248G	49	0	5.83314e-06	#NUM!	0.000481667	B9J08_003396
PEKT02000007	1649723	C	G	nonsynonymous SNV	B9J08_003401:B9J08_003401-T:exon1:c.C1117G:p.P373A	49	1	7.41576e-05	15.0656	0.000922214	B9J08_003401
PEKT02000007	1651178	G	A	nonsynonymous SNV	B9J08_003401:B9J08_003401-T:exon1:c.G2572A:p.D858N	49	1	7.41576e-05	15.0656	0.000922214	B9J08_003401
PEKT02000007	1651706	C	A	nonsynonymous SNV	B9J08_003401:B9J08_003401-T:exon1:c.C3100A:p.L1034M	49	1	7.41576e-05	15.0656	0.000922214	B9J08_003401
PEKT02000007	1653040	A	T	nonsynonymous SNV	B9J08_003401:B9J08_003401-T:exon1:c.A4434T:p.E1478D	117	3	1.33836e-11	17.9482	2.4851e-09	B9J08_003401
PEKT02000007	1653620	T	G	nonsynonymous SNV	B9J08_003401:B9J08_003401-T:exon1:c.T5014G:p.F1672V	60	2	3.47015e-05	9.62297	0.000922214	B9J08_003401
PEKT02000007	1654816	T	G	nonsynonymous SNV	B9J08_003401:B9J08_003401-T:exon1:c.T6210G:p.N2070K	49	1	7.41576e-05	15.0656	0.000922214	B9J08_003401
PEKT02000007	1661080	T	C	nonsynonymous SNV	B9J08_003404:B9J08_003404-T:exon1:c.A1660G:p.N554D	49	1	7.41576e-05	15.0656	0.000922214	B9J08_003404
PEKT02000007	1662439	C	T	nonsynonymous SNV	B9J08_003404:B9J08_003404-T:exon1:c.G301A:p.V101I	49	1	7.41576e-05	15.0656	0.000922214	B9J08_003404
PEKT02000007	1664369	T	C	nonsynonymous SNV	B9J08_003405:B9J08_003405-T:exon1:c.A1289G:p.E430G	49	1	7.41576e-05	15.0656	0.000922214	B9J08_003405
PEKT02000007	1664509	A	T	nonsynonymous SNV	B9J08_003405:B9J08_003405-T:exon1:c.T1149A:p.D383E	49	1	7.41576e-05	15.0656	0.000922214	B9J08_003405
PEKT02000007	1676492	C	T	nonsynonymous SNV	B9J08_003411:B9J08_003411-T:exon1:c.C919T:p.L307F	49	1	7.41576e-05	15.0656	0.000922214	B9J08_003411
PEKT02000007	1679111	G	A	nonsynonymous SNV	B9J08_003412:B9J08_003412-T:exon1:c.C179T:p.A60V	117	3	1.33836e-11	17.9482	2.4851e-09	B9J08_003412
PEKT02000007	1679572	A	G	nonsynonymous SNV	B9J08_003413:B9J08_003413-T:exon1:c.T2236C:p.F746L	49	1	7.41576e-05	15.0656	0.000922214	B9J08_003413
PEKT02000007	1679782	C	T	nonsynonymous SNV	B9J08_003413:B9J08_003413-T:exon1:c.G2026A:p.G676S	59	2	4.44415e-05	9.41067	0.000922214	B9J08_003413
PEKT02000007	1685041	C	G	nonsynonymous SNV	B9J08_003414:B9J08_003414-T:exon1:c.G2245C:p.D749H	49	1	7.41576e-05	15.0656	0.000922214	B9J08_003414
PEKT02000007	1685968	C	A	nonsynonymous SNV	B9J08_003414:B9J08_003414-T:exon1:c.G1318T:p.D440Y	49	1	7.41576e-05	15.0656	0.000922214	B9J08_003414
PEKT02000007	1686125	C	G	nonsynonymous SNV	B9J08_003414:B9J08_003414-T:exon1:c.G1161C:p.E387D	49	1	7.41576e-05	15.0656	0.000922214	B9J08_003414
PEKT02000007	1725643	C	A	nonsynonymous SNV	B9J08_003433:B9J08_003433-T:exon1:c.G219T:p.E73D	49	1	7.41576e-05	15.0656	0.000922214	B9J08_003433
PEKT02000007	1726919	T	C	nonsynonymous SNV	B9J08_003434:B9J08_003434-T:exon1:c.A1273G:p.M425V	49	1	7.41576e-05	15.0656	0.000922214	B9J08_003434
PEKT02000007	1733365	A	C	nonsynonymous SNV	B9J08_003438:B9J08_003438-T:exon1:c.A107C:p.E36A	49	1	7.41576e-05	15.0656	0.000922214	B9J08_003438
PEKT02000007	1736000	T	C	nonsynonymous SNV	B9J08_003439:B9J08_003439-T:exon1:c.A548G:p.K183R	49	1	7.41576e-05	15.0656	0.000922214	B9J08_003439
PEKT02000007	1737373	C	A	nonsynonymous SNV	B9J08_003440:B9J08_003440-T:exon1:c.G742T:p.V248L	49	0	5.83314e-06	#NUM!	0.000481667	B9J08_003440
PEKT02000007	1739180	T	A	nonsynonymous SNV	B9J08_003441:B9J08_003441-T:exon1:c.A1114T:p.N372Y	49	1	7.41576e-05	15.0656	0.000922214	B9J08_003441
PEKT02000007	1783036	A	T	nonsynonymous SNV	B9J08_003457:B9J08_003457-T:exon1:c.A1843T:p.T615S	49	1	7.41576e-05	15.0656	0.000922214	B9J08_003457
PEKT02000007	1798430	C	T	nonsynonymous SNV	B9J08_003463:B9J08_003463-T:exon1:c.C1253T:p.S418L	49	1	7.41576e-05	15.0656	0.000922214	B9J08_003463
PEKT02000007	1799287	A	G	nonsynonymous SNV	B9J08_003463:B9J08_003463-T:exon1:c.A2110G:p.I704V	49	1	7.41576e-05	15.0656	0.000922214	B9J08_003463
PEKT02000007	1809307	C	T	nonsynonymous SNV	B9J08_003467:B9J08_003467-T:exon1:c.C2198T:p.T733I	49	0	5.83314e-06	#NUM!	0.000481667	B9J08_003467
PEKT02000007	1818643	A	G	nonsynonymous SNV	B9J08_003471:B9J08_003471-T:exon1:c.A3029G:p.E1010G	49	1	7.41576e-05	15.0656	0.000922214	B9J08_003471
PEKT02000007	1820518	A	T	nonsynonymous SNV	B9J08_003473:B9J08_003473-T:exon1:c.T3976A:p.L1326M	49	1	7.41576e-05	15.0656	0.000922214	B9J08_003473
PEKT02000007	1822510	T	A	nonsynonymous SNV	B9J08_003473:B9J08_003473-T:exon1:c.A1984T:p.I662F	49	1	7.41576e-05	15.0656	0.000922214	B9J08_003473
PEKT02000007	1831053	C	T	nonsynonymous SNV	B9J08_003479:B9J08_003479-T:exon1:c.G1921A:p.V641I	49	1	7.41576e-05	15.0656	0.000922214	B9J08_003479
PEKT02000007	1832284	G	T	nonsynonymous SNV	B9J08_003479:B9J08_003479-T:exon1:c.C690A:p.N230K	117	3	1.33836e-11	17.9482	2.4851e-09	B9J08_003479
PEKT02000007	183233	A	T	nonsynonymous SNV	B9J08_002667:B9J08_002667-T:exon1:c.T5446A:p.S1816T	49	1	7.41576e-05	15.0656	0.000922214	B9J08_002667
PEKT02000007	183295	A	G	nonsynonymous SNV	B9J08_002667:B9J08_002667-T:exon1:c.T5384C:p.L1795S	49	1	7.41576e-05	15.0656	0.000922214	B9J08_002667
PEKT02000007	1835106	A	C	nonsynonymous SNV	B9J08_003480:B9J08_003480-T:exon1:c.A639C:p.K213N	49	1	7.41576e-05	15.0656	0.000922214	B9J08_003480
PEKT02000007	1841868	G	A	nonsynonymous SNV	B9J08_003485:B9J08_003485-T:exon1:c.G206A:p.G69D	49	1	7.41576e-05	15.0656	0.000922214	B9J08_003485
PEKT02000007	1844700	G	A	nonsynonymous SNV	B9J08_003486:B9J08_003486-T:exon1:c.G250A:p.D84N	49	1	7.41576e-05	15.0656	0.000922214	B9J08_003486
PEKT02000007	1846296	A	G	nonsynonymous SNV	B9J08_003486:B9J08_003486-T:exon1:c.A1846G:p.T616A	49	1	7.41576e-05	15.0656	0.000922214	B9J08_003486
PEKT02000007	1852419	A	T	nonsynonymous SNV	B9J08_003489:B9J08_003489-T:exon1:c.T435A:p.F145L	49	1	7.41576e-05	15.0656	0.000922214	B9J08_003489
PEKT02000007	1858718	T	C	nonsynonymous SNV	B9J08_003494:B9J08_003494-T:exon1:c.A1718G:p.E573G	49	1	7.41576e-05	15.0656	0.000922214	B9J08_003494
PEKT02000007	1859327	G	A	nonsynonymous SNV	B9J08_003494:B9J08_003494-T:exon1:c.C1109T:p.A370V	49	1	7.41576e-05	15.0656	0.000922214	B9J08_003494
PEKT02000007	186424	T	C	nonsynonymous SNV	B9J08_002667:B9J08_002667-T:exon1:c.A2255G:p.N752S	49	1	7.41576e-05	15.0656	0.000922214	B9J08_002667
PEKT02000007	1866726	C	T	nonsynonymous SNV	B9J08_003498:B9J08_003498-T:exon1:c.G1243A:p.E415K	117	3	1.33836e-11	17.9482	2.4851e-09	B9J08_003498
PEKT02000007	1866983	T	G	nonsynonymous SNV	B9J08_003498:B9J08_003498-T:exon1:c.A986C:p.E329A	49	1	7.41576e-05	15.0656	0.000922214	B9J08_003498
PEKT02000007	18705	C	T	nonsynonymous SNV	B9J08_002595:B9J08_002595-T:exon1:c.G1120A:p.V374I	49	1	7.41576e-05	15.0656	0.000922214	B9J08_002595
PEKT02000007	1875629	A	T	nonsynonymous SNV	B9J08_003501:B9J08_003501-T:exon1:c.A1555T:p.T519S	49	0	5.83314e-06	#NUM!	0.000481667	B9J08_003501
PEKT02000007	1886342	T	C	nonsynonymous SNV	B9J08_003506:B9J08_003506-T:exon1:c.A1106G:p.K369R	117	3	1.33836e-11	17.9482	2.4851e-09	B9J08_003506
PEKT02000007	189416	C	A	nonsynonymous SNV	B9J08_002668:B9J08_002668-T:exon1:c.G1044T:p.Q348H	49	1	7.41576e-05	15.0656	0.000922214	B9J08_002668
PEKT02000007	1900451	A	G	nonsynonymous SNV	B9J08_003514:B9J08_003514-T:exon1:c.A502G:p.I168V	49	1	7.41576e-05	15.0656	0.000922214	B9J08_003514
PEKT02000007	1905345	C	A	nonsynonymous SNV	B9J08_003516:B9J08_003516-T:exon1:c.G203T:p.G68V	49	1	7.41576e-05	15.0656	0.000922214	B9J08_003516
PEKT02000007	1908305	A	G	nonsynonymous SNV	B9J08_003517:B9J08_003517-T:exon1:c.A1178G:p.N393S	49	1	7.41576e-05	15.0656	0.000922214	B9J08_003517
PEKT02000007	1915067	G	C	nonsynonymous SNV	B9J08_003521:B9J08_003521-T:exon1:c.C1232G:p.P411R	49	0	5.83314e-06	#NUM!	0.000481667	B9J08_003521
PEKT02000007	1918666	A	T	nonsynonymous SNV	B9J08_003522:B9J08_003522-T:exon1:c.A630T:p.R210S	49	1	7.41576e-05	15.0656	0.000922214	B9J08_003522
PEKT02000007	1921310	T	C	nonsynonymous SNV	B9J08_003524:B9J08_003524-T:exon2:c.A277G:p.K93E	117	3	1.33836e-11	17.9482	2.4851e-09	B9J08_003524
PEKT02000007	1922158	C	T	nonsynonymous SNV	B9J08_003525:B9J08_003525-T:exon1:c.G1387A:p.E463K	49	1	7.41576e-05	15.0656	0.000922214	B9J08_003525
PEKT02000007	1922168	T	G	nonsynonymous SNV	B9J08_003525:B9J08_003525-T:exon1:c.A1377C:p.E459D	49	1	7.41576e-05	15.0656	0.000922214	B9J08_003525
PEKT02000007	1925632	A	G	nonsynonymous SNV	B9J08_003526:B9J08_003526-T:exon1:c.T955C:p.S319P	49	1	7.41576e-05	15.0656	0.000922214	B9J08_003526
PEKT02000007	1928607	G	T	nonsynonymous SNV	B9J08_003528:B9J08_003528-T:exon1:c.C127A:p.L43I	49	1	7.41576e-05	15.0656	0.000922214	B9J08_003528
PEKT02000007	1937722	G	A	nonsynonymous SNV	B9J08_003535:B9J08_003535-T:exon1:c.G1081A:p.G361S	49	0	5.83314e-06	#NUM!	0.000481667	B9J08_003535
PEKT02000007	1938538	C	G	nonsynonymous SNV	B9J08_003535:B9J08_003535-T:exon1:c.C1897G:p.P633A	49	1	7.41576e-05	15.0656	0.000922214	B9J08_003535
PEKT02000007	1939902	T	C	nonsynonymous SNV	B9J08_003536:B9J08_003536-T:exon1:c.A77G:p.K26R	49	1	7.41576e-05	15.0656	0.000922214	B9J08_003536
PEKT02000007	1946828	C	T	nonsynonymous SNV	B9J08_003541:B9J08_003541-T:exon1:c.G1033A:p.D345N	49	1	7.41576e-05	15.0656	0.000922214	B9J08_003541
PEKT02000007	1947371	C	T	nonsynonymous SNV	B9J08_003541:B9J08_003541-T:exon1:c.G490A:p.G164S	49	1	7.41576e-05	15.0656	0.000922214	B9J08_003541
PEKT02000007	1947808	T	C	nonsynonymous SNV	B9J08_003541:B9J08_003541-T:exon1:c.A53G:p.H18R	49	1	7.41576e-05	15.0656	0.000922214	B9J08_003541
PEKT02000007	1959316	T	C	nonsynonymous SNV	B9J08_003547:B9J08_003547-T:exon1:c.A145G:p.K49E	49	1	7.41576e-05	15.0656	0.000922214	B9J08_003547
PEKT02000007	1970195	C	G	nonsynonymous SNV	B9J08_003551:B9J08_003551-T:exon1:c.C16G:p.L6V	48	1	9.51531e-05	14.6818	0.00118038	B9J08_003551
PEKT02000007	1970220	A	T	nonsynonymous SNV	B9J08_003551:B9J08_003551-T:exon1:c.A41T:p.E14V	47	1	0.000121901	14.3019	0.00149007	B9J08_003551
PEKT02000007	1970226	T	A	nonsynonymous SNV	B9J08_003551:B9J08_003551-T:exon1:c.T47A:p.I16N	47	1	0.000121901	14.3019	0.00149007	B9J08_003551
PEKT02000007	1970252	G	A	nonsynonymous SNV	B9J08_003551:B9J08_003551-T:exon1:c.G73A:p.V25I	47	1	0.000121901	14.3019	0.00149007	B9J08_003551
PEKT02000007	1970261	A	G	nonsynonymous SNV	B9J08_003551:B9J08_003551-T:exon1:c.A82G:p.I28V	47	1	0.000121901	14.3019	0.00149007	B9J08_003551
PEKT02000007	1970391	G	T	nonsynonymous SNV	B9J08_003551:B9J08_003551-T:exon1:c.G212T:p.S71I	49	1	7.41576e-05	15.0656	0.000922214	B9J08_003551
PEKT02000007	1970433	G	C	nonsynonymous SNV	B9J08_003551:B9J08_003551-T:exon1:c.G254C:p.S85T	49	1	7.41576e-05	15.0656	0.000922214	B9J08_003551
PEKT02000007	1972390	T	A	nonsynonymous SNV	B9J08_003551:B9J08_003551-T:exon1:c.T2211A:p.H737Q	49	1	7.41576e-05	15.0656	0.000922214	B9J08_003551
PEKT02000007	1994505	T	G	nonsynonymous SNV	B9J08_003564:B9J08_003564-T:exon1:c.A1385C:p.D462A	49	1	7.41576e-05	15.0656	0.000922214	B9J08_003564
PEKT02000007	2000144	A	G	nonsynonymous SNV	B9J08_003567:B9J08_003567-T:exon1:c.A1804G:p.I602V	60	2	3.47015e-05	9.62297	0.000922214	B9J08_003567
PEKT02000007	2000859	T	C	nonsynonymous SNV	B9J08_003567:B9J08_003567-T:exon1:c.T2519C:p.L840S	49	1	7.41576e-05	15.0656	0.000922214	B9J08_003567
PEKT02000007	2000916	G	A	nonsynonymous SNV	B9J08_003567:B9J08_003567-T:exon1:c.G2576A:p.G859E	49	1	7.41576e-05	15.0656	0.000922214	B9J08_003567
PEKT02000007	2004306	A	G	nonsynonymous SNV	B9J08_003568:B9J08_003568-T:exon1:c.A836G:p.Q279R	49	1	7.41576e-05	15.0656	0.000922214	B9J08_003568
PEKT02000007	2006152	A	T	nonsynonymous SNV	B9J08_003570:B9J08_003570-T:exon1:c.A419T:p.E140V	49	1	7.41576e-05	15.0656	0.000922214	B9J08_003570
PEKT02000007	2006814	T	C	nonsynonymous SNV	B9J08_003571:B9J08_003571-T:exon1:c.A1142G:p.Q381R	49	1	7.41576e-05	15.0656	0.000922214	B9J08_003571
PEKT02000007	2013960	T	C	nonsynonymous SNV	B9J08_003574:B9J08_003574-T:exon1:c.A1339G:p.S447G	49	1	7.41576e-05	15.0656	0.000922214	B9J08_003574
PEKT02000007	202039	G	A	nonsynonymous SNV	B9J08_002672:B9J08_002672-T:exon1:c.G655A:p.D219N	48	0	7.656e-06	#NUM!	0.000594424	B9J08_002672
PEKT02000007	2022282	T	C	nonsynonymous SNV	B9J08_003577:B9J08_003577-T:exon1:c.A535G:p.T179A	49	1	7.41576e-05	15.0656	0.000922214	B9J08_003577
PEKT02000007	2023795	C	G	nonsynonymous SNV	B9J08_003578:B9J08_003578-T:exon1:c.G290C:p.S97T	49	0	5.83314e-06	#NUM!	0.000481667	B9J08_003578
PEKT02000007	2037766	C	T	nonsynonymous SNV	B9J08_003584:B9J08_003584-T:exon1:c.G97A:p.E33K	117	3	1.33836e-11	17.9482	2.4851e-09	B9J08_003584
PEKT02000007	204532	T	C	nonsynonymous SNV	B9J08_002673:B9J08_002673-T:exon1:c.A2822G:p.D941G	49	0	5.83314e-06	#NUM!	0.000481667	B9J08_002673
PEKT02000007	2045586	G	A	nonsynonymous SNV	B9J08_003586:B9J08_003586-T:exon1:c.C241T:p.P81S	49	1	7.41576e-05	15.0656	0.000922214	B9J08_003586
PEKT02000007	204824	A	G	nonsynonymous SNV	B9J08_002673:B9J08_002673-T:exon1:c.T2530C:p.S844P	49	1	7.41576e-05	15.0656	0.000922214	B9J08_002673
PEKT02000007	2055211	T	C	nonsynonymous SNV	B9J08_003589:B9J08_003589-T:exon1:c.T2099C:p.V700A	49	1	7.41576e-05	15.0656	0.000922214	B9J08_003589
PEKT02000007	2055294	G	A	nonsynonymous SNV	B9J08_003589:B9J08_003589-T:exon1:c.G2182A:p.D728N	49	1	7.41576e-05	15.0656	0.000922214	B9J08_003589
PEKT02000007	2056837	T	C	nonsynonymous SNV	B9J08_003589:B9J08_003589-T:exon1:c.T3725C:p.L1242S	49	1	7.41576e-05	15.0656	0.000922214	B9J08_003589
PEKT02000007	2060952	G	T	nonsynonymous SNV	B9J08_003589:B9J08_003589-T:exon1:c.G7840T:p.A2614S	49	1	7.41576e-05	15.0656	0.000922214	B9J08_003589
PEKT02000007	206548	C	T	nonsynonymous SNV	B9J08_002673:B9J08_002673-T:exon1:c.G806A:p.C269Y	55	1	1.60774e-05	17.4552	0.000922214	B9J08_002673
PEKT02000007	2099095	C	T	nonsynonymous SNV	B9J08_003609:B9J08_003609-T:exon1:c.G862A:p.G288S	59	2	4.44415e-05	9.41067	0.000922214	B9J08_003609
PEKT02000007	2099139	T	A	nonsynonymous SNV	B9J08_003609:B9J08_003609-T:exon1:c.A818T:p.E273V	49	1	7.41576e-05	15.0656	0.000922214	B9J08_003609
PEKT02000007	2099544	T	A	nonsynonymous SNV	B9J08_003609:B9J08_003609-T:exon1:c.A413T:p.H138L	47	1	0.000121901	14.3019	0.00149007	B9J08_003609
PEKT02000007	2119450	A	T	nonsynonymous SNV	B9J08_003616:B9J08_003616-T:exon1:c.T589A:p.L197M	49	1	7.41576e-05	15.0656	0.000922214	B9J08_003616
PEKT02000007	2119510	T	C	nonsynonymous SNV	B9J08_003616:B9J08_003616-T:exon1:c.A529G:p.T177A	49	1	7.41576e-05	15.0656	0.000922214	B9J08_003616
PEKT02000007	2119877	G	C	nonsynonymous SNV	B9J08_003616:B9J08_003616-T:exon1:c.C162G:p.N54K	49	1	7.41576e-05	15.0656	0.000922214	B9J08_003616
PEKT02000007	2131752	G	C	nonsynonymous SNV	B9J08_003620:B9J08_003620-T:exon1:c.C242G:p.T81S	49	1	7.41576e-05	15.0656	0.000922214	B9J08_003620
PEKT02000007	2135759	G	A	nonsynonymous SNV	B9J08_003622:B9J08_003622-T:exon1:c.C1645T:p.L549F	49	1	7.41576e-05	15.0656	0.000922214	B9J08_003622
PEKT02000007	2136099	C	A	nonsynonymous SNV	B9J08_003622:B9J08_003622-T:exon1:c.G1305T:p.E435D	49	1	7.41576e-05	15.0656	0.000922214	B9J08_003622
PEKT02000007	2136100	T	A	nonsynonymous SNV	B9J08_003622:B9J08_003622-T:exon1:c.A1304T:p.E435V	49	1	7.41576e-05	15.0656	0.000922214	B9J08_003622
PEKT02000007	2136101	C	A	stopgain	B9J08_003622:B9J08_003622-T:exon1:c.G1303T:p.E435X	49	1	7.41576e-05	15.0656	0.000922214	B9J08_003622
PEKT02000007	2139564	G	T	nonsynonymous SNV	B9J08_003623:B9J08_003623-T:exon1:c.G132T:p.E44D	49	1	7.41576e-05	15.0656	0.000922214	B9J08_003623
PEKT02000007	2139757	A	T	nonsynonymous SNV	B9J08_003623:B9J08_003623-T:exon1:c.A325T:p.T109S	49	1	7.41576e-05	15.0656	0.000922214	B9J08_003623
PEKT02000007	2142451	G	A	nonsynonymous SNV	B9J08_003624:B9J08_003624-T:exon1:c.G440A:p.R147K	49	1	7.41576e-05	15.0656	0.000922214	B9J08_003624
PEKT02000007	2147545	T	G	nonsynonymous SNV	B9J08_003624:B9J08_003624-T:exon1:c.T5534G:p.V1845G	49	1	7.41576e-05	15.0656	0.000922214	B9J08_003624
PEKT02000007	2150693	A	T	nonsynonymous SNV	B9J08_003627:B9J08_003627-T:exon1:c.A308T:p.K103M	49	0	5.83314e-06	#NUM!	0.000481667	B9J08_003627
PEKT02000007	2150895	T	A	nonsynonymous SNV	B9J08_003627:B9J08_003627-T:exon1:c.T510A:p.F170L	49	1	7.41576e-05	15.0656	0.000922214	B9J08_003627
PEKT02000007	2154692	T	C	nonsynonymous SNV	B9J08_003629:B9J08_003629-T:exon1:c.A1067G:p.N356S	49	1	7.41576e-05	15.0656	0.000922214	B9J08_003629
PEKT02000007	2156692	C	G	nonsynonymous SNV	B9J08_003630:B9J08_003630-T:exon1:c.C642G:p.D214E	49	1	7.41576e-05	15.0656	0.000922214	B9J08_003630
PEKT02000007	2157275	A	G	nonsynonymous SNV	B9J08_003630:B9J08_003630-T:exon1:c.A1225G:p.I409V	49	1	7.41576e-05	15.0656	0.000922214	B9J08_003630
PEKT02000007	2157342	T	C	nonsynonymous SNV	B9J08_003630:B9J08_003630-T:exon1:c.T1292C:p.V431A	49	1	7.41576e-05	15.0656	0.000922214	B9J08_003630
PEKT02000007	2157348	C	T	nonsynonymous SNV	B9J08_003630:B9J08_003630-T:exon1:c.C1298T:p.P433L	49	1	7.41576e-05	15.0656	0.000922214	B9J08_003630
PEKT02000007	2157760	G	C	nonsynonymous SNV	B9J08_003630:B9J08_003630-T:exon1:c.G1710C:p.E570D	49	1	7.41576e-05	15.0656	0.000922214	B9J08_003630
PEKT02000007	2167697	A	T	nonsynonymous SNV	B9J08_003635:B9J08_003635-T:exon1:c.T1072A:p.S358T	49	1	7.41576e-05	15.0656	0.000922214	B9J08_003635
PEKT02000007	216814	C	A	nonsynonymous SNV	B9J08_002676:B9J08_002676-T:exon1:c.C3119A:p.P1040H	49	1	7.41576e-05	15.0656	0.000922214	B9J08_002676
PEKT02000007	2169303	A	G	nonsynonymous SNV	B9J08_003636:B9J08_003636-T:exon1:c.A340G:p.T114A	49	1	7.41576e-05	15.0656	0.000922214	B9J08_003636
PEKT02000007	2169304	C	T	nonsynonymous SNV	B9J08_003636:B9J08_003636-T:exon1:c.C341T:p.T114I	49	1	7.41576e-05	15.0656	0.000922214	B9J08_003636
PEKT02000007	2169380	G	T	nonsynonymous SNV	B9J08_003636:B9J08_003636-T:exon1:c.G417T:p.K139N	49	1	7.41576e-05	15.0656	0.000922214	B9J08_003636
PEKT02000007	2173164	A	T	nonsynonymous SNV	B9J08_003639:B9J08_003639-T:exon1:c.T2845A:p.L949M	117	3	1.33836e-11	17.9482	2.4851e-09	B9J08_003639
PEKT02000007	2181036	A	T	nonsynonymous SNV	B9J08_003641:B9J08_003641-T:exon1:c.A1754T:p.E585V	49	0	5.83314e-06	#NUM!	0.000481667	B9J08_003641
PEKT02000007	2182181	A	C	nonsynonymous SNV	B9J08_003643:B9J08_003643-T:exon1:c.T1452G:p.D484E	49	1	7.41576e-05	15.0656	0.000922214	B9J08_003643
PEKT02000007	2198844	C	T	nonsynonymous SNV	B9J08_003652:B9J08_003652-T:exon1:c.G416A:p.G139E	49	1	7.41576e-05	15.0656	0.000922214	B9J08_003652
PEKT02000007	2198994	C	T	nonsynonymous SNV	B9J08_003652:B9J08_003652-T:exon1:c.G266A:p.R89K	49	1	7.41576e-05	15.0656	0.000922214	B9J08_003652
PEKT02000007	2199009	G	C	nonsynonymous SNV	B9J08_003652:B9J08_003652-T:exon1:c.C251G:p.T84S	49	1	7.41576e-05	15.0656	0.000922214	B9J08_003652
PEKT02000007	2210801	A	G	nonsynonymous SNV	B9J08_003659:B9J08_003659-T:exon1:c.A422G:p.K141R	49	1	7.41576e-05	15.0656	0.000922214	B9J08_003659
PEKT02000007	221581	T	C	nonsynonymous SNV	B9J08_002677:B9J08_002677-T:exon1:c.T2105C:p.L702S	49	0	5.83314e-06	#NUM!	0.000481667	B9J08_002677
PEKT02000007	2221445	G	C	nonsynonymous SNV	B9J08_003663:B9J08_003663-T:exon1:c.G2035C:p.V679L	49	0	5.83314e-06	#NUM!	0.000481667	B9J08_003663
PEKT02000007	2221641	A	G	nonsynonymous SNV	B9J08_003663:B9J08_003663-T:exon1:c.A2231G:p.K744R	49	1	7.41576e-05	15.0656	0.000922214	B9J08_003663
PEKT02000007	2223698	T	C	nonsynonymous SNV	B9J08_003664:B9J08_003664-T:exon1:c.A1778G:p.D593G	49	1	7.41576e-05	15.0656	0.000922214	B9J08_003664
PEKT02000007	2223842	G	A	nonsynonymous SNV	B9J08_003664:B9J08_003664-T:exon1:c.C1634T:p.T545I	49	1	7.41576e-05	15.0656	0.000922214	B9J08_003664
PEKT02000007	2231479	T	C	nonsynonymous SNV	B9J08_003668:B9J08_003668-T:exon1:c.A112G:p.N38D	49	1	7.41576e-05	15.0656	0.000922214	B9J08_003668
PEKT02000007	2234984	C	T	nonsynonymous SNV	B9J08_003670:B9J08_003670-T:exon1:c.C680T:p.T227I	49	0	5.83314e-06	#NUM!	0.000481667	B9J08_003670
PEKT02000007	2237317	T	A	nonsynonymous SNV	B9J08_003672:B9J08_003672-T:exon2:c.T165A:p.S55R	49	1	7.41576e-05	15.0656	0.000922214	B9J08_003672
PEKT02000007	2239845	A	T	nonsynonymous SNV	B9J08_003675:B9J08_003675-T:exon1:c.T410A:p.V137E	49	1	7.41576e-05	15.0656	0.000922214	B9J08_003675
PEKT02000007	2240644	A	C	nonsynonymous SNV	B9J08_003676:B9J08_003676-T:exon1:c.A227C:p.E76A	49	1	7.41576e-05	15.0656	0.000922214	B9J08_003676
PEKT02000007	2250527	T	A	nonsynonymous SNV	B9J08_003682:B9J08_003682-T:exon1:c.T70A:p.S24T	49	1	7.41576e-05	15.0656	0.000922214	B9J08_003682
PEKT02000007	2252224	A	T	nonsynonymous SNV	B9J08_003683:B9J08_003683-T:exon1:c.A207T:p.Q69H	49	1	7.41576e-05	15.0656	0.000922214	B9J08_003683
PEKT02000007	2255042	G	A	nonsynonymous SNV	B9J08_003684:B9J08_003684-T:exon1:c.G160A:p.E54K	49	1	7.41576e-05	15.0656	0.000922214	B9J08_003684
PEKT02000007	2257738	T	C	nonsynonymous SNV	B9J08_003685:B9J08_003685-T:exon1:c.T1025C:p.V342A	49	1	7.41576e-05	15.0656	0.000922214	B9J08_003685
PEKT02000007	2258503	G	A	nonsynonymous SNV	B9J08_003686:B9J08_003686-T:exon1:c.G341A:p.S114N	49	1	7.41576e-05	15.0656	0.000922214	B9J08_003686
PEKT02000007	2270863	C	G	nonsynonymous SNV	B9J08_003694:B9J08_003694-T:exon1:c.G1170C:p.Q390H	50	1	5.7704e-05	15.4535	0.000922214	B9J08_003694
PEKT02000007	2276308	C	G	nonsynonymous SNV	B9J08_003696:B9J08_003696-T:exon1:c.G851C:p.R284T	49	0	5.83314e-06	#NUM!	0.000481667	B9J08_003696
PEKT02000007	2285013	C	G	nonsynonymous SNV	B9J08_003700:B9J08_003700-T:exon1:c.G807C:p.M269I	49	0	5.83314e-06	#NUM!	0.000481667	B9J08_003700
PEKT02000007	2288134	G	A	nonsynonymous SNV	B9J08_003702:B9J08_003702-T:exon1:c.C95T:p.S32F	49	1	7.41576e-05	15.0656	0.000922214	B9J08_003702
PEKT02000007	2291559	T	A	nonsynonymous SNV	B9J08_003704:B9J08_003704-T:exon1:c.T645A:p.N215K	49	1	7.41576e-05	15.0656	0.000922214	B9J08_003704
PEKT02000007	2291566	C	G	nonsynonymous SNV	B9J08_003704:B9J08_003704-T:exon1:c.C652G:p.R218G	49	1	7.41576e-05	15.0656	0.000922214	B9J08_003704
PEKT02000007	2291797	G	A	nonsynonymous SNV	B9J08_003704:B9J08_003704-T:exon1:c.G883A:p.V295I	49	1	7.41576e-05	15.0656	0.000922214	B9J08_003704
PEKT02000007	2291824	T	A	nonsynonymous SNV	B9J08_003704:B9J08_003704-T:exon1:c.T910A:p.L304I	49	1	7.41576e-05	15.0656	0.000922214	B9J08_003704
PEKT02000007	2291831	C	T	nonsynonymous SNV	B9J08_003704:B9J08_003704-T:exon1:c.C917T:p.S306L	49	1	7.41576e-05	15.0656	0.000922214	B9J08_003704
PEKT02000007	229707	C	A	nonsynonymous SNV	B9J08_002680:B9J08_002680-T:exon1:c.C1779A:p.F593L	49	0	5.83314e-06	#NUM!	0.000481667	B9J08_002680
PEKT02000007	2300346	T	A	nonsynonymous SNV	B9J08_003707:B9J08_003707-T:exon1:c.T56A:p.F19Y	49	1	7.41576e-05	15.0656	0.000922214	B9J08_003707
PEKT02000007	2302307	G	A	nonsynonymous SNV	B9J08_003707:B9J08_003707-T:exon1:c.G2017A:p.E673K	49	1	7.41576e-05	15.0656	0.000922214	B9J08_003707
PEKT02000007	2302809	A	G	nonsynonymous SNV	B9J08_003708:B9J08_003708-T:exon1:c.T1909C:p.S637P	49	1	7.41576e-05	15.0656	0.000922214	B9J08_003708
PEKT02000007	2310068	A	G	nonsynonymous SNV	B9J08_003710:B9J08_003710-T:exon1:c.T997C:p.F333L	49	1	7.41576e-05	15.0656	0.000922214	B9J08_003710
PEKT02000007	2312006	G	A	nonsynonymous SNV	B9J08_003711:B9J08_003711-T:exon1:c.G275A:p.R92K	49	1	7.41576e-05	15.0656	0.000922214	B9J08_003711
PEKT02000007	2312258	C	T	nonsynonymous SNV	B9J08_003711:B9J08_003711-T:exon1:c.C527T:p.T176I	49	1	7.41576e-05	15.0656	0.000922214	B9J08_003711
PEKT02000007	2318213	A	C	nonsynonymous SNV	B9J08_003713:B9J08_003713-T:exon1:c.A1598C:p.D533A	49	0	5.83314e-06	#NUM!	0.000481667	B9J08_003713
PEKT02000007	2323336	G	T	nonsynonymous SNV	B9J08_003716:B9J08_003716-T:exon1:c.G37T:p.A13S	49	1	7.41576e-05	15.0656	0.000922214	B9J08_003716
PEKT02000007	2331888	T	A	nonsynonymous SNV	B9J08_003720:B9J08_003720-T:exon1:c.A1675T:p.M559L	49	1	7.41576e-05	15.0656	0.000922214	B9J08_003720
PEKT02000007	2343768	C	T	nonsynonymous SNV	B9J08_003725:B9J08_003725-T:exon1:c.G718A:p.V240I	45	1	0.000199122	13.5539	0.00240882	B9J08_003725
PEKT02000007	2353482	C	A	nonsynonymous SNV	B9J08_003729:B9J08_003729-T:exon1:c.C166A:p.L56I	49	1	7.41576e-05	15.0656	0.000922214	B9J08_003729
PEKT02000007	235814	C	A	nonsynonymous SNV	B9J08_002684:B9J08_002684-T:exon1:c.C310A:p.P104T	49	1	7.41576e-05	15.0656	0.000922214	B9J08_002684
PEKT02000007	2367752	C	T	nonsynonymous SNV	B9J08_003735:B9J08_003735-T:exon1:c.G166A:p.E56K	49	1	7.41576e-05	15.0656	0.000922214	B9J08_003735
PEKT02000007	2372864	G	A	nonsynonymous SNV	B9J08_003738:B9J08_003738-T:exon1:c.C1055T:p.T352I	49	1	7.41576e-05	15.0656	0.000922214	B9J08_003738
PEKT02000007	2379342	C	A	nonsynonymous SNV	B9J08_003740:B9J08_003740-T:exon1:c.G1719T:p.K573N	49	1	7.41576e-05	15.0656	0.000922214	B9J08_003740
PEKT02000007	2381547	T	A	nonsynonymous SNV	B9J08_003741:B9J08_003741-T:exon1:c.T322A:p.F108I	117	3	1.33836e-11	17.9482	2.4851e-09	B9J08_003741
PEKT02000007	2383498	C	T	nonsynonymous SNV	B9J08_003742:B9J08_003742-T:exon1:c.G224A:p.G75E	49	0	5.83314e-06	#NUM!	0.000481667	B9J08_003742
PEKT02000007	2387488	A	T	nonsynonymous SNV	B9J08_003745:B9J08_003745-T:exon1:c.T390A:p.S130R	49	0	5.83314e-06	#NUM!	0.000481667	B9J08_003745
PEKT02000007	2387676	A	G	nonsynonymous SNV	B9J08_003745:B9J08_003745-T:exon1:c.T202C:p.S68P	49	1	7.41576e-05	15.0656	0.000922214	B9J08_003745
PEKT02000007	2389955	C	A	nonsynonymous SNV	B9J08_003746:B9J08_003746-T:exon1:c.C1418A:p.T473K	49	1	7.41576e-05	15.0656	0.000922214	B9J08_003746
PEKT02000007	2395805	T	G	nonsynonymous SNV	B9J08_003750:B9J08_003750-T:exon1:c.T739G:p.S247A	49	1	7.41576e-05	15.0656	0.000922214	B9J08_003750
PEKT02000007	2398228	T	C	nonsynonymous SNV	B9J08_003752:B9J08_003752-T:exon1:c.T85C:p.F29L	49	1	7.41576e-05	15.0656	0.000922214	B9J08_003752
PEKT02000007	239894	C	T	nonsynonymous SNV	B9J08_002686:B9J08_002686-T:exon1:c.C119T:p.S40L	49	1	7.41576e-05	15.0656	0.000922214	B9J08_002686
PEKT02000007	2399188	A	G	nonsynonymous SNV	B9J08_003752:B9J08_003752-T:exon1:c.A1045G:p.N349D	49	1	7.41576e-05	15.0656	0.000922214	B9J08_003752
PEKT02000007	2399633	A	C	nonsynonymous SNV	B9J08_003752:B9J08_003752-T:exon1:c.A1490C:p.N497T	49	1	7.41576e-05	15.0656	0.000922214	B9J08_003752
PEKT02000007	2408719	A	G	nonsynonymous SNV	B9J08_003759:B9J08_003759-T:exon1:c.T329C:p.I110T	49	1	7.41576e-05	15.0656	0.000922214	B9J08_003759
PEKT02000007	2409453	C	T	nonsynonymous SNV	B9J08_003760:B9J08_003760-T:exon1:c.G1840A:p.G614R	49	1	7.41576e-05	15.0656	0.000922214	B9J08_003760
PEKT02000007	2409512	G	A	nonsynonymous SNV	B9J08_003760:B9J08_003760-T:exon1:c.C1781T:p.S594F	49	1	7.41576e-05	15.0656	0.000922214	B9J08_003760
PEKT02000007	2410741	A	T	nonsynonymous SNV	B9J08_003760:B9J08_003760-T:exon1:c.T552A:p.N184K	49	1	7.41576e-05	15.0656	0.000922214	B9J08_003760
PEKT02000007	2413609	T	C	nonsynonymous SNV	B9J08_003762:B9J08_003762-T:exon1:c.T88C:p.S30P	49	1	7.41576e-05	15.0656	0.000922214	B9J08_003762
PEKT02000007	2413853	C	T	nonsynonymous SNV	B9J08_003762:B9J08_003762-T:exon1:c.C332T:p.T111I	49	1	7.41576e-05	15.0656	0.000922214	B9J08_003762
PEKT02000007	2414474	T	C	nonsynonymous SNV	B9J08_003762:B9J08_003762-T:exon1:c.T953C:p.V318A	49	1	7.41576e-05	15.0656	0.000922214	B9J08_003762
PEKT02000007	2414521	G	A	nonsynonymous SNV	B9J08_003762:B9J08_003762-T:exon1:c.G1000A:p.E334K	49	1	7.41576e-05	15.0656	0.000922214	B9J08_003762
PEKT02000007	2415118	C	A	nonsynonymous SNV	B9J08_003763:B9J08_003763-T:exon1:c.G743T:p.R248L	49	1	7.41576e-05	15.0656	0.000922214	B9J08_003763
PEKT02000007	2415349	G	A	nonsynonymous SNV	B9J08_003763:B9J08_003763-T:exon1:c.C512T:p.A171V	49	1	7.41576e-05	15.0656	0.000922214	B9J08_003763
PEKT02000007	2415466	A	G	nonsynonymous SNV	B9J08_003763:B9J08_003763-T:exon1:c.T395C:p.M132T	49	1	7.41576e-05	15.0656	0.000922214	B9J08_003763
PEKT02000007	2415574	C	T	nonsynonymous SNV	B9J08_003763:B9J08_003763-T:exon1:c.G287A:p.S96N	49	1	7.41576e-05	15.0656	0.000922214	B9J08_003763
PEKT02000007	2419548	T	G	nonsynonymous SNV	B9J08_003765:B9J08_003765-T:exon1:c.A465C:p.E155D	49	1	7.41576e-05	15.0656	0.000922214	B9J08_003765
PEKT02000007	243150	G	A	nonsynonymous SNV	B9J08_002687:B9J08_002687-T:exon1:c.G1033A:p.D345N	49	0	5.83314e-06	#NUM!	0.000481667	B9J08_002687
PEKT02000007	2441105	C	T	nonsynonymous SNV	B9J08_003773:B9J08_003773-T:exon2:c.C551T:p.A184V	49	1	7.41576e-05	15.0656	0.000922214	B9J08_003773
PEKT02000007	2442429	A	T	nonsynonymous SNV	B9J08_003773:B9J08_003773-T:exon2:c.A1875T:p.R625S	49	1	7.41576e-05	15.0656	0.000922214	B9J08_003773
PEKT02000007	2443487	C	T	nonsynonymous SNV	B9J08_003774:B9J08_003774-T:exon1:c.G769A:p.D257N	56	1	1.23927e-05	17.8686	0.000922214	B9J08_003774
PEKT02000007	2451691	C	T	nonsynonymous SNV	B9J08_003776:B9J08_003776-T:exon1:c.G1775A:p.R592K	49	1	7.41576e-05	15.0656	0.000922214	B9J08_003776
PEKT02000007	2452870	T	C	nonsynonymous SNV	B9J08_003776:B9J08_003776-T:exon1:c.A596G:p.Y199C	49	1	7.41576e-05	15.0656	0.000922214	B9J08_003776
PEKT02000007	2467020	T	A	nonsynonymous SNV	B9J08_003782:B9J08_003782-T:exon1:c.A187T:p.N63Y	49	1	7.41576e-05	15.0656	0.000922214	B9J08_003782
PEKT02000007	2481350	T	A	nonsynonymous SNV	B9J08_003788:B9J08_003788-T:exon1:c.A2721T:p.E907D	49	0	5.83314e-06	#NUM!	0.000481667	B9J08_003788
PEKT02000007	2487612	T	C	nonsynonymous SNV	B9J08_003790:B9J08_003790-T:exon1:c.A2815G:p.I939V	49	0	5.83314e-06	#NUM!	0.000481667	B9J08_003790
PEKT02000007	2498357	G	C	nonsynonymous SNV	B9J08_003794:B9J08_003794-T:exon1:c.G823C:p.V275L	49	1	7.41576e-05	15.0656	0.000922214	B9J08_003794
PEKT02000007	2502597	A	G	nonsynonymous SNV	B9J08_003795:B9J08_003795-T:exon1:c.A2171G:p.K724R	49	1	7.41576e-05	15.0656	0.000922214	B9J08_003795
PEKT02000007	2509152	A	C	nonsynonymous SNV	B9J08_003798:B9J08_003798-T:exon1:c.A207C:p.Q69H	49	1	7.41576e-05	15.0656	0.000922214	B9J08_003798
PEKT02000007	2518295	A	T	nonsynonymous SNV	B9J08_003800:B9J08_003800-T:exon1:c.A420T:p.E140D	49	1	7.41576e-05	15.0656	0.000922214	B9J08_003800
PEKT02000007	2524759	A	T	nonsynonymous SNV	B9J08_003802:B9J08_003802-T:exon1:c.T832A:p.S278T	49	1	7.41576e-05	15.0656	0.000922214	B9J08_003802
PEKT02000007	2527330	T	C	nonsynonymous SNV	B9J08_003803:B9J08_003803-T:exon1:c.T1249C:p.F417L	49	1	7.41576e-05	15.0656	0.000922214	B9J08_003803
PEKT02000007	2529905	G	A	nonsynonymous SNV	B9J08_003805:B9J08_003805-T:exon1:c.C79T:p.H27Y	49	0	5.83314e-06	#NUM!	0.000481667	B9J08_003805
PEKT02000007	2533691	G	A	nonsynonymous SNV	B9J08_003807:B9J08_003807-T:exon1:c.G838A:p.V280I	49	1	7.41576e-05	15.0656	0.000922214	B9J08_003807
PEKT02000007	2534279	G	A	nonsynonymous SNV	B9J08_003807:B9J08_003807-T:exon1:c.G1426A:p.V476I	49	1	7.41576e-05	15.0656	0.000922214	B9J08_003807
PEKT02000007	2546825	G	A	nonsynonymous SNV	B9J08_003810:B9J08_003810-T:exon1:c.G448A:p.E150K	117	3	1.33836e-11	17.9482	2.4851e-09	B9J08_003810
PEKT02000007	2571979	A	T	nonsynonymous SNV	B9J08_003826:B9J08_003826-T:exon2:c.T1166A:p.F389Y	49	1	7.41576e-05	15.0656	0.000922214	B9J08_003826
PEKT02000007	257373	C	A	nonsynonymous SNV	B9J08_002696:B9J08_002696-T:exon1:c.C794A:p.T265N	49	1	7.41576e-05	15.0656	0.000922214	B9J08_002696
PEKT02000007	2575310	C	T	nonsynonymous SNV	B9J08_003828:B9J08_003828-T:exon1:c.C224T:p.S75F	49	1	7.41576e-05	15.0656	0.000922214	B9J08_003828
PEKT02000007	2576400	G	C	nonsynonymous SNV	B9J08_003828:B9J08_003828-T:exon1:c.G1314C:p.M438I	49	1	7.41576e-05	15.0656	0.000922214	B9J08_003828
PEKT02000007	2577591	G	T	nonsynonymous SNV	B9J08_003829:B9J08_003829-T:exon1:c.C1936A:p.Q646K	49	1	7.41576e-05	15.0656	0.000922214	B9J08_003829
PEKT02000007	2596874	G	C	nonsynonymous SNV	B9J08_003835:B9J08_003835-T:exon1:c.G1066C:p.E356Q	49	1	7.41576e-05	15.0656	0.000922214	B9J08_003835
PEKT02000007	2597457	T	A	nonsynonymous SNV	B9J08_003835:B9J08_003835-T:exon1:c.T1649A:p.F550Y	49	1	7.41576e-05	15.0656	0.000922214	B9J08_003835
PEKT02000007	2608270	C	T	nonsynonymous SNV	B9J08_003841:B9J08_003841-T:exon1:c.C1576T:p.L526F	49	1	7.41576e-05	15.0656	0.000922214	B9J08_003841
PEKT02000007	2610569	T	C	nonsynonymous SNV	B9J08_003843:B9J08_003843-T:exon1:c.A593G:p.H198R	47	1	0.000121901	14.3019	0.00149007	B9J08_003843
PEKT02000007	2615836	A	C	nonsynonymous SNV	B9J08_003845:B9J08_003845-T:exon1:c.A1941C:p.Q647H	49	1	7.41576e-05	15.0656	0.000922214	B9J08_003845
PEKT02000007	2616422	A	G	nonsynonymous SNV	B9J08_003845:B9J08_003845-T:exon1:c.A2527G:p.N843D	117	3	1.33836e-11	17.9482	2.4851e-09	B9J08_003845
PEKT02000007	262386	C	T	nonsynonymous SNV	B9J08_002698:B9J08_002698-T:exon1:c.G1798A:p.G600R	49	1	7.41576e-05	15.0656	0.000922214	B9J08_002698
PEKT02000007	262418	T	C	nonsynonymous SNV	B9J08_002698:B9J08_002698-T:exon1:c.A1766G:p.E589G	49	1	7.41576e-05	15.0656	0.000922214	B9J08_002698
PEKT02000007	2632478	T	C	nonsynonymous SNV	B9J08_003853:B9J08_003853-T:exon1:c.A1648G:p.K550E	49	1	7.41576e-05	15.0656	0.000922214	B9J08_003853
PEKT02000007	2636201	A	T	nonsynonymous SNV	B9J08_003854:B9J08_003854-T:exon1:c.A757T:p.T253S	49	1	7.41576e-05	15.0656	0.000922214	B9J08_003854
PEKT02000007	263812	C	A	nonsynonymous SNV	B9J08_002698:B9J08_002698-T:exon1:c.G372T:p.K124N	49	1	7.41576e-05	15.0656	0.000922214	B9J08_002698
PEKT02000007	2654654	T	A	nonsynonymous SNV	B9J08_003861:B9J08_003861-T:exon1:c.T2875A:p.S959T	49	0	5.83314e-06	#NUM!	0.000481667	B9J08_003861
PEKT02000007	2661842	G	A	nonsynonymous SNV	B9J08_003866:B9J08_003866-T:exon1:c.C928T:p.P310S	49	0	5.83314e-06	#NUM!	0.000481667	B9J08_003866
PEKT02000007	2714136	G	A	nonsynonymous SNV	B9J08_003888:B9J08_003888-T:exon1:c.C335T:p.T112M	49	0	5.83314e-06	#NUM!	0.000481667	B9J08_003888
PEKT02000007	271836	C	T	nonsynonymous SNV	B9J08_002704:B9J08_002704-T:exon1:c.C143T:p.T48I	49	1	7.41576e-05	15.0656	0.000922214	B9J08_002704
PEKT02000007	2721892	G	A	nonsynonymous SNV	B9J08_003892:B9J08_003892-T:exon1:c.G1470A:p.M490I	56	1	1.23927e-05	17.8686	0.000922214	B9J08_003892
PEKT02000007	2722320	C	A	nonsynonymous SNV	B9J08_003892:B9J08_003892-T:exon1:c.C1898A:p.P633Q	49	1	7.41576e-05	15.0656	0.000922214	B9J08_003892
PEKT02000007	2722600	G	C	nonsynonymous SNV	B9J08_003893:B9J08_003893-T:exon1:c.G7C:p.E3Q	49	1	7.41576e-05	15.0656	0.000922214	B9J08_003893
PEKT02000007	2723725	A	G	nonsynonymous SNV	B9J08_003893:B9J08_003893-T:exon1:c.A1132G:p.S378G	49	1	7.41576e-05	15.0656	0.000922214	B9J08_003893
PEKT02000007	2730142	A	G	nonsynonymous SNV	B9J08_003896:B9J08_003896-T:exon1:c.A358G:p.K120E	49	1	7.41576e-05	15.0656	0.000922214	B9J08_003896
PEKT02000007	2730445	A	T	nonsynonymous SNV	B9J08_003896:B9J08_003896-T:exon1:c.A661T:p.T221S	49	1	7.41576e-05	15.0656	0.000922214	B9J08_003896
PEKT02000007	2731729	T	C	nonsynonymous SNV	B9J08_003896:B9J08_003896-T:exon1:c.T1945C:p.F649L	49	1	7.41576e-05	15.0656	0.000922214	B9J08_003896
PEKT02000007	2733564	T	C	nonsynonymous SNV	B9J08_003897:B9J08_003897-T:exon1:c.T839C:p.I280T	49	1	7.41576e-05	15.0656	0.000922214	B9J08_003897
PEKT02000007	27390	T	A	nonsynonymous SNV	B9J08_002600:B9J08_002600-T:exon1:c.A676T:p.T226S	49	0	5.83314e-06	#NUM!	0.000481667	B9J08_002600
PEKT02000007	2746789	G	A	nonsynonymous SNV	B9J08_003902:B9J08_003902-T:exon1:c.C268T:p.P90S	49	1	7.41576e-05	15.0656	0.000922214	B9J08_003902
PEKT02000007	27553	G	T	nonsynonymous SNV	B9J08_002600:B9J08_002600-T:exon1:c.C513A:p.D171E	49	1	7.41576e-05	15.0656	0.000922214	B9J08_002600
PEKT02000007	27588	T	A	nonsynonymous SNV	B9J08_002600:B9J08_002600-T:exon1:c.A478T:p.T160S	49	1	7.41576e-05	15.0656	0.000922214	B9J08_002600
PEKT02000007	2760088	A	G	nonsynonymous SNV	B9J08_003909:B9J08_003909-T:exon1:c.A682G:p.N228D	49	0	5.83314e-06	#NUM!	0.000481667	B9J08_003909
PEKT02000007	2765794	A	C	nonsynonymous SNV	B9J08_003911:B9J08_003911-T:exon1:c.T1254G:p.N418K	49	1	7.41576e-05	15.0656	0.000922214	B9J08_003911
PEKT02000007	2765850	C	A	nonsynonymous SNV	B9J08_003911:B9J08_003911-T:exon1:c.G1198T:p.V400F	49	1	7.41576e-05	15.0656	0.000922214	B9J08_003911
PEKT02000007	2765856	C	T	nonsynonymous SNV	B9J08_003911:B9J08_003911-T:exon1:c.G1192A:p.G398S	49	1	7.41576e-05	15.0656	0.000922214	B9J08_003911
PEKT02000007	2765862	G	T	nonsynonymous SNV	B9J08_003911:B9J08_003911-T:exon1:c.C1186A:p.Q396K	49	1	7.41576e-05	15.0656	0.000922214	B9J08_003911
PEKT02000007	2766035	T	C	nonsynonymous SNV	B9J08_003911:B9J08_003911-T:exon1:c.A1013G:p.K338R	49	1	7.41576e-05	15.0656	0.000922214	B9J08_003911
PEKT02000007	2766296	C	T	nonsynonymous SNV	B9J08_003911:B9J08_003911-T:exon1:c.G752A:p.S251N	49	1	7.41576e-05	15.0656	0.000922214	B9J08_003911
PEKT02000007	2767002	G	T	nonsynonymous SNV	B9J08_003911:B9J08_003911-T:exon1:c.C46A:p.L16I	49	1	7.41576e-05	15.0656	0.000922214	B9J08_003911
PEKT02000007	2778671	C	T	nonsynonymous SNV	B9J08_003918:B9J08_003918-T:exon1:c.G1250A:p.R417K	49	1	7.41576e-05	15.0656	0.000922214	B9J08_003918
PEKT02000007	278415	C	T	nonsynonymous SNV	B9J08_002707:B9J08_002707-T:exon1:c.C1754T:p.A585V	49	1	7.41576e-05	15.0656	0.000922214	B9J08_002707
PEKT02000007	2789930	C	T	nonsynonymous SNV	B9J08_003921:B9J08_003921-T:exon1:c.C2015T:p.S672F	49	1	7.41576e-05	15.0656	0.000922214	B9J08_003921
PEKT02000007	2791453	G	A	nonsynonymous SNV	B9J08_003922:B9J08_003922-T:exon1:c.G868A:p.D290N	49	1	7.41576e-05	15.0656	0.000922214	B9J08_003922
PEKT02000007	2793412	T	C	nonsynonymous SNV	B9J08_003923:B9J08_003923-T:exon1:c.T74C:p.V25A	49	1	7.41576e-05	15.0656	0.000922214	B9J08_003923
PEKT02000007	2798598	A	T	nonsynonymous SNV	B9J08_003924:B9J08_003924-T:exon1:c.T844A:p.F282I	117	3	1.33836e-11	17.9482	2.4851e-09	B9J08_003924
PEKT02000007	2808332	T	A	nonsynonymous SNV	B9J08_003928:B9J08_003928-T:exon1:c.T1096A:p.F366I	49	1	7.41576e-05	15.0656	0.000922214	B9J08_003928
PEKT02000007	2808923	G	T	nonsynonymous SNV	B9J08_003928:B9J08_003928-T:exon1:c.G1687T:p.D563Y	49	0	5.83314e-06	#NUM!	0.000481667	B9J08_003928
PEKT02000007	2815965	C	T	nonsynonymous SNV	B9J08_003931:B9J08_003931-T:exon1:c.G1459A:p.A487T	117	3	1.33836e-11	17.9482	2.4851e-09	B9J08_003931
PEKT02000007	2820015	T	A	nonsynonymous SNV	B9J08_003933:B9J08_003933-T:exon1:c.A82T:p.M28L	49	1	7.41576e-05	15.0656	0.000922214	B9J08_003933
PEKT02000007	2820684	G	A	nonsynonymous SNV	B9J08_003934:B9J08_003934-T:exon1:c.G541A:p.E181K	49	0	5.83314e-06	#NUM!	0.000481667	B9J08_003934
PEKT02000007	2821119	G	T	nonsynonymous SNV	B9J08_003934:B9J08_003934-T:exon1:c.G976T:p.V326F	117	3	1.33836e-11	17.9482	2.4851e-09	B9J08_003934
PEKT02000007	2840821	C	A	nonsynonymous SNV	B9J08_003944:B9J08_003944-T:exon1:c.G1044T:p.L348F	117	3	1.33836e-11	17.9482	2.4851e-09	B9J08_003944
PEKT02000007	2844259	A	T	nonsynonymous SNV	B9J08_003946:B9J08_003946-T:exon1:c.T1845A:p.F615L	49	1	7.41576e-05	15.0656	0.000922214	B9J08_003946
PEKT02000007	2844272	A	T	nonsynonymous SNV	B9J08_003946:B9J08_003946-T:exon1:c.T1832A:p.V611D	49	1	7.41576e-05	15.0656	0.000922214	B9J08_003946
PEKT02000007	2844273	C	T	nonsynonymous SNV	B9J08_003946:B9J08_003946-T:exon1:c.G1831A:p.V611I	49	1	7.41576e-05	15.0656	0.000922214	B9J08_003946
PEKT02000007	2874714	C	G	nonsynonymous SNV	B9J08_003956:B9J08_003956-T:exon2:c.C320G:p.A107G	49	0	5.83314e-06	#NUM!	0.000481667	B9J08_003956
PEKT02000007	2891862	A	T	nonsynonymous SNV	B9J08_003965:B9J08_003965-T:exon1:c.A820T:p.T274S	49	1	7.41576e-05	15.0656	0.000922214	B9J08_003965
PEKT02000007	2894414	T	C	nonsynonymous SNV	B9J08_003967:B9J08_003967-T:exon1:c.A1181G:p.E394G	49	1	7.41576e-05	15.0656	0.000922214	B9J08_003967
PEKT02000007	2894765	T	G	nonsynonymous SNV	B9J08_003967:B9J08_003967-T:exon1:c.A830C:p.D277A	49	1	7.41576e-05	15.0656	0.000922214	B9J08_003967
PEKT02000007	2900998	A	T	nonsynonymous SNV	B9J08_003970:B9J08_003970-T:exon1:c.T1056A:p.S352R	56	1	1.23927e-05	17.8686	0.000922214	B9J08_003970
PEKT02000007	2905661	G	A	nonsynonymous SNV	B9J08_003972:B9J08_003972-T:exon1:c.G517A:p.E173K	49	1	7.41576e-05	15.0656	0.000922214	B9J08_003972
PEKT02000007	2910271	T	A	nonsynonymous SNV	B9J08_003975:B9J08_003975-T:exon1:c.A85T:p.I29F	49	1	7.41576e-05	15.0656	0.000922214	B9J08_003975
PEKT02000007	2910319	T	C	nonsynonymous SNV	B9J08_003975:B9J08_003975-T:exon1:c.A37G:p.I13V	49	1	7.41576e-05	15.0656	0.000922214	B9J08_003975
PEKT02000007	2915030	T	C	nonsynonymous SNV	B9J08_003979:B9J08_003979-T:exon1:c.T1301C:p.F434S	49	1	7.41576e-05	15.0656	0.000922214	B9J08_003979
PEKT02000007	2915263	T	G	nonsynonymous SNV	B9J08_003980:B9J08_003980-T:exon1:c.A1106C:p.E369A	49	1	7.41576e-05	15.0656	0.000922214	B9J08_003980
PEKT02000007	2917544	C	A	nonsynonymous SNV	B9J08_003981:B9J08_003981-T:exon1:c.G858T:p.L286F	49	1	7.41576e-05	15.0656	0.000922214	B9J08_003981
PEKT02000007	2921980	C	T	nonsynonymous SNV	B9J08_003982:B9J08_003982-T:exon1:c.G658A:p.E220K	49	1	7.41576e-05	15.0656	0.000922214	B9J08_003982
PEKT02000007	2922070	G	A	nonsynonymous SNV	B9J08_003982:B9J08_003982-T:exon1:c.C568T:p.P190S	49	1	7.41576e-05	15.0656	0.000922214	B9J08_003982
PEKT02000007	2938266	C	T	nonsynonymous SNV	B9J08_003989:B9J08_003989-T:exon1:c.C1469T:p.S490L	49	1	7.41576e-05	15.0656	0.000922214	B9J08_003989
PEKT02000007	2938280	A	T	nonsynonymous SNV	B9J08_003989:B9J08_003989-T:exon1:c.A1483T:p.I495L	49	1	7.41576e-05	15.0656	0.000922214	B9J08_003989
PEKT02000007	2938310	A	G	nonsynonymous SNV	B9J08_003989:B9J08_003989-T:exon1:c.A1513G:p.R505G	49	1	7.41576e-05	15.0656	0.000922214	B9J08_003989
PEKT02000007	2938461	G	C	nonsynonymous SNV	B9J08_003990:B9J08_003990-T:exon1:c.C3293G:p.T1098R	49	1	7.41576e-05	15.0656	0.000922214	B9J08_003990
PEKT02000007	2938488	G	C	nonsynonymous SNV	B9J08_003990:B9J08_003990-T:exon1:c.C3266G:p.T1089R	49	1	7.41576e-05	15.0656	0.000922214	B9J08_003990
PEKT02000007	2938650	T	A	nonsynonymous SNV	B9J08_003990:B9J08_003990-T:exon1:c.A3104T:p.N1035I	26	0	0.00226274	#NUM!	0.0268817	B9J08_003990
PEKT02000007	2938668	A	C	nonsynonymous SNV	B9J08_003990:B9J08_003990-T:exon1:c.T3086G:p.I1029R	26	0	0.00226274	#NUM!	0.0268817	B9J08_003990
PEKT02000007	2938677	T	A	nonsynonymous SNV	B9J08_003990:B9J08_003990-T:exon1:c.A3077T:p.Q1026L	26	0	0.00226274	#NUM!	0.0268817	B9J08_003990
PEKT02000007	2938702	G	C	nonsynonymous SNV	B9J08_003990:B9J08_003990-T:exon1:c.C3052G:p.Q1018E	26	0	0.00226274	#NUM!	0.0268817	B9J08_003990
PEKT02000007	2938709	A	C	nonsynonymous SNV	B9J08_003990:B9J08_003990-T:exon1:c.T3045G:p.D1015E	26	0	0.00226274	#NUM!	0.0268817	B9J08_003990
PEKT02000007	2938731	A	T	nonsynonymous SNV	B9J08_003990:B9J08_003990-T:exon1:c.T3023A:p.L1008Q	49	1	7.41576e-05	15.0656	0.000922214	B9J08_003990
PEKT02000007	2938748	T	A	nonsynonymous SNV	B9J08_003990:B9J08_003990-T:exon1:c.A3006T:p.Q1002H	49	1	7.41576e-05	15.0656	0.000922214	B9J08_003990
PEKT02000007	2938755	A	G	nonsynonymous SNV	B9J08_003990:B9J08_003990-T:exon1:c.T2999C:p.I1000T	49	1	7.41576e-05	15.0656	0.000922214	B9J08_003990
PEKT02000007	2938758	T	C	nonsynonymous SNV	B9J08_003990:B9J08_003990-T:exon1:c.A2996G:p.E999G	49	1	7.41576e-05	15.0656	0.000922214	B9J08_003990
PEKT02000007	2938775	T	G	nonsynonymous SNV	B9J08_003990:B9J08_003990-T:exon1:c.A2979C:p.Q993H	49	1	7.41576e-05	15.0656	0.000922214	B9J08_003990
PEKT02000007	2938776	T	C	nonsynonymous SNV	B9J08_003990:B9J08_003990-T:exon1:c.A2978G:p.Q993R	49	1	7.41576e-05	15.0656	0.000922214	B9J08_003990
PEKT02000007	2938806	A	G	nonsynonymous SNV	B9J08_003990:B9J08_003990-T:exon1:c.T2948C:p.L983S	49	1	7.41576e-05	15.0656	0.000922214	B9J08_003990
PEKT02000007	2938813	T	C	nonsynonymous SNV	B9J08_003990:B9J08_003990-T:exon1:c.A2941G:p.N981D	49	1	7.41576e-05	15.0656	0.000922214	B9J08_003990
PEKT02000007	2938837	G	C	nonsynonymous SNV	B9J08_003990:B9J08_003990-T:exon1:c.C2917G:p.Q973E	49	1	7.41576e-05	15.0656	0.000922214	B9J08_003990
PEKT02000007	2938862	G	C	nonsynonymous SNV	B9J08_003990:B9J08_003990-T:exon1:c.C2892G:p.H964Q	49	1	7.41576e-05	15.0656	0.000922214	B9J08_003990
PEKT02000007	2938866	T	C	nonsynonymous SNV	B9J08_003990:B9J08_003990-T:exon1:c.A2888G:p.N963S	49	1	7.41576e-05	15.0656	0.000922214	B9J08_003990
PEKT02000007	2938914	C	T	nonsynonymous SNV	B9J08_003990:B9J08_003990-T:exon1:c.G2840A:p.G947E	49	1	7.41576e-05	15.0656	0.000922214	B9J08_003990
PEKT02000007	2939043	C	T	nonsynonymous SNV	B9J08_003990:B9J08_003990-T:exon1:c.G2711A:p.G904D	49	1	7.41576e-05	15.0656	0.000922214	B9J08_003990
PEKT02000007	2939132	C	G	nonsynonymous SNV	B9J08_003990:B9J08_003990-T:exon1:c.G2622C:p.L874F	49	1	7.41576e-05	15.0656	0.000922214	B9J08_003990
PEKT02000007	2939173	T	A	nonsynonymous SNV	B9J08_003990:B9J08_003990-T:exon1:c.A2581T:p.T861S	49	1	7.41576e-05	15.0656	0.000922214	B9J08_003990
PEKT02000007	2939466	A	T	nonsynonymous SNV	B9J08_003990:B9J08_003990-T:exon1:c.T2288A:p.I763N	49	1	7.41576e-05	15.0656	0.000922214	B9J08_003990
PEKT02000007	2939514	A	C	nonsynonymous SNV	B9J08_003990:B9J08_003990-T:exon1:c.T2240G:p.V747G	49	1	7.41576e-05	15.0656	0.000922214	B9J08_003990
PEKT02000007	2939641	T	A	nonsynonymous SNV	B9J08_003990:B9J08_003990-T:exon1:c.A2113T:p.T705S	49	1	7.41576e-05	15.0656	0.000922214	B9J08_003990
PEKT02000007	2939661	G	A	nonsynonymous SNV	B9J08_003990:B9J08_003990-T:exon1:c.C2093T:p.S698F	49	1	7.41576e-05	15.0656	0.000922214	B9J08_003990
PEKT02000007	2939683	G	A	nonsynonymous SNV	B9J08_003990:B9J08_003990-T:exon1:c.C2071T:p.P691S	49	1	7.41576e-05	15.0656	0.000922214	B9J08_003990
PEKT02000007	2939743	C	T	nonsynonymous SNV	B9J08_003990:B9J08_003990-T:exon1:c.G2011A:p.G671R	49	1	7.41576e-05	15.0656	0.000922214	B9J08_003990
PEKT02000007	2939793	G	T	nonsynonymous SNV	B9J08_003990:B9J08_003990-T:exon1:c.C1961A:p.T654K	49	1	7.41576e-05	15.0656	0.000922214	B9J08_003990
PEKT02000007	2939940	G	A	nonsynonymous SNV	B9J08_003990:B9J08_003990-T:exon1:c.C1814T:p.S605F	49	1	7.41576e-05	15.0656	0.000922214	B9J08_003990
PEKT02000007	2939953	A	T	nonsynonymous SNV	B9J08_003990:B9J08_003990-T:exon1:c.T1801A:p.L601M	49	1	7.41576e-05	15.0656	0.000922214	B9J08_003990
PEKT02000007	2939964	G	A	nonsynonymous SNV	B9J08_003990:B9J08_003990-T:exon1:c.C1790T:p.P597L	49	1	7.41576e-05	15.0656	0.000922214	B9J08_003990
PEKT02000007	2941246	C	T	nonsynonymous SNV	B9J08_003990:B9J08_003990-T:exon1:c.G508A:p.V170I	49	1	7.41576e-05	15.0656	0.000922214	B9J08_003990
PEKT02000007	2951583	G	A	nonsynonymous SNV	B9J08_003995:B9J08_003995-T:exon1:c.G903A:p.M301I	49	1	7.41576e-05	15.0656	0.000922214	B9J08_003995
PEKT02000007	2959031	C	T	nonsynonymous SNV	B9J08_003999:B9J08_003999-T:exon1:c.G535A:p.D179N	49	1	7.41576e-05	15.0656	0.000922214	B9J08_003999
PEKT02000007	2959789	A	G	nonsynonymous SNV	B9J08_004000:B9J08_004000-T:exon1:c.T3308C:p.L1103P	49	1	7.41576e-05	15.0656	0.000922214	B9J08_004000
PEKT02000007	2962800	T	G	nonsynonymous SNV	B9J08_004000:B9J08_004000-T:exon1:c.A297C:p.E99D	49	1	7.41576e-05	15.0656	0.000922214	B9J08_004000
PEKT02000007	2970696	A	C	nonsynonymous SNV	B9J08_004003:B9J08_004003-T:exon1:c.A547C:p.K183Q	49	1	7.41576e-05	15.0656	0.000922214	B9J08_004003
PEKT02000007	297301	A	T	nonsynonymous SNV	B9J08_002714:B9J08_002714-T:exon1:c.A177T:p.K59N	49	1	7.41576e-05	15.0656	0.000922214	B9J08_002714
PEKT02000007	2976402	C	T	nonsynonymous SNV	B9J08_004007:B9J08_004007-T:exon1:c.G199A:p.A67T	49	1	7.41576e-05	15.0656	0.000922214	B9J08_004007
PEKT02000007	2976579	A	G	nonsynonymous SNV	B9J08_004007:B9J08_004007-T:exon1:c.T22C:p.F8L	49	1	7.41576e-05	15.0656	0.000922214	B9J08_004007
PEKT02000007	298557	A	G	nonsynonymous SNV	B9J08_002714:B9J08_002714-T:exon1:c.A1433G:p.N478S	117	3	1.33836e-11	17.9482	2.4851e-09	B9J08_002714
PEKT02000007	2986691	A	T	nonsynonymous SNV	B9J08_004011:B9J08_004011-T:exon1:c.A349T:p.M117L	49	1	7.41576e-05	15.0656	0.000922214	B9J08_004011
PEKT02000007	2989772	G	C	nonsynonymous SNV	B9J08_004012:B9J08_004012-T:exon1:c.C236G:p.A79G	49	1	7.41576e-05	15.0656	0.000922214	B9J08_004012
PEKT02000007	2989997	A	G	nonsynonymous SNV	B9J08_004012:B9J08_004012-T:exon1:c.T11C:p.L4S	49	1	7.41576e-05	15.0656	0.000922214	B9J08_004012
PEKT02000007	2996766	T	A	nonsynonymous SNV	B9J08_004015:B9J08_004015-T:exon1:c.A790T:p.T264S	49	1	7.41576e-05	15.0656	0.000922214	B9J08_004015
PEKT02000007	3000651	A	C	nonsynonymous SNV	B9J08_004017:B9J08_004017-T:exon1:c.T594G:p.S198R	49	1	7.41576e-05	15.0656	0.000922214	B9J08_004017
PEKT02000007	3007331	C	A	nonsynonymous SNV	B9J08_004021:B9J08_004021-T:exon1:c.G522T:p.E174D	49	1	7.41576e-05	15.0656	0.000922214	B9J08_004021
PEKT02000007	3007425	G	A	nonsynonymous SNV	B9J08_004021:B9J08_004021-T:exon1:c.C428T:p.A143V	49	1	7.41576e-05	15.0656	0.000922214	B9J08_004021
PEKT02000007	3010585	C	T	nonsynonymous SNV	B9J08_004023:B9J08_004023-T:exon1:c.G1117A:p.V373I	49	1	7.41576e-05	15.0656	0.000922214	B9J08_004023
PEKT02000007	3011059	C	T	nonsynonymous SNV	B9J08_004023:B9J08_004023-T:exon1:c.G643A:p.G215R	49	1	7.41576e-05	15.0656	0.000922214	B9J08_004023
PEKT02000007	3016209	T	C	nonsynonymous SNV	B9J08_004026:B9J08_004026-T:exon1:c.A1030G:p.K344E	47	1	0.000121901	14.3019	0.00149007	B9J08_004026
PEKT02000007	3038275	C	A	nonsynonymous SNV	B9J08_004031:B9J08_004031-T:exon1:c.G3539T:p.G1180V	49	1	7.41576e-05	15.0656	0.000922214	B9J08_004031
PEKT02000007	3045742	T	C	nonsynonymous SNV	B9J08_004034:B9J08_004034-T:exon1:c.A209G:p.Q70R	49	1	7.41576e-05	15.0656	0.000922214	B9J08_004034
PEKT02000007	304701	G	T	nonsynonymous SNV	B9J08_002720:B9J08_002720-T:exon1:c.C614A:p.A205E	48	0	7.656e-06	#NUM!	0.000594424	B9J08_002720
PEKT02000007	3062065	G	A	nonsynonymous SNV	B9J08_004043:B9J08_004043-T:exon1:c.G50A:p.G17D	49	1	7.41576e-05	15.0656	0.000922214	B9J08_004043
PEKT02000007	3063193	A	G	nonsynonymous SNV	B9J08_004043:B9J08_004043-T:exon1:c.A1178G:p.D393G	49	1	7.41576e-05	15.0656	0.000922214	B9J08_004043
PEKT02000007	3064600	T	G	nonsynonymous SNV	B9J08_004044:B9J08_004044-T:exon1:c.A197C:p.K66T	49	1	7.41576e-05	15.0656	0.000922214	B9J08_004044
PEKT02000007	3091	T	A	nonsynonymous SNV	B9J08_002587:B9J08_002587-T:exon1:c.A1008T:p.E336D	49	1	7.41576e-05	15.0656	0.000922214	B9J08_002587
PEKT02000007	3095741	A	C	nonsynonymous SNV	B9J08_004061:B9J08_004061-T:exon1:c.A1940C:p.N647T	48	0	7.656e-06	#NUM!	0.000594424	B9J08_004061
PEKT02000007	3104399	A	G	nonsynonymous SNV	B9J08_004066:B9J08_004066-T:exon1:c.A919G:p.I307V	49	1	7.41576e-05	15.0656	0.000922214	B9J08_004066
PEKT02000007	3109605	C	G	nonsynonymous SNV	B9J08_004068:B9J08_004068-T:exon2:c.C868G:p.P290A	49	1	7.41576e-05	15.0656	0.000922214	B9J08_004068
PEKT02000007	3112353	G	A	nonsynonymous SNV	B9J08_004071:B9J08_004071-T:exon1:c.G286A:p.V96I	49	1	7.41576e-05	15.0656	0.000922214	B9J08_004071
PEKT02000007	3119651	C	T	nonsynonymous SNV	B9J08_004077:B9J08_004077-T:exon1:c.G407A:p.S136N	49	1	7.41576e-05	15.0656	0.000922214	B9J08_004077
PEKT02000007	3126	C	T	nonsynonymous SNV	B9J08_002587:B9J08_002587-T:exon1:c.G973A:p.V325I	49	1	7.41576e-05	15.0656	0.000922214	B9J08_002587
PEKT02000007	3136594	G	T	nonsynonymous SNV	B9J08_004086:B9J08_004086-T:exon1:c.C781A:p.R261S	117	3	1.33836e-11	17.9482	2.4851e-09	B9J08_004086
PEKT02000007	3140735	T	G	nonsynonymous SNV	B9J08_004088:B9J08_004088-T:exon1:c.T668G:p.V223G	49	1	7.41576e-05	15.0656	0.000922214	B9J08_004088
PEKT02000007	314468	T	A	nonsynonymous SNV	B9J08_002726:B9J08_002726-T:exon1:c.A1279T:p.I427F	49	1	7.41576e-05	15.0656	0.000922214	B9J08_002726
PEKT02000007	3153	G	A	nonsynonymous SNV	B9J08_002587:B9J08_002587-T:exon1:c.C946T:p.L316F	49	1	7.41576e-05	15.0656	0.000922214	B9J08_002587
PEKT02000007	3158725	C	T	nonsynonymous SNV	B9J08_004092:B9J08_004092-T:exon1:c.C58T:p.P20S	49	1	7.41576e-05	15.0656	0.000922214	B9J08_004092
PEKT02000007	3159581	C	T	nonsynonymous SNV	B9J08_004092:B9J08_004092-T:exon1:c.C914T:p.S305F	49	1	7.41576e-05	15.0656	0.000922214	B9J08_004092
PEKT02000007	3160595	G	T	nonsynonymous SNV	B9J08_004093:B9J08_004093-T:exon1:c.C594A:p.D198E	49	1	7.41576e-05	15.0656	0.000922214	B9J08_004093
PEKT02000007	3160945	T	C	nonsynonymous SNV	B9J08_004093:B9J08_004093-T:exon1:c.A244G:p.K82E	49	1	7.41576e-05	15.0656	0.000922214	B9J08_004093
PEKT02000007	3161032	C	A	nonsynonymous SNV	B9J08_004093:B9J08_004093-T:exon1:c.G157T:p.V53L	49	1	7.41576e-05	15.0656	0.000922214	B9J08_004093
PEKT02000007	3161815	A	G	nonsynonymous SNV	B9J08_004094:B9J08_004094-T:exon1:c.A472G:p.M158V	49	1	7.41576e-05	15.0656	0.000922214	B9J08_004094
PEKT02000007	316640	G	A	nonsynonymous SNV	B9J08_002727:B9J08_002727-T:exon1:c.C1387T:p.P463S	49	1	7.41576e-05	15.0656	0.000922214	B9J08_002727
PEKT02000007	3174743	T	G	nonsynonymous SNV	B9J08_004098:B9J08_004098-T:exon1:c.A3269C:p.N1090T	48	1	9.51531e-05	14.6818	0.00118038	B9J08_004098
PEKT02000007	3183287	G	A	nonsynonymous SNV	B9J08_004099:B9J08_004099-T:exon1:c.G1046A:p.G349E	48	0	7.656e-06	#NUM!	0.000594424	B9J08_004099
PEKT02000007	31847	T	C	nonsynonymous SNV	B9J08_002602:B9J08_002602-T:exon1:c.T230C:p.L77S	49	1	7.41576e-05	15.0656	0.000922214	B9J08_002602
PEKT02000007	33055	A	G	nonsynonymous SNV	B9J08_002603:B9J08_002603-T:exon1:c.A625G:p.M209V	49	1	7.41576e-05	15.0656	0.000922214	B9J08_002603
PEKT02000007	34112	C	G	nonsynonymous SNV	B9J08_002604:B9J08_002604-T:exon1:c.C153G:p.H51Q	117	3	1.33836e-11	17.9482	2.4851e-09	B9J08_002604
PEKT02000007	341248	A	G	nonsynonymous SNV	B9J08_002739:B9J08_002739-T:exon1:c.A866G:p.D289G	49	1	7.41576e-05	15.0656	0.000922214	B9J08_002739
PEKT02000007	341262	A	G	nonsynonymous SNV	B9J08_002739:B9J08_002739-T:exon1:c.A880G:p.N294D	60	2	3.47015e-05	9.62297	0.000922214	B9J08_002739
PEKT02000007	34239	A	G	nonsynonymous SNV	B9J08_002604:B9J08_002604-T:exon1:c.A280G:p.N94D	49	1	7.41576e-05	15.0656	0.000922214	B9J08_002604
PEKT02000007	34267	A	C	nonsynonymous SNV	B9J08_002604:B9J08_002604-T:exon1:c.A308C:p.E103A	49	1	7.41576e-05	15.0656	0.000922214	B9J08_002604
PEKT02000007	34294	A	G	nonsynonymous SNV	B9J08_002604:B9J08_002604-T:exon1:c.A335G:p.E112G	49	1	7.41576e-05	15.0656	0.000922214	B9J08_002604
PEKT02000007	34297	A	G	nonsynonymous SNV	B9J08_002604:B9J08_002604-T:exon1:c.A338G:p.E113G	49	1	7.41576e-05	15.0656	0.000922214	B9J08_002604
PEKT02000007	34310	T	A	nonsynonymous SNV	B9J08_002604:B9J08_002604-T:exon1:c.T351A:p.D117E	49	1	7.41576e-05	15.0656	0.000922214	B9J08_002604
PEKT02000007	343733	C	T	nonsynonymous SNV	B9J08_002741:B9J08_002741-T:exon1:c.G1279A:p.D427N	49	1	7.41576e-05	15.0656	0.000922214	B9J08_002741
PEKT02000007	344034	G	T	nonsynonymous SNV	B9J08_002741:B9J08_002741-T:exon1:c.C978A:p.H326Q	49	1	7.41576e-05	15.0656	0.000922214	B9J08_002741
PEKT02000007	355225	A	G	nonsynonymous SNV	B9J08_002748:B9J08_002748-T:exon1:c.T781C:p.F261L	49	1	7.41576e-05	15.0656	0.000922214	B9J08_002748
PEKT02000007	35538	G	C	nonsynonymous SNV	B9J08_002604:B9J08_002604-T:exon1:c.G1579C:p.E527Q	49	1	7.41576e-05	15.0656	0.000922214	B9J08_002604
PEKT02000007	363307	T	C	nonsynonymous SNV	B9J08_002751:B9J08_002751-T:exon1:c.T2014C:p.Y672H	49	0	5.83314e-06	#NUM!	0.000481667	B9J08_002751
PEKT02000007	368502	C	T	nonsynonymous SNV	B9J08_002754:B9J08_002754-T:exon1:c.G997A:p.G333R	49	1	7.41576e-05	15.0656	0.000922214	B9J08_002754
PEKT02000007	373916	T	A	nonsynonymous SNV	B9J08_002758:B9J08_002758-T:exon1:c.T132A:p.N44K	49	1	7.41576e-05	15.0656	0.000922214	B9J08_002758
PEKT02000007	374998	A	C	nonsynonymous SNV	B9J08_002758:B9J08_002758-T:exon1:c.A1214C:p.E405A	49	1	7.41576e-05	15.0656	0.000922214	B9J08_002758
PEKT02000007	38597	T	C	nonsynonymous SNV	B9J08_002607:B9J08_002607-T:exon1:c.A326G:p.D109G	49	1	7.41576e-05	15.0656	0.000922214	B9J08_002607
PEKT02000007	396076	A	G	nonsynonymous SNV	B9J08_002766:B9J08_002766-T:exon1:c.T1979C:p.F660S	49	1	7.41576e-05	15.0656	0.000922214	B9J08_002766
PEKT02000007	415005	C	T	nonsynonymous SNV	B9J08_002776:B9J08_002776-T:exon1:c.G1807A:p.V603M	49	1	7.41576e-05	15.0656	0.000922214	B9J08_002776
PEKT02000007	417803	T	G	nonsynonymous SNV	B9J08_002777:B9J08_002777-T:exon1:c.A100C:p.I34L	49	1	7.41576e-05	15.0656	0.000922214	B9J08_002777
PEKT02000007	424249	T	C	nonsynonymous SNV	B9J08_002781:B9J08_002781-T:exon1:c.A1864G:p.I622V	49	1	7.41576e-05	15.0656	0.000922214	B9J08_002781
PEKT02000007	429356	C	G	nonsynonymous SNV	B9J08_002785:B9J08_002785-T:exon1:c.G848C:p.G283A	49	1	7.41576e-05	15.0656	0.000922214	B9J08_002785
PEKT02000007	444234	G	A	nonsynonymous SNV	B9J08_002793:B9J08_002793-T:exon1:c.G434A:p.R145K	49	1	7.41576e-05	15.0656	0.000922214	B9J08_002793
PEKT02000007	445967	T	C	nonsynonymous SNV	B9J08_002793:B9J08_002793-T:exon1:c.T2167C:p.F723L	49	1	7.41576e-05	15.0656	0.000922214	B9J08_002793
PEKT02000007	456581	T	A	nonsynonymous SNV	B9J08_002797:B9J08_002797-T:exon1:c.A713T:p.E238V	49	1	7.41576e-05	15.0656	0.000922214	B9J08_002797
PEKT02000007	46288	G	C	nonsynonymous SNV	B9J08_002611:B9J08_002611-T:exon1:c.G2659C:p.G887R	49	1	7.41576e-05	15.0656	0.000922214	B9J08_002611
PEKT02000007	46289	G	A	nonsynonymous SNV	B9J08_002611:B9J08_002611-T:exon1:c.G2660A:p.G887D	49	1	7.41576e-05	15.0656	0.000922214	B9J08_002611
PEKT02000007	485197	C	T	nonsynonymous SNV	B9J08_002816:B9J08_002816-T:exon1:c.G151A:p.G51R	49	1	7.41576e-05	15.0656	0.000922214	B9J08_002816
PEKT02000007	495224	T	G	nonsynonymous SNV	B9J08_002821:B9J08_002821-T:exon1:c.T272G:p.V91G	49	0	5.83314e-06	#NUM!	0.000481667	B9J08_002821
PEKT02000007	498153	G	A	nonsynonymous SNV	B9J08_002823:B9J08_002823-T:exon1:c.G235A:p.V79I	49	1	7.41576e-05	15.0656	0.000922214	B9J08_002823
PEKT02000007	515009	T	C	nonsynonymous SNV	B9J08_002831:B9J08_002831-T:exon1:c.T562C:p.F188L	117	3	1.33836e-11	17.9482	2.4851e-09	B9J08_002831
PEKT02000007	523722	G	A	nonsynonymous SNV	B9J08_002834:B9J08_002834-T:exon1:c.G790A:p.G264S	49	0	5.83314e-06	#NUM!	0.000481667	B9J08_002834
PEKT02000007	524221	G	A	nonsynonymous SNV	B9J08_002834:B9J08_002834-T:exon1:c.G1289A:p.G430D	49	0	5.83314e-06	#NUM!	0.000481667	B9J08_002834
PEKT02000007	527547	G	C	nonsynonymous SNV	B9J08_002836:B9J08_002836-T:exon1:c.C1561G:p.R521G	117	3	1.33836e-11	17.9482	2.4851e-09	B9J08_002836
PEKT02000007	542177	C	T	nonsynonymous SNV	B9J08_002842:B9J08_002842-T:exon1:c.G1780A:p.V594M	49	0	5.83314e-06	#NUM!	0.000481667	B9J08_002842
PEKT02000007	546441	A	T	nonsynonymous SNV	B9J08_002843:B9J08_002843-T:exon1:c.A565T:p.I189F	49	1	7.41576e-05	15.0656	0.000922214	B9J08_002843
PEKT02000007	5568	A	T	nonsynonymous SNV	B9J08_002588:B9J08_002588-T:exon1:c.A92T:p.Y31F	49	1	7.41576e-05	15.0656	0.000922214	B9J08_002588
PEKT02000007	567011	C	A	nonsynonymous SNV	B9J08_002852:B9J08_002852-T:exon1:c.G576T:p.M192I	117	3	1.33836e-11	17.9482	2.4851e-09	B9J08_002852
PEKT02000007	597971	A	T	nonsynonymous SNV	B9J08_002861:B9J08_002861-T:exon1:c.T502A:p.S168T	49	1	7.41576e-05	15.0656	0.000922214	B9J08_002861
PEKT02000007	604296	T	C	nonsynonymous SNV	B9J08_002865:B9J08_002865-T:exon1:c.T13C:p.F5L	49	1	7.41576e-05	15.0656	0.000922214	B9J08_002865
PEKT02000007	604650	A	G	nonsynonymous SNV	B9J08_002865:B9J08_002865-T:exon1:c.A367G:p.N123D	60	2	3.47015e-05	9.62297	0.000922214	B9J08_002865
PEKT02000007	63714	C	G	nonsynonymous SNV	B9J08_002615:B9J08_002615-T:exon1:c.G1124C:p.G375A	49	0	5.83314e-06	#NUM!	0.000481667	B9J08_002615
PEKT02000007	647771	A	C	nonsynonymous SNV	B9J08_002887:B9J08_002887-T:exon1:c.T59G:p.V20G	49	1	7.41576e-05	15.0656	0.000922214	B9J08_002887
PEKT02000007	648896	C	T	nonsynonymous SNV	B9J08_002888:B9J08_002888-T:exon1:c.G1555A:p.G519S	49	1	7.41576e-05	15.0656	0.000922214	B9J08_002888
PEKT02000007	653310	T	C	nonsynonymous SNV	B9J08_002890:B9J08_002890-T:exon1:c.A203G:p.Q68R	49	0	5.83314e-06	#NUM!	0.000481667	B9J08_002890
PEKT02000007	657922	A	T	nonsynonymous SNV	B9J08_002892:B9J08_002892-T:exon1:c.A531T:p.R177S	117	3	1.33836e-11	17.9482	2.4851e-09	B9J08_002892
PEKT02000007	658674	A	T	nonsynonymous SNV	B9J08_002893:B9J08_002893-T:exon1:c.A136T:p.T46S	49	1	7.41576e-05	15.0656	0.000922214	B9J08_002893
PEKT02000007	660336	A	T	nonsynonymous SNV	B9J08_002894:B9J08_002894-T:exon1:c.T397A:p.S133T	49	1	7.41576e-05	15.0656	0.000922214	B9J08_002894
PEKT02000007	666859	A	T	nonsynonymous SNV	B9J08_002896:B9J08_002896-T:exon1:c.A2560T:p.T854S	49	1	7.41576e-05	15.0656	0.000922214	B9J08_002896
PEKT02000007	670427	T	G	nonsynonymous SNV	B9J08_002898:B9J08_002898-T:exon1:c.A1398C:p.K466N	49	1	7.41576e-05	15.0656	0.000922214	B9J08_002898
PEKT02000007	673927	G	C	nonsynonymous SNV	B9J08_002900:B9J08_002900-T:exon1:c.C955G:p.L319V	117	3	1.33836e-11	17.9482	2.4851e-09	B9J08_002900
PEKT02000007	68067	T	C	nonsynonymous SNV	B9J08_002617:B9J08_002617-T:exon1:c.A913G:p.I305V	117	3	1.33836e-11	17.9482	2.4851e-09	B9J08_002617
PEKT02000007	689677	C	A	nonsynonymous SNV	B9J08_002909:B9J08_002909-T:exon1:c.G87T:p.Q29H	49	1	7.41576e-05	15.0656	0.000922214	B9J08_002909
PEKT02000007	690979	G	A	nonsynonymous SNV	B9J08_002911:B9J08_002911-T:exon1:c.G418A:p.E140K	49	1	7.41576e-05	15.0656	0.000922214	B9J08_002911
PEKT02000007	695410	C	A	nonsynonymous SNV	B9J08_002914:B9J08_002914-T:exon1:c.C5A:p.T2N	49	1	7.41576e-05	15.0656	0.000922214	B9J08_002914
PEKT02000007	697364	T	C	nonsynonymous SNV	B9J08_002916:B9J08_002916-T:exon1:c.A1201G:p.I401V	49	1	7.41576e-05	15.0656	0.000922214	B9J08_002916
PEKT02000007	697687	G	A	nonsynonymous SNV	B9J08_002916:B9J08_002916-T:exon1:c.C878T:p.S293L	49	1	7.41576e-05	15.0656	0.000922214	B9J08_002916
PEKT02000007	698512	G	A	nonsynonymous SNV	B9J08_002916:B9J08_002916-T:exon1:c.C53T:p.S18L	49	1	7.41576e-05	15.0656	0.000922214	B9J08_002916
PEKT02000007	698537	A	G	nonsynonymous SNV	B9J08_002916:B9J08_002916-T:exon1:c.T28C:p.S10P	49	1	7.41576e-05	15.0656	0.000922214	B9J08_002916
PEKT02000007	698746	T	C	nonsynonymous SNV	B9J08_002917:B9J08_002917-T:exon1:c.A1535G:p.N512S	49	1	7.41576e-05	15.0656	0.000922214	B9J08_002917
PEKT02000007	699247	T	C	nonsynonymous SNV	B9J08_002917:B9J08_002917-T:exon1:c.A1034G:p.K345R	49	1	7.41576e-05	15.0656	0.000922214	B9J08_002917
PEKT02000007	700085	C	T	nonsynonymous SNV	B9J08_002917:B9J08_002917-T:exon1:c.G196A:p.V66I	49	1	7.41576e-05	15.0656	0.000922214	B9J08_002917
PEKT02000007	701588	C	T	nonsynonymous SNV	B9J08_002918:B9J08_002918-T:exon1:c.C361T:p.P121S	49	1	7.41576e-05	15.0656	0.000922214	B9J08_002918
PEKT02000007	713562	C	T	nonsynonymous SNV	B9J08_002925:B9J08_002925-T:exon1:c.C617T:p.P206L	117	3	1.33836e-11	17.9482	2.4851e-09	B9J08_002925
PEKT02000007	71491	C	T	nonsynonymous SNV	B9J08_002618:B9J08_002618-T:exon1:c.G1795A:p.E599K	49	1	7.41576e-05	15.0656	0.000922214	B9J08_002618
PEKT02000007	716934	T	A	nonsynonymous SNV	B9J08_002927:B9J08_002927-T:exon1:c.A73T:p.N25Y	49	1	7.41576e-05	15.0656	0.000922214	B9J08_002927
PEKT02000007	720942	C	A	nonsynonymous SNV	B9J08_002929:B9J08_002929-T:exon1:c.G1821T:p.L607F	49	0	5.83314e-06	#NUM!	0.000481667	B9J08_002929
PEKT02000007	720943	A	T	stopgain	B9J08_002929:B9J08_002929-T:exon1:c.T1820A:p.L607X	49	0	5.83314e-06	#NUM!	0.000481667	B9J08_002929
PEKT02000007	725632	G	T	nonsynonymous SNV	B9J08_002930:B9J08_002930-T:exon1:c.G1190T:p.R397L	49	1	7.41576e-05	15.0656	0.000922214	B9J08_002930
PEKT02000007	725649	C	A	nonsynonymous SNV	B9J08_002930:B9J08_002930-T:exon1:c.C1207A:p.P403T	49	1	7.41576e-05	15.0656	0.000922214	B9J08_002930
PEKT02000007	731437	G	T	nonsynonymous SNV	B9J08_002931:B9J08_002931-T:exon1:c.G3025T:p.V1009F	49	0	5.83314e-06	#NUM!	0.000481667	B9J08_002931
PEKT02000007	733964	T	C	nonsynonymous SNV	B9J08_002932:B9J08_002932-T:exon1:c.T53C:p.V18A	49	1	7.41576e-05	15.0656	0.000922214	B9J08_002932
PEKT02000007	738203	A	T	nonsynonymous SNV	B9J08_002936:B9J08_002936-T:exon1:c.T1052A:p.I351N	49	1	7.41576e-05	15.0656	0.000922214	B9J08_002936
PEKT02000007	740655	A	G	nonsynonymous SNV	B9J08_002938:B9J08_002938-T:exon1:c.T980C:p.L327P	49	1	7.41576e-05	15.0656	0.000922214	B9J08_002938
PEKT02000007	741184	C	A	nonsynonymous SNV	B9J08_002938:B9J08_002938-T:exon1:c.G451T:p.D151Y	49	1	7.41576e-05	15.0656	0.000922214	B9J08_002938
PEKT02000007	741842	G	T	nonsynonymous SNV	B9J08_002939:B9J08_002939-T:exon1:c.G37T:p.V13F	117	3	1.33836e-11	17.9482	2.4851e-09	B9J08_002939
PEKT02000007	742781	A	T	nonsynonymous SNV	B9J08_002939:B9J08_002939-T:exon1:c.A976T:p.N326Y	49	1	7.41576e-05	15.0656	0.000922214	B9J08_002939
PEKT02000007	743169	C	G	nonsynonymous SNV	B9J08_002939:B9J08_002939-T:exon1:c.C1364G:p.P455R	49	1	7.41576e-05	15.0656	0.000922214	B9J08_002939
PEKT02000007	744414	A	T	nonsynonymous SNV	B9J08_002940:B9J08_002940-T:exon1:c.A40T:p.T14S	49	1	7.41576e-05	15.0656	0.000922214	B9J08_002940
PEKT02000007	748466	A	G	nonsynonymous SNV	B9J08_002941:B9J08_002941-T:exon1:c.A1988G:p.E663G	49	1	7.41576e-05	15.0656	0.000922214	B9J08_002941
PEKT02000007	74948	C	T	nonsynonymous SNV	B9J08_002619:B9J08_002619-T:exon1:c.G91A:p.A31T	49	1	7.41576e-05	15.0656	0.000922214	B9J08_002619
PEKT02000007	75176	A	T	nonsynonymous SNV	B9J08_002620:B9J08_002620-T:exon1:c.A32T:p.K11I	49	1	7.41576e-05	15.0656	0.000922214	B9J08_002620
PEKT02000007	753854	A	G	nonsynonymous SNV	B9J08_002944:B9J08_002944-T:exon1:c.T94C:p.S32P	49	1	7.41576e-05	15.0656	0.000922214	B9J08_002944
PEKT02000007	755368	C	T	nonsynonymous SNV	B9J08_002945:B9J08_002945-T:exon1:c.C485T:p.T162I	48	0	7.656e-06	#NUM!	0.000594424	B9J08_002945
PEKT02000007	755621	C	G	nonsynonymous SNV	B9J08_002945:B9J08_002945-T:exon1:c.C738G:p.D246E	49	1	7.41576e-05	15.0656	0.000922214	B9J08_002945
PEKT02000007	756733	C	T	nonsynonymous SNV	B9J08_002945:B9J08_002945-T:exon1:c.C1850T:p.S617F	49	0	5.83314e-06	#NUM!	0.000481667	B9J08_002945
PEKT02000007	759191	C	T	nonsynonymous SNV	B9J08_002946:B9J08_002946-T:exon1:c.C1685T:p.A562V	49	1	7.41576e-05	15.0656	0.000922214	B9J08_002946
PEKT02000007	759293	G	A	nonsynonymous SNV	B9J08_002946:B9J08_002946-T:exon1:c.G1787A:p.G596D	49	1	7.41576e-05	15.0656	0.000922214	B9J08_002946
PEKT02000007	761556	G	A	nonsynonymous SNV	B9J08_002948:B9J08_002948-T:exon1:c.C1039T:p.P347S	49	1	7.41576e-05	15.0656	0.000922214	B9J08_002948
PEKT02000007	764991	C	G	nonsynonymous SNV	B9J08_002950:B9J08_002950-T:exon1:c.C1139G:p.S380W	49	1	7.41576e-05	15.0656	0.000922214	B9J08_002950
PEKT02000007	782691	A	G	nonsynonymous SNV	B9J08_002957:B9J08_002957-T:exon1:c.T134C:p.L45S	117	3	1.33836e-11	17.9482	2.4851e-09	B9J08_002957
PEKT02000007	783796	C	T	nonsynonymous SNV	B9J08_002958:B9J08_002958-T:exon1:c.G956A:p.R319Q	117	3	1.33836e-11	17.9482	2.4851e-09	B9J08_002958
PEKT02000007	7905	A	T	nonsynonymous SNV	B9J08_002589:B9J08_002589-T:exon1:c.A647T:p.K216I	49	1	7.41576e-05	15.0656	0.000922214	B9J08_002589
PEKT02000007	792222	T	C	nonsynonymous SNV	B9J08_002962:B9J08_002962-T:exon1:c.A1288G:p.K430E	49	1	7.41576e-05	15.0656	0.000922214	B9J08_002962
PEKT02000007	800904	G	A	nonsynonymous SNV	B9J08_002966:B9J08_002966-T:exon1:c.G1561A:p.V521I	49	1	7.41576e-05	15.0656	0.000922214	B9J08_002966
PEKT02000007	810918	T	A	nonsynonymous SNV	B9J08_002972:B9J08_002972-T:exon1:c.A28T:p.I10F	49	1	7.41576e-05	15.0656	0.000922214	B9J08_002972
PEKT02000007	812835	T	C	nonsynonymous SNV	B9J08_002974:B9J08_002974-T:exon1:c.A1130G:p.Y377C	49	1	7.41576e-05	15.0656	0.000922214	B9J08_002974
PEKT02000007	817124	C	G	nonsynonymous SNV	B9J08_002977:B9J08_002977-T:exon1:c.G1275C:p.L425F	49	1	7.41576e-05	15.0656	0.000922214	B9J08_002977
PEKT02000007	820738	A	G	nonsynonymous SNV	B9J08_002978:B9J08_002978-T:exon1:c.A940G:p.K314E	49	1	7.41576e-05	15.0656	0.000922214	B9J08_002978
PEKT02000007	823658	G	C	nonsynonymous SNV	B9J08_002980:B9J08_002980-T:exon1:c.C957G:p.I319M	49	0	5.83314e-06	#NUM!	0.000481667	B9J08_002980
PEKT02000007	827643	C	T	nonsynonymous SNV	B9J08_002983:B9J08_002983-T:exon1:c.C656T:p.T219I	117	3	1.33836e-11	17.9482	2.4851e-09	B9J08_002983
PEKT02000007	827785	G	C	nonsynonymous SNV	B9J08_002983:B9J08_002983-T:exon1:c.G798C:p.K266N	49	1	7.41576e-05	15.0656	0.000922214	B9J08_002983
PEKT02000007	835923	T	C	nonsynonymous SNV	B9J08_002987:B9J08_002987-T:exon1:c.A1244G:p.K415R	49	1	7.41576e-05	15.0656	0.000922214	B9J08_002987
PEKT02000007	836113	T	C	nonsynonymous SNV	B9J08_002987:B9J08_002987-T:exon1:c.A1054G:p.K352E	49	1	7.41576e-05	15.0656	0.000922214	B9J08_002987
PEKT02000007	850373	C	T	nonsynonymous SNV	B9J08_002996:B9J08_002996-T:exon1:c.G293A:p.R98K	49	1	7.41576e-05	15.0656	0.000922214	B9J08_002996
PEKT02000007	851172	C	G	nonsynonymous SNV	B9J08_002997:B9J08_002997-T:exon1:c.G1576C:p.V526L	49	1	7.41576e-05	15.0656	0.000922214	B9J08_002997
PEKT02000007	855202	T	C	nonsynonymous SNV	B9J08_002998:B9J08_002998-T:exon1:c.A4168G:p.M1390V	49	0	5.83314e-06	#NUM!	0.000481667	B9J08_002998
PEKT02000007	868956	G	T	nonsynonymous SNV	B9J08_003003:B9J08_003003-T:exon1:c.G355T:p.G119C	49	1	7.41576e-05	15.0656	0.000922214	B9J08_003003
PEKT02000007	869524	A	G	nonsynonymous SNV	B9J08_003003:B9J08_003003-T:exon1:c.A923G:p.Q308R	48	0	7.656e-06	#NUM!	0.000594424	B9J08_003003
PEKT02000007	874033	T	C	nonsynonymous SNV	B9J08_003007:B9J08_003007-T:exon1:c.T1474C:p.S492P	49	1	7.41576e-05	15.0656	0.000922214	B9J08_003007
PEKT02000007	877743	A	G	nonsynonymous SNV	B9J08_003008:B9J08_003008-T:exon2:c.A2831G:p.N944S	49	1	7.41576e-05	15.0656	0.000922214	B9J08_003008
PEKT02000007	878253	T	C	nonsynonymous SNV	B9J08_003008:B9J08_003008-T:exon2:c.T3341C:p.I1114T	49	1	7.41576e-05	15.0656	0.000922214	B9J08_003008
PEKT02000007	881159	G	C	nonsynonymous SNV	B9J08_003008:B9J08_003008-T:exon2:c.G6247C:p.E2083Q	49	1	7.41576e-05	15.0656	0.000922214	B9J08_003008
PEKT02000007	883724	A	T	nonsynonymous SNV	B9J08_003010:B9J08_003010-T:exon1:c.A648T:p.E216D	49	1	7.41576e-05	15.0656	0.000922214	B9J08_003010
PEKT02000007	888120	C	T	nonsynonymous SNV	B9J08_003013:B9J08_003013-T:exon1:c.G773A:p.G258D	49	1	7.41576e-05	15.0656	0.000922214	B9J08_003013
PEKT02000007	890098	G	A	nonsynonymous SNV	B9J08_003014:B9J08_003014-T:exon1:c.C308T:p.S103F	49	1	7.41576e-05	15.0656	0.000922214	B9J08_003014
PEKT02000007	895458	A	G	nonsynonymous SNV	B9J08_003017:B9J08_003017-T:exon1:c.T1337C:p.V446A	49	1	7.41576e-05	15.0656	0.000922214	B9J08_003017
PEKT02000007	900730	G	A	nonsynonymous SNV	B9J08_003020:B9J08_003020-T:exon1:c.C1085T:p.T362I	49	1	7.41576e-05	15.0656	0.000922214	B9J08_003020
PEKT02000007	900731	T	C	nonsynonymous SNV	B9J08_003020:B9J08_003020-T:exon1:c.A1084G:p.T362A	49	1	7.41576e-05	15.0656	0.000922214	B9J08_003020
PEKT02000007	902773	G	A	nonsynonymous SNV	B9J08_003021:B9J08_003021-T:exon1:c.G93A:p.M31I	49	1	7.41576e-05	15.0656	0.000922214	B9J08_003021
PEKT02000007	908372	T	C	nonsynonymous SNV	B9J08_003025:B9J08_003025-T:exon1:c.A1039G:p.N347D	49	1	7.41576e-05	15.0656	0.000922214	B9J08_003025
PEKT02000007	915504	T	C	nonsynonymous SNV	B9J08_003030:B9J08_003030-T:exon1:c.A41G:p.Y14C	49	1	7.41576e-05	15.0656	0.000922214	B9J08_003030
PEKT02000007	926330	G	A	nonsynonymous SNV	B9J08_003036:B9J08_003036-T:exon1:c.G316A:p.A106T	49	0	5.83314e-06	#NUM!	0.000481667	B9J08_003036
PEKT02000007	928127	C	T	nonsynonymous SNV	B9J08_003037:B9J08_003037-T:exon1:c.C466T:p.L156F	49	1	7.41576e-05	15.0656	0.000922214	B9J08_003037
PEKT02000007	937008	T	G	nonsynonymous SNV	B9J08_003042:B9J08_003042-T:exon1:c.T332G:p.M111R	49	1	7.41576e-05	15.0656	0.000922214	B9J08_003042
PEKT02000007	945667	T	A	nonsynonymous SNV	B9J08_003048:B9J08_003048-T:exon1:c.A1865T:p.K622M	49	1	7.41576e-05	15.0656	0.000922214	B9J08_003048
PEKT02000007	971117	T	A	nonsynonymous SNV	B9J08_003060:B9J08_003060-T:exon1:c.A1643T:p.Q548L	49	1	7.41576e-05	15.0656	0.000922214	B9J08_003060
PEKT02000007	97732	G	C	nonsynonymous SNV	B9J08_002631:B9J08_002631-T:exon1:c.C732G:p.D244E	49	1	7.41576e-05	15.0656	0.000922214	B9J08_002631
PEKT02000007	97848	T	C	nonsynonymous SNV	B9J08_002631:B9J08_002631-T:exon1:c.A616G:p.S206G	49	1	7.41576e-05	15.0656	0.000922214	B9J08_002631
PEKT02000007	980933	T	A	nonsynonymous SNV	B9J08_003067:B9J08_003067-T:exon1:c.A113T:p.Y38F	49	1	7.41576e-05	15.0656	0.000922214	B9J08_003067
PEKT02000007	987231	A	C	nonsynonymous SNV	B9J08_003069:B9J08_003069-T:exon1:c.T2023G:p.L675V	117	3	1.33836e-11	17.9482	2.4851e-09	B9J08_003069
PEKT02000007	993652	A	G	nonsynonymous SNV	B9J08_003074:B9J08_003074-T:exon1:c.A467G:p.E156G	49	1	7.41576e-05	15.0656	0.000922214	B9J08_003074
PEKT02000007	998537	C	G	nonsynonymous SNV	B9J08_003076:B9J08_003076-T:exon1:c.C1651G:p.P551A	117	3	1.33836e-11	17.9482	2.4851e-09	B9J08_003076
PEKT02000008	101836	T	G	nonsynonymous SNV	B9J08_004135:B9J08_004135-T:exon1:c.A467C:p.H156P	49	1	7.41576e-05	15.0656	0.000922214	B9J08_004135
PEKT02000008	113786	A	T	nonsynonymous SNV	B9J08_004136:B9J08_004136-T:exon1:c.T1177A:p.L393I	49	1	7.41576e-05	15.0656	0.000922214	B9J08_004136
PEKT02000008	114073	G	A	nonsynonymous SNV	B9J08_004136:B9J08_004136-T:exon1:c.C890T:p.A297V	49	1	7.41576e-05	15.0656	0.000922214	B9J08_004136
PEKT02000008	121595	G	A	nonsynonymous SNV	B9J08_004138:B9J08_004138-T:exon1:c.G2395A:p.E799K	49	0	5.83314e-06	#NUM!	0.000481667	B9J08_004138
PEKT02000008	124304	T	G	nonsynonymous SNV	B9J08_004138:B9J08_004138-T:exon1:c.T5104G:p.S1702A	49	1	7.41576e-05	15.0656	0.000922214	B9J08_004138
PEKT02000008	127012	T	A	nonsynonymous SNV	B9J08_004139:B9J08_004139-T:exon1:c.A1358T:p.Y453F	49	1	7.41576e-05	15.0656	0.000922214	B9J08_004139
PEKT02000008	130810	T	C	nonsynonymous SNV	B9J08_004140:B9J08_004140-T:exon2:c.T1768C:p.F590L	49	1	7.41576e-05	15.0656	0.000922214	B9J08_004140
PEKT02000008	135058	G	A	nonsynonymous SNV	B9J08_004143:B9J08_004143-T:exon1:c.G434A:p.S145N	49	1	7.41576e-05	15.0656	0.000922214	B9J08_004143
PEKT02000008	135801	A	G	nonsynonymous SNV	B9J08_004143:B9J08_004143-T:exon1:c.A1177G:p.T393A	49	1	7.41576e-05	15.0656	0.000922214	B9J08_004143
PEKT02000008	135864	A	G	nonsynonymous SNV	B9J08_004143:B9J08_004143-T:exon1:c.A1240G:p.K414E	49	1	7.41576e-05	15.0656	0.000922214	B9J08_004143
PEKT02000008	137191	C	A	nonsynonymous SNV	B9J08_004143:B9J08_004143-T:exon1:c.C2567A:p.T856N	49	1	7.41576e-05	15.0656	0.000922214	B9J08_004143
PEKT02000008	138255	T	C	nonsynonymous SNV	B9J08_004144:B9J08_004144-T:exon1:c.A319G:p.T107A	117	3	1.33836e-11	17.9482	2.4851e-09	B9J08_004144
PEKT02000008	140284	T	C	nonsynonymous SNV	B9J08_004145:B9J08_004145-T:exon1:c.A719G:p.N240S	49	1	7.41576e-05	15.0656	0.000922214	B9J08_004145
PEKT02000008	140404	C	A	nonsynonymous SNV	B9J08_004145:B9J08_004145-T:exon1:c.G599T:p.S200I	49	1	7.41576e-05	15.0656	0.000922214	B9J08_004145
PEKT02000008	140577	T	A	nonsynonymous SNV	B9J08_004145:B9J08_004145-T:exon1:c.A426T:p.Q142H	49	1	7.41576e-05	15.0656	0.000922214	B9J08_004145
PEKT02000008	145817	T	C	nonsynonymous SNV	B9J08_004147:B9J08_004147-T:exon1:c.A1558G:p.I520V	49	0	5.83314e-06	#NUM!	0.000481667	B9J08_004147
PEKT02000008	149806	T	A	nonsynonymous SNV	B9J08_004148:B9J08_004148-T:exon1:c.A97T:p.T33S	49	1	7.41576e-05	15.0656	0.000922214	B9J08_004148
PEKT02000008	153803	T	A	nonsynonymous SNV	B9J08_004149:B9J08_004149-T:exon1:c.T679A:p.F227I	117	3	1.33836e-11	17.9482	2.4851e-09	B9J08_004149
PEKT02000008	157437	G	T	nonsynonymous SNV	B9J08_004150:B9J08_004150-T:exon1:c.C2172A:p.D724E	49	1	7.41576e-05	15.0656	0.000922214	B9J08_004150
PEKT02000008	159416	T	A	nonsynonymous SNV	B9J08_004150:B9J08_004150-T:exon1:c.A193T:p.T65S	49	1	7.41576e-05	15.0656	0.000922214	B9J08_004150
PEKT02000008	160599	T	C	nonsynonymous SNV	B9J08_004151:B9J08_004151-T:exon1:c.A4424G:p.N1475S	49	1	7.41576e-05	15.0656	0.000922214	B9J08_004151
PEKT02000008	160612	T	A	nonsynonymous SNV	B9J08_004151:B9J08_004151-T:exon1:c.A4411T:p.I1471F	49	1	7.41576e-05	15.0656	0.000922214	B9J08_004151
PEKT02000008	160615	T	A	nonsynonymous SNV	B9J08_004151:B9J08_004151-T:exon1:c.A4408T:p.T1470S	49	1	7.41576e-05	15.0656	0.000922214	B9J08_004151
PEKT02000008	161169	T	C	nonsynonymous SNV	B9J08_004151:B9J08_004151-T:exon1:c.A3854G:p.Y1285C	49	1	7.41576e-05	15.0656	0.000922214	B9J08_004151
PEKT02000008	162760	C	T	nonsynonymous SNV	B9J08_004151:B9J08_004151-T:exon1:c.G2263A:p.V755I	49	1	7.41576e-05	15.0656	0.000922214	B9J08_004151
PEKT02000008	163072	T	C	nonsynonymous SNV	B9J08_004151:B9J08_004151-T:exon1:c.A1951G:p.N651D	49	1	7.41576e-05	15.0656	0.000922214	B9J08_004151
PEKT02000008	168541	T	A	nonsynonymous SNV	B9J08_004153:B9J08_004153-T:exon1:c.A674T:p.E225V	49	1	7.41576e-05	15.0656	0.000922214	B9J08_004153
PEKT02000008	174402	T	C	nonsynonymous SNV	B9J08_004155:B9J08_004155-T:exon1:c.A337G:p.I113V	49	1	7.41576e-05	15.0656	0.000922214	B9J08_004155
PEKT02000008	17531	T	C	nonsynonymous SNV	B9J08_004106:B9J08_004106-T:exon1:c.A298G:p.N100D	43	1	0.000323206	12.8209	0.00386855	B9J08_004106
PEKT02000008	183669	A	T	nonsynonymous SNV	B9J08_004160:B9J08_004160-T:exon1:c.T90A:p.N30K	49	1	7.41576e-05	15.0656	0.000922214	B9J08_004160
PEKT02000008	185867	A	G	nonsynonymous SNV	B9J08_004161:B9J08_004161-T:exon1:c.A860G:p.E287G	49	1	7.41576e-05	15.0656	0.000922214	B9J08_004161
PEKT02000008	190060	A	G	nonsynonymous SNV	B9J08_004163:B9J08_004163-T:exon1:c.A100G:p.T34A	49	1	7.41576e-05	15.0656	0.000922214	B9J08_004163
PEKT02000008	195433	A	G	nonsynonymous SNV	B9J08_004166:B9J08_004166-T:exon1:c.T2980C:p.S994P	49	1	7.41576e-05	15.0656	0.000922214	B9J08_004166
PEKT02000008	198372	G	C	nonsynonymous SNV	B9J08_004166:B9J08_004166-T:exon1:c.C41G:p.S14C	49	1	7.41576e-05	15.0656	0.000922214	B9J08_004166
PEKT02000008	199436	T	G	nonsynonymous SNV	B9J08_004167:B9J08_004167-T:exon1:c.A1883C:p.D628A	49	1	7.41576e-05	15.0656	0.000922214	B9J08_004167
PEKT02000008	203004	C	T	nonsynonymous SNV	B9J08_004168:B9J08_004168-T:exon1:c.G1340A:p.C447Y	47	1	0.000121901	14.3019	0.00149007	B9J08_004168
PEKT02000008	209495	T	C	nonsynonymous SNV	B9J08_004171:B9J08_004171-T:exon1:c.A184G:p.S62G	49	0	5.83314e-06	#NUM!	0.000481667	B9J08_004171
PEKT02000008	215819	A	G	nonsynonymous SNV	B9J08_004173:B9J08_004173-T:exon1:c.A188G:p.K63R	49	1	7.41576e-05	15.0656	0.000922214	B9J08_004173
PEKT02000008	217135	G	T	nonsynonymous SNV	B9J08_004173:B9J08_004173-T:exon1:c.G1504T:p.V502L	49	1	7.41576e-05	15.0656	0.000922214	B9J08_004173
PEKT02000008	218398	C	A	nonsynonymous SNV	B9J08_004174:B9J08_004174-T:exon1:c.C373A:p.L125I	49	1	7.41576e-05	15.0656	0.000922214	B9J08_004174
PEKT02000008	220070	A	C	nonsynonymous SNV	B9J08_004175:B9J08_004175-T:exon1:c.A120C:p.K40N	49	1	7.41576e-05	15.0656	0.000922214	B9J08_004175
PEKT02000008	221518	C	T	nonsynonymous SNV	B9J08_004175:B9J08_004175-T:exon1:c.C1568T:p.T523M	49	0	5.83314e-06	#NUM!	0.000481667	B9J08_004175
PEKT02000008	223248	G	C	nonsynonymous SNV	B9J08_004176:B9J08_004176-T:exon1:c.G138C:p.K46N	49	0	5.83314e-06	#NUM!	0.000481667	B9J08_004176
PEKT02000008	227264	G	C	nonsynonymous SNV	B9J08_004177:B9J08_004177-T:exon1:c.G533C:p.S178T	49	1	7.41576e-05	15.0656	0.000922214	B9J08_004177
PEKT02000008	227893	T	C	nonsynonymous SNV	B9J08_004177:B9J08_004177-T:exon1:c.T1162C:p.F388L	49	0	5.83314e-06	#NUM!	0.000481667	B9J08_004177
PEKT02000008	227926	A	C	nonsynonymous SNV	B9J08_004177:B9J08_004177-T:exon1:c.A1195C:p.K399Q	49	1	7.41576e-05	15.0656	0.000922214	B9J08_004177
PEKT02000008	229896	G	T	nonsynonymous SNV	B9J08_004178:B9J08_004178-T:exon1:c.G716T:p.R239L	49	1	7.41576e-05	15.0656	0.000922214	B9J08_004178
PEKT02000008	232695	C	T	nonsynonymous SNV	B9J08_004178:B9J08_004178-T:exon1:c.C3515T:p.P1172L	49	1	7.41576e-05	15.0656	0.000922214	B9J08_004178
PEKT02000008	233089	G	C	nonsynonymous SNV	B9J08_004179:B9J08_004179-T:exon1:c.C384G:p.F128L	49	1	7.41576e-05	15.0656	0.000922214	B9J08_004179
PEKT02000008	234044	C	T	nonsynonymous SNV	B9J08_004180:B9J08_004180-T:exon1:c.G208A:p.D70N	49	1	7.41576e-05	15.0656	0.000922214	B9J08_004180
PEKT02000008	242209	G	A	nonsynonymous SNV	B9J08_004183:B9J08_004183-T:exon1:c.G68A:p.G23E	49	1	7.41576e-05	15.0656	0.000922214	B9J08_004183
PEKT02000008	242259	G	T	nonsynonymous SNV	B9J08_004183:B9J08_004183-T:exon1:c.G118T:p.A40S	49	0	5.83314e-06	#NUM!	0.000481667	B9J08_004183
PEKT02000008	242575	C	T	nonsynonymous SNV	B9J08_004183:B9J08_004183-T:exon1:c.C434T:p.A145V	49	1	7.41576e-05	15.0656	0.000922214	B9J08_004183
PEKT02000008	245020	C	G	nonsynonymous SNV	B9J08_004184:B9J08_004184-T:exon1:c.G102C:p.K34N	49	1	7.41576e-05	15.0656	0.000922214	B9J08_004184
PEKT02000008	248511	G	A	nonsynonymous SNV	B9J08_004186:B9J08_004186-T:exon1:c.G457A:p.V153I	49	1	7.41576e-05	15.0656	0.000922214	B9J08_004186
PEKT02000008	249238	T	C	nonsynonymous SNV	B9J08_004186:B9J08_004186-T:exon1:c.T1184C:p.L395P	49	1	7.41576e-05	15.0656	0.000922214	B9J08_004186
PEKT02000008	25405	T	C	nonsynonymous SNV	B9J08_004109:B9J08_004109-T:exon1:c.T1021C:p.S341P	43	1	0.000323206	12.8209	0.00386855	B9J08_004109
PEKT02000008	25877	A	T	nonsynonymous SNV	B9J08_004109:B9J08_004109-T:exon1:c.A1493T:p.D498V	41	1	0.000521272	12.1026	0.00623288	B9J08_004109
PEKT02000008	261890	T	C	nonsynonymous SNV	B9J08_004192:B9J08_004192-T:exon1:c.A2336G:p.K779R	49	1	7.41576e-05	15.0656	0.000922214	B9J08_004192
PEKT02000008	26483	G	A	nonsynonymous SNV	B9J08_004109:B9J08_004109-T:exon1:c.G2099A:p.G700D	60	2	3.47015e-05	9.62297	0.000922214	B9J08_004109
PEKT02000008	267866	G	T	nonsynonymous SNV	B9J08_004193:B9J08_004193-T:exon1:c.C1128A:p.D376E	49	1	7.41576e-05	15.0656	0.000922214	B9J08_004193
PEKT02000008	268014	T	G	nonsynonymous SNV	B9J08_004193:B9J08_004193-T:exon1:c.A980C:p.K327T	49	1	7.41576e-05	15.0656	0.000922214	B9J08_004193
PEKT02000008	268503	G	A	nonsynonymous SNV	B9J08_004193:B9J08_004193-T:exon1:c.C491T:p.P164L	49	1	7.41576e-05	15.0656	0.000922214	B9J08_004193
PEKT02000008	268513	G	T	nonsynonymous SNV	B9J08_004193:B9J08_004193-T:exon1:c.C481A:p.Q161K	49	1	7.41576e-05	15.0656	0.000922214	B9J08_004193
PEKT02000008	268719	T	A	nonsynonymous SNV	B9J08_004193:B9J08_004193-T:exon1:c.A275T:p.H92L	49	1	7.41576e-05	15.0656	0.000922214	B9J08_004193
PEKT02000008	268720	G	A	nonsynonymous SNV	B9J08_004193:B9J08_004193-T:exon1:c.C274T:p.H92Y	49	1	7.41576e-05	15.0656	0.000922214	B9J08_004193
PEKT02000008	268789	C	A	nonsynonymous SNV	B9J08_004193:B9J08_004193-T:exon1:c.G205T:p.A69S	49	1	7.41576e-05	15.0656	0.000922214	B9J08_004193
PEKT02000008	27007	G	A	nonsynonymous SNV	B9J08_004109:B9J08_004109-T:exon1:c.G2623A:p.D875N	43	1	0.000323206	12.8209	0.00386855	B9J08_004109
PEKT02000008	270232	A	T	nonsynonymous SNV	B9J08_004194:B9J08_004194-T:exon1:c.T913A:p.L305M	49	1	7.41576e-05	15.0656	0.000922214	B9J08_004194
PEKT02000008	270479	C	T	nonsynonymous SNV	B9J08_004194:B9J08_004194-T:exon1:c.G666A:p.M222I	49	1	7.41576e-05	15.0656	0.000922214	B9J08_004194
PEKT02000008	270802	T	G	nonsynonymous SNV	B9J08_004194:B9J08_004194-T:exon1:c.A343C:p.K115Q	49	1	7.41576e-05	15.0656	0.000922214	B9J08_004194
PEKT02000008	272420	T	A	nonsynonymous SNV	B9J08_004195:B9J08_004195-T:exon1:c.T34A:p.L12M	49	1	7.41576e-05	15.0656	0.000922214	B9J08_004195
PEKT02000008	272592	A	G	nonsynonymous SNV	B9J08_004195:B9J08_004195-T:exon1:c.A206G:p.E69G	49	1	7.41576e-05	15.0656	0.000922214	B9J08_004195
PEKT02000008	273051	C	T	nonsynonymous SNV	B9J08_004195:B9J08_004195-T:exon1:c.C665T:p.P222L	49	1	7.41576e-05	15.0656	0.000922214	B9J08_004195
PEKT02000008	27445	A	G	nonsynonymous SNV	B9J08_004109:B9J08_004109-T:exon1:c.A3061G:p.T1021A	43	1	0.000323206	12.8209	0.00386855	B9J08_004109
PEKT02000008	277487	G	T	nonsynonymous SNV	B9J08_004198:B9J08_004198-T:exon1:c.C1396A:p.P466T	49	1	7.41576e-05	15.0656	0.000922214	B9J08_004198
PEKT02000008	277737	T	G	nonsynonymous SNV	B9J08_004198:B9J08_004198-T:exon1:c.A1146C:p.E382D	49	1	7.41576e-05	15.0656	0.000922214	B9J08_004198
PEKT02000008	277821	A	T	nonsynonymous SNV	B9J08_004198:B9J08_004198-T:exon1:c.T1062A:p.D354E	49	1	7.41576e-05	15.0656	0.000922214	B9J08_004198
PEKT02000008	27785	C	T	nonsynonymous SNV	B9J08_004109:B9J08_004109-T:exon1:c.C3401T:p.T1134I	43	1	0.000323206	12.8209	0.00386855	B9J08_004109
PEKT02000008	278300	A	T	nonsynonymous SNV	B9J08_004198:B9J08_004198-T:exon1:c.T583A:p.F195I	49	1	7.41576e-05	15.0656	0.000922214	B9J08_004198
PEKT02000008	283355	C	T	nonsynonymous SNV	B9J08_004201:B9J08_004201-T:exon1:c.G2185A:p.V729I	49	1	7.41576e-05	15.0656	0.000922214	B9J08_004201
PEKT02000008	283753	G	C	nonsynonymous SNV	B9J08_004201:B9J08_004201-T:exon1:c.C1787G:p.S596C	49	1	7.41576e-05	15.0656	0.000922214	B9J08_004201
PEKT02000008	28384	T	G	nonsynonymous SNV	B9J08_004109:B9J08_004109-T:exon1:c.T4000G:p.S1334A	43	1	0.000323206	12.8209	0.00386855	B9J08_004109
PEKT02000008	284771	T	G	nonsynonymous SNV	B9J08_004201:B9J08_004201-T:exon1:c.A769C:p.T257P	49	1	7.41576e-05	15.0656	0.000922214	B9J08_004201
PEKT02000008	285487	T	C	nonsynonymous SNV	B9J08_004201:B9J08_004201-T:exon1:c.A53G:p.Q18R	49	1	7.41576e-05	15.0656	0.000922214	B9J08_004201
PEKT02000008	287217	G	A	nonsynonymous SNV	B9J08_004204:B9J08_004204-T:exon1:c.C830T:p.S277L	49	1	7.41576e-05	15.0656	0.000922214	B9J08_004204
PEKT02000008	28753	A	G	nonsynonymous SNV	B9J08_004109:B9J08_004109-T:exon1:c.A4369G:p.I1457V	43	1	0.000323206	12.8209	0.00386855	B9J08_004109
PEKT02000008	28952	C	A	nonsynonymous SNV	B9J08_004109:B9J08_004109-T:exon1:c.C4568A:p.T1523N	43	1	0.000323206	12.8209	0.00386855	B9J08_004109
PEKT02000008	29125	A	G	nonsynonymous SNV	B9J08_004109:B9J08_004109-T:exon1:c.A4741G:p.N1581D	43	1	0.000323206	12.8209	0.00386855	B9J08_004109
PEKT02000008	291301	C	A	nonsynonymous SNV	B9J08_004205:B9J08_004205-T:exon2:c.G1575T:p.W525C	49	1	7.41576e-05	15.0656	0.000922214	B9J08_004205
PEKT02000008	291302	C	T	stopgain	B9J08_004205:B9J08_004205-T:exon2:c.G1574A:p.W525X	49	1	7.41576e-05	15.0656	0.000922214	B9J08_004205
PEKT02000008	291317	C	T	nonsynonymous SNV	B9J08_004205:B9J08_004205-T:exon2:c.G1559A:p.R520H	49	1	7.41576e-05	15.0656	0.000922214	B9J08_004205
PEKT02000008	291372	C	T	nonsynonymous SNV	B9J08_004205:B9J08_004205-T:exon2:c.G1504A:p.E502K	49	1	7.41576e-05	15.0656	0.000922214	B9J08_004205
PEKT02000008	291444	T	A	nonsynonymous SNV	B9J08_004205:B9J08_004205-T:exon2:c.A1432T:p.I478F	49	1	7.41576e-05	15.0656	0.000922214	B9J08_004205
PEKT02000008	291701	G	A	nonsynonymous SNV	B9J08_004205:B9J08_004205-T:exon2:c.C1175T:p.A392V	49	1	7.41576e-05	15.0656	0.000922214	B9J08_004205
PEKT02000008	294405	G	T	nonsynonymous SNV	B9J08_004206:B9J08_004206-T:exon1:c.C1374A:p.D458E	49	1	7.41576e-05	15.0656	0.000922214	B9J08_004206
PEKT02000008	294584	T	G	nonsynonymous SNV	B9J08_004206:B9J08_004206-T:exon1:c.A1195C:p.I399L	49	1	7.41576e-05	15.0656	0.000922214	B9J08_004206
PEKT02000008	294786	A	T	nonsynonymous SNV	B9J08_004206:B9J08_004206-T:exon1:c.T993A:p.D331E	49	1	7.41576e-05	15.0656	0.000922214	B9J08_004206
PEKT02000008	295373	C	T	nonsynonymous SNV	B9J08_004206:B9J08_004206-T:exon1:c.G406A:p.V136I	49	1	7.41576e-05	15.0656	0.000922214	B9J08_004206
PEKT02000008	295682	A	T	nonsynonymous SNV	B9J08_004206:B9J08_004206-T:exon1:c.T97A:p.S33T	49	0	5.83314e-06	#NUM!	0.000481667	B9J08_004206
PEKT02000008	295760	C	T	nonsynonymous SNV	B9J08_004206:B9J08_004206-T:exon1:c.G19A:p.A7T	49	1	7.41576e-05	15.0656	0.000922214	B9J08_004206
PEKT02000008	298281	A	C	nonsynonymous SNV	B9J08_004208:B9J08_004208-T:exon1:c.A75C:p.Q25H	49	1	7.41576e-05	15.0656	0.000922214	B9J08_004208
PEKT02000008	29908	G	A	nonsynonymous SNV	B9J08_004109:B9J08_004109-T:exon1:c.G5524A:p.D1842N	43	1	0.000323206	12.8209	0.00386855	B9J08_004109
PEKT02000008	301485	C	T	nonsynonymous SNV	B9J08_004209:B9J08_004209-T:exon1:c.C758T:p.T253I	49	1	7.41576e-05	15.0656	0.000922214	B9J08_004209
PEKT02000008	302355	C	G	nonsynonymous SNV	B9J08_004210:B9J08_004210-T:exon1:c.C288G:p.D96E	49	1	7.41576e-05	15.0656	0.000922214	B9J08_004210
PEKT02000008	30505	G	A	nonsynonymous SNV	B9J08_004109:B9J08_004109-T:exon1:c.G6121A:p.D2041N	47	1	0.000121901	14.3019	0.00149007	B9J08_004109
PEKT02000008	306105	T	A	nonsynonymous SNV	B9J08_004213:B9J08_004213-T:exon1:c.A1289T:p.Y430F	49	1	7.41576e-05	15.0656	0.000922214	B9J08_004213
PEKT02000008	309555	G	A	nonsynonymous SNV	B9J08_004214:B9J08_004214-T:exon1:c.C1421T:p.A474V	49	1	7.41576e-05	15.0656	0.000922214	B9J08_004214
PEKT02000008	311665	G	T	nonsynonymous SNV	B9J08_004215:B9J08_004215-T:exon1:c.C698A:p.T233N	48	0	7.656e-06	#NUM!	0.000594424	B9J08_004215
PEKT02000008	31348	A	G	nonsynonymous SNV	B9J08_004109:B9J08_004109-T:exon1:c.A6964G:p.T2322A	47	1	0.000121901	14.3019	0.00149007	B9J08_004109
PEKT02000008	321151	A	G	nonsynonymous SNV	B9J08_004221:B9J08_004221-T:exon1:c.A1174G:p.N392D	49	1	7.41576e-05	15.0656	0.000922214	B9J08_004221
PEKT02000008	342594	G	T	nonsynonymous SNV	B9J08_004232:B9J08_004232-T:exon1:c.G391T:p.D131Y	117	3	1.33836e-11	17.9482	2.4851e-09	B9J08_004232
PEKT02000008	368648	A	C	nonsynonymous SNV	B9J08_004242:B9J08_004242-T:exon1:c.T2548G:p.F850V	49	1	7.41576e-05	15.0656	0.000922214	B9J08_004242
PEKT02000008	392301	T	C	nonsynonymous SNV	B9J08_004252:B9J08_004252-T:exon1:c.T280C:p.F94L	49	1	7.41576e-05	15.0656	0.000922214	B9J08_004252
PEKT02000008	397800	T	C	nonsynonymous SNV	B9J08_004253:B9J08_004253-T:exon1:c.T1775C:p.L592P	49	1	7.41576e-05	15.0656	0.000922214	B9J08_004253
PEKT02000008	400114	A	T	nonsynonymous SNV	B9J08_004254:B9J08_004254-T:exon1:c.T3158A:p.L1053Q	49	1	7.41576e-05	15.0656	0.000922214	B9J08_004254
PEKT02000008	401153	T	A	nonsynonymous SNV	B9J08_004254:B9J08_004254-T:exon1:c.A2119T:p.S707C	49	1	7.41576e-05	15.0656	0.000922214	B9J08_004254
PEKT02000008	402833	C	A	nonsynonymous SNV	B9J08_004254:B9J08_004254-T:exon1:c.G439T:p.V147L	49	1	7.41576e-05	15.0656	0.000922214	B9J08_004254
PEKT02000008	403209	G	T	nonsynonymous SNV	B9J08_004254:B9J08_004254-T:exon1:c.C63A:p.H21Q	49	1	7.41576e-05	15.0656	0.000922214	B9J08_004254
PEKT02000008	412667	A	G	nonsynonymous SNV	B9J08_004260:B9J08_004260-T:exon1:c.T1051C:p.F351L	49	1	7.41576e-05	15.0656	0.000922214	B9J08_004260
PEKT02000008	412943	C	A	nonsynonymous SNV	B9J08_004260:B9J08_004260-T:exon1:c.G775T:p.A259S	49	1	7.41576e-05	15.0656	0.000922214	B9J08_004260
PEKT02000008	413134	A	G	nonsynonymous SNV	B9J08_004260:B9J08_004260-T:exon1:c.T584C:p.L195P	49	1	7.41576e-05	15.0656	0.000922214	B9J08_004260
PEKT02000008	41915	G	T	nonsynonymous SNV	B9J08_004112:B9J08_004112-T:exon1:c.C4955A:p.P1652Q	43	1	0.000323206	12.8209	0.00386855	B9J08_004112
PEKT02000008	419241	G	A	nonsynonymous SNV	B9J08_004262:B9J08_004262-T:exon1:c.G1229A:p.G410E	49	1	7.41576e-05	15.0656	0.000922214	B9J08_004262
PEKT02000008	419345	T	A	nonsynonymous SNV	B9J08_004262:B9J08_004262-T:exon1:c.T1333A:p.F445I	49	1	7.41576e-05	15.0656	0.000922214	B9J08_004262
PEKT02000008	419347	T	A	nonsynonymous SNV	B9J08_004262:B9J08_004262-T:exon1:c.T1335A:p.F445L	49	1	7.41576e-05	15.0656	0.000922214	B9J08_004262
PEKT02000008	419589	A	G	nonsynonymous SNV	B9J08_004262:B9J08_004262-T:exon1:c.A1577G:p.Q526R	49	1	7.41576e-05	15.0656	0.000922214	B9J08_004262
[truncated: 958 more rows]
